# Supplementary material for: Leveraging FDA Labeling Documents and Large Language Model to Enhance Annotation, Profiling, and Classification of Drug Adverse Events with AskFDALabel
Source: Drug Saf. 2025 Feb 20;48(6):655–65. doi: 10.1007/s40264-025-01520-1 (PMC12098182; doi:10.1007/s40264-025-01520-1)
Supplement: Supplementary file 2 — Supplementary file2 (XLSX 14 KB) [file 40264_2025_1520_MOESM2_ESM.xlsx]

## Sheet: Header
Title	Leveraging FDA Labeling Documents and Large Language Model to Enhance Annotation, Profiling, and Classification of Drug Adverse Events with AskFDALabel
Journal Name	Drug Safety
Authors:	1Leihong Wu, 2Hong Fang, 1Yanyan Qu, 1Joshua Xu, 1Weida Tong
Affiliations 1	Division of Bioinformatics and Biostatistics, National Center for Toxicological Research, U.S. FDA, 3900 NCTR Rd, Jefferson AR, 72079
Affiliations 2	Office of Scientific Coordination, National Center for Toxicological Research, U.S. FDA, 3900 NCTR Rd, Jefferson AR, 72079
Corresponding Author:	Leihong Wu (Leihong.wu@fda.hhs.gov); Weida Tong (weida.tong@fda.hhs.gov)

## Sheet: Sheet1
Drug name	DILI_Manual	AskFDALabel_Class	Evidence	SETID	Product-Use	SPL Effective Time	Confirm DILI	Notes
alendronate	No	Less	Tier 3 - [Adverse Reactions]: (Found) Liver-related aminotransferases increase (e.g. ALT, AST, transaminase, aminotransferase); liver/hepatic injury; [Severity]: [Score: 3] liver/hepatic injury	f4c2b26c-3f23-7b30-e053-2a95a90aa6e0	ALENDRONATE SODIUM	20240801	yes	esophageal erosions is mentioned and is highly associated with Fatty Liver Diseases
atropine	No	Less	Tier 3 - [Adverse Reactions]: (Found) hypersensitivity reactions; [Severity]: [Score: 2]Cholestasis; steatohepatitis	a6fac578-c7bc-4b3c-a454-7889cc819118	Atropine Sulfate	20240704	No
betaine	No	Less	Tier 3 - [Adverse Reactions]: (Found) liver injury; [Severity]: [Score: 3]liver/hepatic injury	ee8a95c3-df9f-6e55-e053-2a95a90ab17b	Betaine Anhydrous	20231218	No
deferoxamine	No	Less	Tier 3 - [Adverse Reactions]: (Found) Increased transaminases; hepatic dysfunction; [Severity]: [Score: 3]liver/hepatic injury	a7174843-5965-49fc-b842-f7eff7b48bbc	Desferal	20240722	yes	[Label Updated with DILI terms] the following sentence has been mentioned in section 6.1: "Hepatic: Increased transaminases, hepatic dysfunction"
epinephrine	No	Most	Tier 2 - [Warnings and Precautions]: (Found) necrosis; tissue necrosis; [Severity]: [Score: 6]Liver-related necrosis	5ba14408-c8fb-4734-aad9-ee19696acac2	EPINEPHRINE	20240813	yes	[Label Updated with DILI terms] the following sentence has been mentioned in section 6: "Gastrointestinal: diarrhea, vomiting, abdominal cramps, elevations in liver function tests"
ethanolamine	No	Less	Tier 3 - [Adverse Reactions]: (Found) Necrosis; [Severity]: [Score: 6]Liver-related necrosis	a9c1d8c5-443e-400e-a42c-16a25fb47231	Ethamolin	20231215	No	Local necrosis due to injection
hydroxyzine	No	Most	Tier 2 - [Warnings and Precautions]: (Found) Tissue damage; necrosis; [Severity]: [Score: 6]Liver-related necrosis	851e7439-bb0a-4a09-9279-e3c33bff8965	Hydroxyzine	20240805	No	Local necrosis due to injection
ketamine	No	Less	Tier 2 - [Warnings and Precautions]: (Found) Drug-Induced Liver Injury; hepatobiliary dysfunction; cholestatic pattern; [Severity]: [Score: 2]Cholestasis; steatohepatitis	6c56845e-2deb-4783-9dfd-a03c2ed7980c	KETAMINE HYDROCHLORIDE	20240502	yes	[Label Updated with DILI terms] the following sentence has been mentioned in section 5.6: "Ketamine administration is associated with hepatobiliary dysfunction ..."
liothyronine	No	Less	Tier 3 - [Adverse Reactions]: (Found) elevations in liver function tests; [Severity]: [Score: 3]liver/hepatic injury	c97dc9ec-af73-4836-aa0d-c27e66e792a9	Liothyronine sodium	20240812	yes	the following sentence has been mentioned in section 6: "Gastrointestinal: diarrhea, vomiting, abdominal cramps, elevations in liver function tests"
metronidazole	No	Less	Tier 2 - [Warnings and Precautions]: (Found) Hepatic Impairment; [Severity]: [Score: 3]liver/hepatic injury	0f108035-d2ab-49c1-9f8d-daae11f0efe0	metronidazole	20240813	yes	[Label Updated with DILI terms] the following sentence has been mentioned in Adverse Reactions section: "Hepatic: Cases of severe irreversible hepatotoxicity/ acute liver failure, including cases …"
minoxidil	No	Less	Tier 3 - [Adverse Reactions]: (Found) Alkaline phosphatase increased; liver abnormality; [Severity]: [Score: 3]liver/hepatic injury	5fea137a-bc88-4b24-85db-538c90ad1870	MINOXIDIL	20240718	yes	the labeling document mentioned "Alkaline phosphatase increased varyingly without other evidence of liver or bone abnormality." in Adverse Reactions Section, which equals to ALT level
norepinephrine	No	Less	Tier 3 - [Adverse Reactions]: (Found) Ischemic injury; ischemia; necrosis; [Severity]: [Score: 6]Liver-related necrosis	2c7dd2b0-cc10-4db6-bf56-6eb154ebeb10	LEVOPHED	20240802	No	Local necrosis due to injection
oxybutynin	No	Less	Tier 2 - [Warnings and Precautions]: (Found) liver/hepatic impairment; [Severity]: [Score: 3]liver/hepatic injury	0e002fe8-fa3f-4a7d-84df-0c6e031e6ae4	Oxybutynin Chloride	20240726	No	Pre-existed condition
