# Supplementary material for: Leveraging FDA Labeling Documents and Large Language Model to Enhance Annotation, Profiling, and Classification of Drug Adverse Events with AskFDALabel
Source: Drug Saf. 2025 Feb 20;48(6):655–65. doi: 10.1007/s40264-025-01520-1 (PMC12098182; doi:10.1007/s40264-025-01520-1)
Supplement: Supplementary file 3 — Supplementary file3 (XLSX 35 KB) [file 40264_2025_1520_MOESM3_ESM.xlsx]

## Sheet: Header
Title	Leveraging FDA Labeling Documents and Large Language Model to Enhance Annotation, Profiling, and Classification of Drug Adverse Events with AskFDALabel
Journal Name	Drug Safety
Authors:	1Leihong Wu, 2Hong Fang, 1Yanyan Qu, 1Joshua Xu, 1Weida Tong
Affiliations 1	Division of Bioinformatics and Biostatistics, National Center for Toxicological Research, U.S. FDA, 3900 NCTR Rd, Jefferson AR, 72079
Affiliations 2	Office of Scientific Coordination, National Center for Toxicological Research, U.S. FDA, 3900 NCTR Rd, Jefferson AR, 72079
Corresponding Author:	Leihong Wu (Leihong.wu@fda.hhs.gov); Weida Tong (weida.tong@fda.hhs.gov)

## Sheet: Sheet1
Drug name	DILI_Manual	AskFDALabel_Class	Evidence	SETID	Product-Use			Fine-grained result		AskFDALabel_Class
amiodarone	Most	Most	Tier 1 - [Boxed Warning]: (Found) Hepatoxicity; liver injury; [Severity]: [Score: 8]Fatal liver failure	d42293e9-07fa-41b4-a08b-2e388f5b1e13	Amiodarone Hydrochloride			DILI_Manual	Most	Less	No
danazol	Most	Most	Tier 1 - [Boxed Warning]: (Found) Peliosis hepatis; hepatic adenoma; benign hepatic adenoma; [Severity]: [Score: 6]Liver-related necrosis	55ad6325-16f6-4f0c-a1dc-734847052d0b	Danazol			Most	68	6	0
dantrolene	Most	Most	Tier 1 - [Boxed Warning]: (Found) hepatotoxicity; hepatitis; liver dysfunction; liver enzyme elevations; hepatic injury; liver injury; liver failure; liver transplantation; liver damage; hepatopathy; [Severity]: [Score: 8]Fatal liver failure	dbf78d48-71a6-4a9b-bf31-e710b78944f2	Dantrolene Sodium			Less	31	48	1
didanosine	Most	Most	Tier 1 - [Boxed Warning]: (Found) hepatomegaly; steatosis; lactic acidosis; [Severity]: [Score: 8]Fatal liver failure	829e744d-7bd4-43dc-9b58-ffb016cb8e67	Didanosine			No	2	11	44
docetaxel	Most	Most	Tier 1 - [Boxed Warning]: (Found) Hepatotoxicity; abnormal liver function; liver function; AST; ALT; bilirubin; alkaline phosphatase; [Severity]: [Score: 3]liver/hepatic injury	f59f7811-70b7-4c44-99f7-4f4fdce3ed22	DOCETAXEL
flutamide	Most	Most	Tier 1 - [Boxed Warning]: (Found) Hepatic Injury; liver failure; hepatic encephalopathy; jaundice; hyperbilirubinuria; elevated serum transaminase levels; liver dysfunction; liver function tests; ALT; [Severity]: [Score: 8]Fatal liver failure	56b6ba36-9b49-4422-a2a4-7bfa0d941a5d	Eulexin
gemtuzumab	Most	Most	Tier 1 - [Boxed Warning]: (Found) Hepatotoxicity; VOD; SOS; [Severity]: [Score: 8]Fatal liver failure	32fd2bb2-1cfa-4250-feb8-d7956c794e05	Mylotarg
isoniazid	Most	Most	Tier 1 - [Boxed Warning]: (Found) hepatitis; liver dysfunction; liver damage; hepatic failure; liver disease; liver damage; liver function; liver dysfunction; hepatopathy; liver reaction; liver injury; liver function test abnormal; liver enzyme elevation; liver toxicity; [Severity]: [Score: 8]Fatal liver failure	e199dbfa-6d79-4c20-9984-9cd0c1907510	Isoniazid
ketoconazole	Most	Most	Tier 1 - [Boxed Warning]: (Found) Hepatotoxicity; fatal; liver transplantation; [Severity]: [Score: 8]Fatal liver failure	a9fc4618-4d87-47ef-ab3c-c9ffac3ba9b7	Ketoconazole
lamivudine	Most	Most	Tier 1 - [Boxed Warning]: (Found) Hepatitis B; hepatic function; [Severity]: [Score: 7]Acute liver failure	a8a492ab-396a-4b7c-99b3-bcb6d3386f71	Lamivudine
lapatinib	Most	Most	Tier 1 - [Boxed Warning]: (Found) Hepatotoxicity; deaths; [Severity]: [Score: 8]Fatal liver failure	eee37f88-ec6a-4c30-b8aa-e2c71f93088c	TYKERB
leflunomide	Most	Most	Tier 1 - [Boxed Warning]: (Found) Hepatotoxicity; liver injury; fatal liver failure; liver disease; liver tests abnormal; [Severity]: [Score: 8]Fatal liver failure	b9af9870-014f-4c4e-8738-bb04b30b3e85	leflunomide
nefazodone	Most	Most	Tier 2 - [Warnings and Precautions]: (Found) liver failure; hepatocellular injury; liver dysfunction; jaundice; liver injury; Hepatotoxicity; liver failure; [Severity]: [Score: 8]Fatal liver failure	0bd4c34a-4f43-4c84-8b98-1d074cba97d5	Nefazodone Hydrochloride
nevirapine	Most	Most	Tier 1 - [Boxed Warning]: (Found) Hepatotoxicity; hepatitis; hepatic injury; hepatic failure; liver failure; liver/hepatic injury; transaminases; liver transplantation; hyperbilirubinemia; jaundice; liver damage; liver dysfunction; liver impairment; liver reaction; liver toxicity; liver disorder; liver/hepatic damage; liver/hepatic disorder; liver/hepatic impairment; liver/hepatic reaction; liver…	5ec05500-6333-4bd0-ac83-464fad0d5162	Viramune
oxandrolone	Most	Most	Tier 1 - [Boxed Warning]: (Found) liver failure; intra-abdominal hemorrhage; liver cell tumors; hepatic tumors; liver dysfunction; liver; [Severity]: [Score: 8]Fatal liver failure	7127ac16-f673-4b66-b5e5-5f881c85aa39	Oxandrolone
oxymetholone	Most	Not Available	No Labeling was found to support the query.
pazopanib	Most	Most	Tier 1 - [Boxed Warning]: (Found) Hepatotoxicity; hepatotoxicity; [Severity]: [Score: 8]Fatal liver failure	9f7ea520-a152-401e-b1f7-b5ef8c7a2239	Pazopanib
propylthiouracil	Most	Most	Tier 1 - [Boxed Warning]: (Found) liver transplantation; liver failure; fatal; acute liver failure; hepatic reactions; [Severity]: [Score: 8]Fatal liver failure	d819e532-09ac-434a-84a6-636c4204c7aa	Propylthiouracil
stavudine	Most	Most	Tier 1 - [Boxed Warning]: (Found) steatosis; lactic acidosis and severe hepatomegaly with steatosis; hepatotoxicity; pancreatitis; hepatomegaly; [Severity]: [Score: 8]Fatal liver failure	17e597bc-d663-4d8e-a5d3-39816b628996	stavudine
sunitinib	Most	Most	Tier 1 - [Boxed Warning]: (Found) Hepatotoxicity; fatal; [Severity]: [Score: 8]Fatal liver failure	810dfcb2-d35b-4971-887c-2e78e82e9e07	SUNITINIB MALATE
tenofovir	Most	Most	Tier 1 - [Boxed Warning]: (Found) HEPATITIS; Hepatic function; [Severity]: [Score: 7]Acute liver failure	67e0e1b7-6a45-4d63-b569-00826832c25a	Tenofovir Disoproxil Fumarate
tipranavir	Most	Most	Tier 1 - [Boxed Warning]: (Found) HEPATOTOXICITY; hepatitis; hepatic decompensation; Clinical hepatitis; [Severity]: [Score: 8]Fatal liver failure	08982e49-d2eb-4b25-b01a-1be52fd669ef	Aptivus
tolcapone	Most	Most	Tier 1 - [Boxed Warning]: (Found) liver failure; liver injury; hepatocellular injury; jaundice; liver disease; liver dysfunction; liver enzymes increase; [Severity]: [Score: 7]Acute liver failure	a0e47a9d-78e7-4523-983a-aa259f221736	Tasmar
valproic acid	Most	Most	Tier 1 - [Boxed Warning]: (Found) Hepatotoxicity; liver failure; hepatotoxicity; liver injury; acute liver failure; liver tests; liver function; liver damage; hepatopathy; hepatitis; [Severity]: [Score: 8]Fatal liver failure	8051ad62-3b6e-461e-8090-60f5c0a904f4	Valproic Acid
zalcitabine	Most	Not Available	No Labeling was found to support the query.
zidovudine	Most	Most	Tier 1 - [Boxed Warning]: (Found) hepatomegaly; steatosis; hepatotoxicity; [Severity]: [Score: 8]Fatal liver failure	9907acb2-e4a0-46f9-93c0-a8d7b7ce98cf	Zidovudine
bosentan	Most	Most	Tier 1 - [Boxed Warning]: (Found) liver aminotransferases (ALT and AST); liver aminotransferases (ALT, AST); liver failure; jaundice; liver dysfunction; hepatotoxicity; liver injury; bilirubin; liver cirrhosis; [Severity]: [Score: 3]liver/hepatic injury	dc117215-2304-41c1-ad3c-31d5e1029657	Bosentan
deferasirox	Most	Most	Tier 1 - [Boxed Warning]: (Found) Hepatic Failure; hepatic failure; hepatic injury; liver failure; liver injury; acute kidney injury; renal tubular toxicity; renal failure; gastrointestinal hemorrhage; GI hemorrhages; GI ulceration; gastrointestinal hemorrhages; [Severity]: [Score: 8]Fatal liver failure	3495a70c-870c-4968-940e-8baea152cf85	Exjade
felbamate	Most	Most	Tier 1 - [Boxed Warning]: (Found) liver failure; liver transplantation; liver injury; hepatocellular injury; liver dysfunction; jaundice; liver failure; hepatic failure; hepatocellular injury; liver injury; liver damage; liver transplantation; liver failure; hepatic injury; liver dysfunction; liver failure; hepatic failure; liver injury; hepatocellular injury; liver injury; liver dysfunction; liv…	1aa40de5-c02d-49d6-8722-ed88c40c3ba6	Felbamate
dacarbazine	Most	Most	Tier 1 - [Boxed Warning]: (Found) Hepatic necrosis; [Severity]: [Score: 6]Liver-related necrosis	0d81315c-7021-4091-b703-ad135390c936	Dacarbazine
eltrombopag	Most	Most	Tier 1 - [Boxed Warning]: (Found) Hepatic decompensation; Hepatotoxicity; [Severity]: [Score: 7]Acute liver failure	7714a0ed-34bb-46e6-a0a5-b363908b22c2	PROMACTA
acitretin	Most	Most	Tier 2 - [Warnings and Precautions]: (Found) Hepatotoxicity, jaundice, hepatitis, cirrhosis, liver injury, liver biopsy, fatty liver, liver function test, liver damage, liver failure, liver inflammation, liver necrosis; [Severity]: [Score: 7]Acute liver failure	0a4ca401-6ea4-4653-8674-056fa637f4a1	Acitretin
ambrisentan	Most	Less	Tier 3 - [Adverse Reactions]: (Found) liver aminotransferases (ALT, AST) elevations; aminotransferase abnormalities; aminotransferase elevations; liver injury; liver failure; hepatotoxicity; [Severity]: [Score: 3] liver/hepatic injury	6fc6032f-94dc-4067-8b24-01990ec99db0	Ambrisentan
cytarabine	Most	Most	Tier 1 - [Boxed Warning]: (Found) hepatic dysfunction; [Severity]: [Score: 3]liver/hepatic injury	21e8e8e6-3f85-4fdd-8452-c9d14d2ef69a	Cytarabine
maraviroc	Most	Most	Tier 1 - [Boxed Warning]: (Found) Hepatotoxicity; hepatitis; allergic reaction; [Severity]: [Score: 3]liver/hepatic injury	9db91945-127e-4bb6-970a-ff1e36dde658	Maraviroc
methotrexate	Most	Most	Tier 1 - [Boxed Warning]: (Found) liver; [Severity]: [Score: 3]liver/hepatic injury	2a6afc4c-819d-4ba9-8040-4504519c116a	Methotrexate
naltrexone	Most	Most	Tier 2 - [Warnings and Precautions]: (Found) Hepatotoxicity; hepatitis; liver dysfunction; liver injury; transaminase elevations; acute hepatitis; [Severity]: [Score: 5]Jaundice	74087d2f-468d-4de1-a2fc-a489d0f2abef	Naltrexone Hydrochloride
streptozocin	Most	Most	Tier 1 - [Boxed Warning]: (Found) liver dysfunction; [Severity]: [Score: 3]liver/hepatic injury	15d161ed-9e7b-4c92-ba45-0556d2423e67	Zanosar
abacavir	Most	Most	Tier 2 - [Warnings and Precautions]: (Found) Lactic acidosis and severe hepatomegaly with steatosis, including fatal cases; severe hepatomegaly with steatosis, including fatal cases; hepatotoxicity; hepatomegaly and steatosis; pronounced hepatotoxicity; [Severity]: [Score: 8]Fatal liver failure	01e46f58-8bda-4ff3-ab21-57d5b540d440	Abacavir
bicalutamide	Most	Most	Tier 2 - [Warnings and Precautions]: (Found) Severe hepatic injury; fatal hepatic failure; hepatitis; liver dysfunction; jaundice; liver enzymes; serum transaminase levels; liver damage; hepatotoxicity; liver failure; [Severity]: [Score: 8]Fatal liver failure	ad46d58b-3f81-4bcf-bf5f-de70c8b6c930	Bicalutamide
busulfan	Most	Most	Tier 2 - [Warnings and Precautions]: (Found) hepatotoxicity; liver failure; liver necrosis; liver injury; Hyperbilirubinemia; liver damage; liver toxicity; [Severity]: [Score: 8]Fatal liver failure	06883ac0-4b2a-4f26-89bf-512d37b9ba7f	Busulfan
chlorzoxazone	Most	Most	Tier 2 - [Warnings and Precautions]: (Found) hepatocellular toxicity; hepatotoxicity; jaundice; abnormal liver enzymes; [Severity]: [Score: 8]Fatal liver failure	669afcc1-d587-4dc0-8f6e-99109bcfed36	CHLORZOXAZONE
disulfiram	Most	Most	Tier 2 - [Warnings and Precautions]: (Found) Hepatic toxicity; hepatic failure; hepatitis; jaundice; liver function tests; liver dysfunction; abnormal liver function; [Severity]: [Score: 8]Fatal liver failure	d3832a1a-a140-49c1-a7df-134fa81341e3	Disulfiram
ethambutol	Most	Most	Tier 2 - [Warnings and Precautions]: (Found) Liver toxicities; fatalities; optic neuritis; irreversible blindness; [Severity]: [Score: 8]Fatal liver failure	b362b3cd-2c26-4af5-baa4-084217729fa5	Myambutol
etodolac	Most	Most	Tier 2 - [Warnings and Precautions]: (Found) Hepatic Effects, Hepatotoxicity, Liver dysfunction, Jaundice, Nausea, Fatigue, Lethargy, Pruritus, Right upper quadrant tenderness, Liver necrosis, Hepatic failure; [Severity]: [Score: 8]Fatal liver failure	269e2d64-6264-4471-83a4-85ab0e15bd3d	Etodolac
fenoprofen	Most	Most	Tier 2 - [Warnings and Precautions]: (Found) liver tests; liver dysfunction; liver disease; liver necrosis; liver failure; hepatotoxicity; jaundice; liver injury; liver damage; [Severity]: [Score: 8]Fatal liver failure	01f6c461-8144-4de1-88e1-bc56defd08f3	NALFON
fluconazole	Most	Most	Tier 2 - [Warnings and Precautions]: (Found) Hepatic injury; Hepatotoxicity; Fatal liver failure; liver disease; liver function tests; liver dysfunction; [Severity]: [Score: 8]Fatal liver failure	1fc0d542-ec85-85fb-e063-6294a90a1702	fluconazole
hydroxyurea	Most	Less	Tier 2 - [Warnings and Precautions]: (Found) hepatotoxicity; [Severity]: [Score: 3]liver/hepatic injury	4cd244d4-bd4a-41c8-b072-c2135787d412	HYDROXYUREA
indinavir	Most	Most	Tier 2 - [Warnings and Precautions]: (Found) Hepatitis; Hepatic failure; [Severity]: [Score: 7]Acute liver failure	83aeddf8-6fed-487c-858b-2240f0a0e8af	CRIXIVAN
labetalol	Most	Most	Tier 2 - [Warnings and Precautions]: (Found) Hepatic Injury; hepatocellular injury; hepatic necrosis; liver dysfunction; jaundice; [Severity]: [Score: 8]Fatal liver failure	1fce27dd-90a6-45cf-9bd7-13147d3cc0d7	Labetalol Hydrochloride
mercaptopurine	Most	Most	Tier 2 - [Warnings and Precautions]: (Found) Hepatotoxicity; hepatotoxic; jaundice; liver tests; transaminase; hepatotoxicity; hepatosplenic; Hepatic encephalopathy; intrahepatic Cholestasis of Pregnancy; hepatosplenic T-cell lymphoma; liver injury; [Severity]: [Score: 5]Jaundice	9001c081-f455-4fb0-aef0-175d41810c12	Mercaptopurine
methimazole	Most	Most	Tier 2 - [Warnings and Precautions]: (Found) hepatotoxicity; Liver Toxicity; Liver dysfunction; liver abnormality; hepatic transaminase; hepatocellular integrity; liver function; [Severity]: [Score: 7]Acute liver failure	a86f51a6-1ab8-48c2-a4fc-2439e9986d45	Methimazole
methyldopa	Most	Most	Tier 2 - [Warnings and Precautions]: (Found) liver disorders; liver function tests; Jaundice; liver function; hepatic necrosis; hepatitis; hepatocellular injury; cholestasis; hepatic function; hepatitis; [Severity]: [Score: 7]Acute liver failure	e1114a58-9ab5-486e-85ed-360365b06396	Methyldopa
nitrofurantoin	Most	Most	Tier 2 - [Warnings and Precautions]: (Found) Hepatotoxicity; hepatitis; hepatic necrosis; cholestatic jaundice; hepatic reactions; liver injury; [Severity]: [Score: 8] Fatal liver failure	4cd9e234-a2b9-4201-b8f8-cf37c0672de7	nitrofurantoin
nortriptyline	Most	Most	Tier 2 - [Warnings and Precautions]: (Found) jaundice; elevated liver enzymes; liver; liver damage; liver adverse events; [Severity]: [Score: 5]Jaundice	f684e9c8-eca7-4e27-872d-c0adea19de9a	Nortriptyline Hydrochloride
orlistat	Most	Most	Tier 2 - [Warnings and Precautions]: (Found) Liver Injury; hepatocellular necrosis; acute hepatic failure; hepatic dysfunction; liver transplant; liver function tests; jaundice; [Severity]: [Score: 7]Acute liver failure	6240792b-9224-2d10-e053-2a91aa0a2c3e	Xenical
rifampin	Most	Most	Tier 2 - [Warnings and Precautions]: (Found) hepatotoxicity; liver injury; fulminant liver failure; hepatitis; liver dysfunction; liver damage; liver disease; [Severity]: [Score: 8]Fatal liver failure	036ab68e-5085-4edc-bd83-784b43d64eab	Rifadin IV
sulindac	Most	Most	Tier 2 - [Warnings and Precautions]: (Found) liver dysfunction; liver necrosis; liver failure; fatal fulminant hepatitis; abnormal liver test; liver tests; liver function; liver injury; jaundice; liver damage/disorder/impairment/toxicity/reaction; hepatitis; hepatopathy; liver disease; liver decompensation; [Severity]: [Score: 8]Fatal liver failure	a47e4259-d44b-4b7b-b517-841cb6840982	SULINDAC
terbinafine	Most	Most	Tier 2 - [Warnings and Precautions]: (Found) liver failure; liver transplant; death; liver injury; liver function tests; hepatotoxicity; liver disease; jaundice; hepatic events; hepatitis; [Severity]: [Score: 8]Fatal liver failure	747fdc13-7c3a-4672-b50c-31c51037bda2	Terbinafine
zafirlukast	Most	Most	Tier 2 - [Warnings and Precautions]: (Found) Hepatotoxicity; liver injury; liver dysfunction; liver enzymes; liver failure; liver transplantation; jaundice; hepatic failure; fulminant hepatitis; hepatic dysfunction; hepatic necrosis; [Severity]: [Score: 8]Fatal liver failure	d2256673-fe8b-4fba-a73a-a81e24e47cf8	Zafirlukast
carbamazepine	Most	Most	Tier 2 - [Warnings and Precautions]: (Found) liver failure; liver dysfunction; hepatic damage; active liver disease; liver enzymes; liver reactions; jaundice; liver injury; liver damage/disorder/impairment/toxicity/reaction; hepatitis; hepatopathy; liver disease; liver effects; liver necrosis; vanishing bile duct syndrome; [Severity]: [Score: 7]Acute liver failure	d0121be3-b904-41d3-a81a-292aa4176491	Carbamazepine
ciprofloxacin	Most	Most	Tier 2 - [Warnings and Precautions]: (Found) jaundice; hepatitis; hepatotoxicity; liver failure; liver necrosis; [Severity]: [Score: 7]Acute liver failure	44e5582d-fff1-0ec9-e054-00144ff88e88	ciprofloxacin
diclofenac	Most	Most	Tier 2 - [Warnings and Precautions]: (Found) Hepatotoxicity; liver necrosis; jaundice; fulminant hepatitis; liver failure; [Severity]: [Score: 8]Fatal liver failure	3da9e463-1b2f-54c0-e054-00144ff88e88	Diclofenac Potassium
niacin	Most	Most	Tier 2 - [Warnings and Precautions]: (Found) Liver Dysfunction; fulminant hepatic necrosis; Liver function; Serum transaminase levels; elevated serum transaminase levels; Liver biopsy; Active liver diseases; unexplained transaminase elevations; severe hepatic toxicity; [Severity]: [Score: 7]Acute liver failure	04fb6cd5-3c21-433e-a053-623b73218bd6	NIACIN
sulfamethoxazole	Most	Most	Tier 2 - [Warnings and Precautions]: (Found) liver necrosis; jaundice; [Severity]: [Score: 6]Liver-related necrosis	d60c218c-6529-4944-af0b-a9dc720f32e9	Sulfamethoxazole and Trimethoprim
tacrine	Most	Less	Tier 3 - [Adverse Reactions]: (Found) hepatocellular necrosis; [Severity]: [Score: 6]Liver-related necrosis	4af52118-c12b-4ad5-30bb-959848357e8a	THAM
tamoxifen	Most	Most	Tier 2 - [Warnings and Precautions]: (Found) liver cancer; liver enzyme levels; fatty liver; cholestasis; hepatitis; hepatic necrosis; [Severity]: [Score: 6]Liver-related necrosis	8d731e7e-3b04-49a2-a0f6-3779422174cc	Tamoxifen Citrate
acarbose	Most	Most	Tier 2 - [Warnings and Precautions]: (Found) elevated serum transaminases; hyperbilirubinemia; jaundice; fulminant hepatitis; [Severity]: [Score: 7]Acute liver failure	352dd336-d3f9-4ac5-a000-91d3aef7aca3	Acarbose
aminosalicylic acid	Most	Less	Tier 2 - [Warnings and Precautions]: (Found) Liver Test Elevations; Liver function; Liver impairment; Liver enzymes; Liver function abnormalities; Liver/hepatic injury; Liver damage; liver toxicity; liver reaction; liver disorder; liver damage; liver impairment; [Severity]: [Score: 3] liver/hepatic injury	a0aad470-3f38-af97-e053-2995a90a383a	Signifor LAR
erythromycin	Most	Most	Tier 2 - [Warnings and Precautions]: (Found) Hepatotoxicity; hepatic dysfunction; liver enzymes; hepatitis; jaundice; [Severity]: [Score: 5]Jaundice	0277341c-8513-4317-9334-c242f97630c1	Erythromycin
isocarboxazid	Most	Most	Tier 2 - [Warnings and Precautions]: (Found) Hepatotoxicity; jaundice; liver function; liver chemistry; [Severity]: [Score: 5]Jaundice	ac387aa0-3f04-4865-a913-db6ed6f4fdc5	Marplan
ritonavir	Most	Most	Tier 1 - [Boxed Warning]: (Found) hepatic metabolism; [Severity]: [Score: 3]liver/hepatic injury	2849298e-de6e-47bb-8194-56e075b33fc3	Norvir
zileuton	Most	Most	Tier 2 - [Warnings and Precautions]: (Found) Hepatotoxicity; liver injury; liver dysfunction; hepatitis; jaundice; [Severity]: [Score: 5]Jaundice	fd382540-b390-4e86-a94a-988ea89c93a8	Zileuton
carbidopa	Most	Less	Tier 2 - [Warnings and Precautions]: (Found) liver function tests; liver; [Severity]: [Score: 3]liver/hepatic injury	97e7696c-5220-e5c3-9429-7fad5eda33fe	Carbidopa Tablets, 25 mg
ticlopidine	Most	Most	Tier 2 - [Warnings and Precautions]: (Found) Liver dysfunction; liver function; elevations of alkaline phosphatase, bilirubin, and transaminases; jaundice; Liver-related aminotransferases increase (e.g. ALT, AST, transaminase, aminotransferase); liver/hepatic injury; liver/hepatic damage/disorder/impairment/toxicity/reaction; hepatitis; hepatopathy; cholestasis; [Severity]: [Score: 4]Hyperbilirub…	77d619f8-05a3-408a-a6f8-1511694b6a24	Ticlopidine Hydrochloride
verapamil	Most	Less	Tier 2 - [Warnings and Precautions]: (Found) impaired hepatic function; liver dysfunction; [Severity]: [Score: 3]liver/hepatic injury	3f14442c-8178-0bad-e054-00144ff8d46c	verapamil hydrochloride
allopurinol	Less	Most	Tier 2 - [Warnings and Precautions]: (Found) irreversible hepatotoxicity; reversible clinical hepatotoxicity; liver function; serum alkaline phosphatase or serum transaminase; liver disease; liver function tests; [Severity]: [Score: 8]Fatal liver failure	44bcc8df-a803-010f-e054-00144ff88e88	Allopurinol
amantadine	Less	Less	Tier 2 - [Warnings and Precautions]: (Found) reversible elevation of liver enzymes; liver disease; liver disease; liver enzymes; [Severity]: [Score: 3] liver/hepatic injury	b2f7da34-ad78-4db3-9af1-bdd341e09f16	Amantadine Hydrochloride
amoxicillin	Less	Less	Tier 3 - [Adverse Reactions]: (Found) Liver; AST; ALT; Hepatic dysfunction; Cholestatic jaundice; Hepatic cholestasis; Acute cytolytic hepatitis; [Severity]: [Score: 3]liver/hepatic injury	54c1d2a4-fe96-6efb-e054-00144ff88e88	Amoxicillin
azathioprine	Less	Less	Tier 2 - [Warnings and Precautions]: (Found) liver enzymes; [Severity]: [Score: 3] liver/hepatic injury	9ffe79a1-ac91-4a7b-a9e3-7c84bfa9ddf0	Azathioprine Sodium
carboplatin	Less	Most	Tier 2 - [Warnings and Precautions]: (Found) liver function tests; hepatic veno-occlusive disease; [Severity]: [Score: 8]Fatal liver failure	c3ae9880-44bb-4f4e-93d8-8a5e21708a30	Carboplatin
carmustine	Less	Less	Tier 3 - [Adverse Reactions]: (Found) Hepatotoxicity; [Severity]: [Score: 3]liver/hepatic injury	11c3fad8-65ef-39a7-e063-6294a90a73e1	Carmustine
cisplatin	Less	Less	Tier 2 - [Warnings and Precautions]: (Found) Liver function; [Severity]: [Score: 3]liver/hepatic injury	8d170f6f-37d7-41ce-aae2-33307a6ef3ae	CISplatin
clofibrate	Less	Not Available	No Labeling was found to support the query.
clotrimazole	Less	No	No Evidence was found.	3c676ff0-44a8-40cd-8f85-d39dda3d9637; 624827d6-dbf8-4f3d-a8c0-c92474cad7de; ab0e14b8-8c64-435c-e053-2a95a90acfba
doxycycline	Less	Less	Tier 3 - [Adverse Reactions]: (Found) Hepatotoxicity; [Severity]: [Score: 3]liver/hepatic injury	4dc319c1-b7ef-40e4-9e66-fb24cfdefea8	Doxycyclate Hyclate
fenofibrate	Less	Most	Tier 2 - [Warnings and Precautions]: (Found) hepatotoxicity; liver injury; liver transplantation; liver function; liver disease; DILI; abnormal liver; liver failure; liver transplantation and death; liver damage; liver-related; liver-related aminotransferases; liver damage; liver-related necrosis; liver necrosis; liver transplantation; liver function test; liver injury; liver disease; liver failu…	8e5232de-89ba-4f04-a14c-2fa79852a075	Fenofibrate
flurbiprofen	Less	Most	Tier 2 - [Warnings and Precautions]: (Found) Hepatotoxicity, liver disease, liver failure, liver necrosis, fulminant hepatitis, liver injury, liver dysfunction; [Severity]: [Score: 7]Acute liver failure	6c6a0daa-de1b-5455-e053-2991aa0a4cf8	Flurbiprofen
gemfibrozil	Less	Less	Tier 2 - [Warnings and Precautions]: (Found) Liver function tests; liver function; Liver Injury; [Severity]: [Score: 3]liver/hepatic injury	c48855b7-215e-453b-b3b1-a0f9dee7221f	Lopid
griseofulvin	Less	Most	Tier 2 - [Warnings and Precautions]: (Found) Hepatotoxicity; Elevations in AST; Elevations in ALT; bilirubin; jaundice; [Severity]: [Score: 5]Jaundice	67e3ba3c-77e1-43b5-a93c-5bf5e3855780	Griseofulvin
ibuprofen	Less	Most	Tier 2 - [Warnings and Precautions]: (Found) liver dysfunction; liver test; liver necrosis; liver failure; liver disease; liver injury; ALT; AST; jaundice; fulminant hepatitis; hepatotoxicity; [Severity]: [Score: 7]Acute liver failure	888a5dbc-9464-e272-e053-2a95a90ad687	Ibuprofen
indomethacin	Less	Most	Tier 2 - [Warnings and Precautions]: (Found) Hepatic Effects; liver tests; liver dysfunction; liver reaction; liver disease; liver injury; liver failure; jaundice; fulminant hepatitis; liver necrosis; hepatotoxicity; [Severity]: [Score: 6]Liver-related necrosis	3e87e34a-6556-4b0f-e054-00144ff8d46c	Indomethacin
ketorolac	Less	Most	Tier 2 - [Warnings and Precautions]: (Found) liver disease; liver dysfunction; liver necrosis; liver failure; jaundice; liver test; liver injury; Hepatotoxicity; [Severity]: [Score: 8]Fatal liver failure	46dc8f62-e754-50e3-e054-00144ff8d46c	Ketorolac Tromethamine
lovastatin	Less	Most	Tier 2 - [Warnings and Precautions]: (Found) liver dysfunction; liver enzyme; liver disease; liver failure; liver injury; liver damage; transaminases; jaundice; hyperbilirubinemia; hepatocellular injury; [Severity]: [Score: 7] Acute liver failure	c871a6a7-67a4-4ac1-b102-3f1604625c7d	Lovastatin
mebendazole	Less	Less	Tier 2 - [Warnings and Precautions]: (Found) hepatic; [Severity]: [Score: 3]liver/hepatic injury	fa778759-2b9a-4446-ba06-d3c486019e79	MEBENDAZOLE
mexiletine	Less	Most	Tier 2 - [Warnings and Precautions]: (Found) Liver injury; Liver dysfunction; liver necrosis; hepatic necrosis; liver disease; Liver-related aminotransferases increase; liver test; liver enzymes; liver impairment; liver dysfunction; liver damage; [Severity]: [Score: 6]Liver-related necrosis	6cd564bd-24e3-481b-b998-f69f65d67fbe	MEXILETINE HYDROCHLORIDE
naproxen	Less	Most	Tier 2 - [Warnings and Precautions]: (Found) Liver necrosis; hepatotoxicity; liver failure; liver/hepatic injury; Fulminant hepatitis; Hepatic failure; [Severity]: [Score: 7] Acute liver failure	7b214238-de65-2f02-e053-2a91aa0a16db	NAPROXEN
nifedipine	Less	Most	Tier 2 - [Warnings and Precautions]: (Found) cholestasis; hepatitis; jaundice; liver/hepatic injury; [Severity]: [Score: 5]Jaundice	9b0263a7-c492-40ea-e053-2a95a90a561e	Nifedipine
penicillamine	Less	Less	Tier 2 - [Warnings and Precautions]: (Found) Intrahepatic cholestasis, toxic hepatitis; [Severity]: [Score: 2]Cholestasis; steatohepatitis	1320f46b-e243-4e93-b9c9-ad8eb7828de5	Penicillamine
phenobarbital	Less	Less	Tier 2 - [Warnings and Precautions]: (Found) liver damage;hepatic damage;hepatic systems;hepatic carcinoma;liver cell tumors;hepatic microsomal enzymes;[Severity]: [Score: 3]liver/hepatic injury	bd5c8684-8095-de7e-e053-2a95a90a652d	Phenobarbital
phenytoin	Less	Most	Tier 2 - [Warnings and Precautions]: (Found) Hepatic Injury; Acute hepatotoxicity; Hepatomegaly; Elevated serum transaminase levels; Jaundice; Hepatic failure; [Severity]: [Score: 7]Acute liver failure	ca119a89-2394-4d34-8078-cd1fa4e8e2f1	Dilantin Infatabs
pioglitazone	Less	Most	Tier 2 - [Warnings and Precautions]: (Found) hepatic failure; liver injury; hepatotoxicity; liver test abnormalities; liver tests; liver damage; [Severity]: [Score: 8]Fatal liver failure	164c444c-7c56-4482-9cbd-0e0f0ad30c44	Pioglitazone
piroxicam	Less	Most	Tier 2 - [Warnings and Precautions]: (Found) hepatotoxicity; liver disease; liver injury; liver necrosis; fulminant hepatitis; liver failure; jaundice; right upper quadrant tenderness; [Severity]: [Score: 7]Acute liver failure	1ea6042e-0090-df18-e063-6394a90a0a0a	Piroxicam
pravastatin	Less	Most	Tier 2 - [Warnings and Precautions]: (Found) Hepatic Dysfunction; Hepatic failure; liver enzymes; serum transaminases; hyperbilirubinemia; jaundice; [Severity]: [Score: 8]Fatal liver failure	e4dbaa72-7b3e-4aef-983b-90efb2b343cd	PRAVASTATIN SODIUM
propranolol	Less	Less	Tier 2 - [Warnings and Precautions]: (Found) liver function; hepatic function; serum transaminases; liver injury; [Severity]: [Score: 3] liver/hepatic injury	582fe781-0759-4622-8fa6-b7d90e94e696	Propranolol Hydrochloride
pyrazinamide	Less	Less	Tier 2 - [Warnings and Precautions]: (Found) liver function; [Severity]: [Score: 3]liver/hepatic injury	54b6665c-dc8a-458c-96bc-c6bcf34a41c6	Pyrazinamide
saquinavir	Less	Less	Tier 2 - [Warnings and Precautions]: (Found) liver enzymes; liver disease; liver abnormalities; liver damage/disorder/impairment/toxicity/reaction; hepatitis; liver necrosis; hepatocellular injury; liver failure; [Severity]: [Score: 3]liver/hepatic injury	b8b53129-06ab-4143-b9b7-7675e49a52ef	Invirase
simvastatin	Less	Most	Tier 2 - [Warnings and Precautions]: (Found) liver dysfunction; liver enzyme; transaminases; hepatic failure; hyperbilirubinemia; jaundice; liver injury; liver disease; acute liver failure; liver transplantation; [Severity]: [Score: 8]Fatal liver failure	7463b093-c2ee-49c3-a08a-e758de66422a	simvastatin
toremifene	Less	Most	Tier 2 - [Warnings and Precautions]: (Found) Hepatotoxicity; hyperbilirubinemia; jaundice; hepatitis; liver function tests; liver function; [Severity]: [Score: 5]Jaundice	2cab8dd1-3a10-48e6-86ce-0e5275ed49e5	Fareston
clozapine	Less	Most	Tier 2 - [Warnings and Precautions]: (Found) Hepatotoxicity; hepatitis; transaminase elevations; [Severity]: [Score: 7]Acute liver failure	0f6862e6-371b-4e81-872d-af062f614c68	CLOZAPINE
cyclosporine	Less	Most	Tier 2 - [Warnings and Precautions]: (Found) hepatotoxicity, liver injury, cholestasis, jaundice, hepatitis, liver failure; [Severity]: [Score: 7]Acute liver failure	f3dc2a50-1084-4190-a6f3-37034a04db86	Cyclosporine
isotretinoin	Less	Less	Tier 2 - [Warnings and Precautions]: (Found) Hepatotoxicity; hepatitis; liver function tests; elevations of liver enzymes; [Severity]: [Score: 3]liver/hepatic injury	1cf11710-f966-4529-8e08-02175f588bca	Isotretinoin
minocycline	Less	Less	Tier 2 - [Warnings and Precautions]: (Found) Hepatotoxicity; [Severity]: [Score: 3] liver/hepatic injury	a053ce43-176a-44fc-9b36-389fc8259836	Minocycline Hydrochloride
oxytetracycline	Less	Less	Tier 2 - [Warnings and Precautions]: (Found) hepatic studies; [Severity]: [Score: 3]liver/hepatic injury	6b4de8c9-8a32-4a07-9183-419d6177ea08	Terramycin
tetracycline	Less	Most	Tier 2 - [Warnings and Precautions]: (Found) liver failure; liver failure; [Severity]: [Score: 8]Fatal liver failure	22208459-3e6f-46a7-9f7f-f2c254a38132	Tetracycline Hydrochloride
thioguanine	Less	Most	Tier 2 - [Warnings and Precautions]: (Found) liver toxicity; vascular endothelial damage; liver enzymes; hyperbilirubinemia; liver/hepatic injury; portal hypertension; liver damage; [Severity]: [Score: 4]Hyperbilirubinemia	44b0c461-47fb-4106-ba11-6ed85530235c	TABLOID
trifluoperazine	Less	Most	Tier 2 - [Warnings and Precautions]: (Found) jaundice; [Severity]: [Score: 5]Jaundice	19b76401-6790-44f7-b756-b078948bbf12	Trifluoperazine Hydrochloride
paroxetine	Less	Less	Tier 3 - [Adverse Reactions]: (Found) Elevated liver function tests, acute pancreatitis, liver necrosis, liver dysfunction; [Severity]: [Score: 7]Acute liver failure	25182b68-8f7a-48e8-9788-6818b0984b29	paroxetine hydrochloride
ganciclovir	Less	Less	Tier 3 - [Adverse Reactions]: (Found) Hepatic failure; hepatitis; cholestasis; hepatic function abnormal; aspartate aminotransferase increased; alanine aminotransferase increased; Liver-related aminotransferases increase; [Severity]: [Score: 3]liver/hepatic injury	cd293b9d-b573-4656-8574-19d7db870a9b	ganciclovir sodium
glimepiride	Less	Less	Tier 3 - [Adverse Reactions]: (Found) liver failure; cholestasis; jaundice; hepatitis; liver function; impairment of liver function; [Severity]: [Score: 7]Acute liver failure	1b3c7d74-f80b-4fb1-8dca-66880af5d3fc	Glimepiride
ribavirin	Less	Most	Tier 2 - [Warnings and Precautions]: (Found) Hepatic failure; hepatic decompensation; liver function; Liver function tests; [Severity]: [Score: 8]Fatal liver failure	eee304d0-c2ea-44f4-97d9-92a414d31b6c	Ribavirin
venlafaxine	Less	Less	Tier 3 - [Adverse Reactions]: (Found) liver damage, liver failure, jaundice, liver function test abnormal; [Severity]: [Score: 3]liver/hepatic injury	d8899628-6e1b-40c6-9bc8-553d91ae2d0c	Venlafaxine
captopril	Less	Most	Tier 2 - [Warnings and Precautions]: (Found) Hepatic failure; fulminant hepatic necrosis; Jaundice; [Severity]: [Score: 7]Acute liver failure	1ba4e010-9852-c864-e063-6294a90ae41a	captopril
colchicine	Less	Less	Tier 2 - [Warnings and Precautions]: (Found) hepatic; [Severity]: [Score: 3]liver/hepatic injury	7b6abc78-b2d6-4949-b109-4c857f37ef12	Colchicine
acyclovir	Less	Most	Tier 2 - [Warnings and Precautions]: (Found) Renal failure; death; [Severity]: [Score: 8]Fatal liver failure	40e5cc54-ed74-3369-e054-00144ff88e88	acyclovir
bupropion	Less	Less	Tier 3 - [Adverse Reactions]: (Found) liver damage; hepatitis; jaundice; abnormal liver function; [Severity]: [Score: 5]Jaundice	080853c0-fcab-4645-9ddc-4946e895ac5f	BUPROPION HYDROCHLORIDE
cyclophosphamide	Less	Most	Tier 2 - [Warnings and Precautions]: (Found) Veno-occlusive liver disease; [Severity]: [Score: 8] Fatal liver failure	6f593585-e0dd-48bc-bd2b-c6c787e0b98c	Cyclophosphamide
ethacrynic acid	Less	Most	Tier 2 - [Warnings and Precautions]: (Found) hepatic encephalopathy; hepatic coma; cirrhosis of the liver; hepatic cirrhosis; liver; [Severity]: [Score: 7]Acute liver failure	fd1b7fb4-fe56-4f2d-860d-bbcea16adfea	Ethacrynic Acid
haloperidol	Less	Less	Tier 3 - [Adverse Reactions]: (Found) Liver Effects: Impaired liver function; jaundice; [Severity]: [Score: 5]Jaundice	df340d75-7387-4084-9d76-167283ee7462	Haloperidol
maprotiline	Less	Not Available	No Labeling was found to support the query.
metoprolol	Less	Less	Tier 3 - [Adverse Reactions]: (Found) hepatitis; [Severity]: [Score: 3]liver/hepatic injury	f76d782a-59fe-2093-e053-6394a90a8668	metoprolol succinate
nizatidine	Less	Less	Tier 2 - [Warnings and Precautions]: (Found) liver injury; hepatotoxicity; [Severity]: [Score: 3]liver/hepatic injury	913524d4-0c3d-0a25-e053-2a95a90aa8b8	Nizatidine
ranitidine	Less	Less	Tier 2 - [Warnings and Precautions]: (Found) hepatic dysfunction; liver; [Severity]: [Score: 3]liver/hepatic injury	b38a3332-5c54-453f-aeb7-070f830955c2	Ranitidine
tacrolimus	Less	Less	Tier 3 - [Adverse Reactions]: (Found) nephrotoxicity; hepatotoxicity; liver damage; liver necrosis; liver fatty; hepatic cytolysis; hepatic necrosis; veno-occlusive liver disease; [Severity]: [Score: 6]Liver-related necrosis	98e0584d-16d2-442b-86ce-e5e65239db0c	Tacrolimus
trazodone	Less	Less	Tier 3 - [Adverse Reactions]: (Found) Cholestasis; Jaundice; Hyperbilirubinemia; Liver enzyme alterations; [Severity]: [Score: 5]Jaundice	b617348c-cb19-45df-b313-4ea6af6f1dda	Trazodone Hydrochloride
warfarin	Less	Less	Tier 2 - [Warnings and Precautions]: (Found) Hepatic disorders; [Severity]: [Score: 3]liver/hepatic injury	7c4deb97-9966-4c8e-9ba6-bb260b71e130	Warfarin Sodium
enalapril	Less	Most	Tier 2 - [Warnings and Precautions]: (Found) Hepatic Failure; jaundice; cholestatic jaundice; fulminant hepatic necrosis; hepatic enzymes; [Severity]: [Score: 7]Acute liver failure	9f913e79-fe6d-4ff2-9f8e-eef9df689fa8	Enalapril maleate
ifosfamide	Less	Less	Tier 3 - [Adverse Reactions]: (Found) Hepatotoxicity, Hepatitis fulminant, Hepatic failure, Jaundice; [Severity]: [Score: 7]Acute liver failure	1dd6bff7-e080-4b48-e063-6294a90abf7e	IFOSFAMIDE
bisoprolol	Less	Less	Tier 2 - [Warnings and Precautions]: (Found) Impaired Hepatic Function; [Severity]: [Score: 3]liver/hepatic injury	7ec24259-0f37-4389-873b-e62267a21d67	Bisoprolol
buspirone	Less	Less	Tier 2 - [Warnings and Precautions]: (Found) liver-related aminotransferases increase; [Severity]: [Score: 3]liver/hepatic injury	696911d8-e97a-4c8e-9341-782b4c63bf03	Buspirone Hydrochloride
chloroquine	Less	Less	Tier 2 - [Warnings and Precautions]: (Found) liver disease; liver impairment; hepatotoxic drugs; [Severity]: [Score: 3]liver/hepatic injury	0a342f72-45f9-3e12-e063-6394a90ae33e	Chloroquine Phosphate
clonidine	Less	Less	Tier 3 - [Adverse Reactions]: (Found) hepatitis; liver function tests; [Severity]: [Score: 3]liver/hepatic injury	415b168c-1267-2777-e054-00144ff88e88	clonidine hydrochloride
cromoglicic acid	Less	Less	Tier 2 - [Warnings and Precautions]: (Found) impaired hepatic function; [Severity]: [Score: 3]liver/hepatic injury	d208df15-c823-6e0d-e053-2a95a90ad1be	Cromolyn Sodium Oral Solution (Concentrate)
desipramine	Less	Less	Tier 3 - [Adverse Reactions]: (Found) hepatitis, jaundice, liver function, elevated liver function tests; [Severity]: [Score: 5]Jaundice	9c8f89b0-5da1-42ca-a3dd-b81f6d4e7a73	DESIPRAMINE HYDROCHLORIDE
dexamethasone	Less	Less	Tier 2 - [Warnings and Precautions]: (Found) liver/hepatic function; liver/hepatic injury; [Severity]: [Score: 3]liver/hepatic injury	b95ba990-1f3e-5be1-e053-2995a90a6068	Dexamethasone
famotidine	Less	Less	Tier 3 - [Adverse Reactions]: (Found) liver enzymes; hepatitis; cholestatic jaundice; [Severity]: [Score: 5]Jaundice	fa1b16ed-2936-dc98-e053-6294a90acde8	FAMOTIDINE
fluoxetine	Less	Less	Tier 2 - [Warnings and Precautions]: (Found) liver; liver/hepatic injury; liver/hepatic damage/disorder/impairment/toxicity/reaction; hepatitis; hepatopathy; steatohepatitis; cholestasis; [Severity]: [Score: 3]liver/hepatic injury	20516384-6517-48be-bd6e-718250878a76	Fluoxetine
imipramine	Less	Less	Tier 3 - [Adverse Reactions]: (Found) Jaundice; altered liver function; [Severity]: [Score: 5]Jaundice	18bbd246-5709-4477-b10a-f811f3801962	Imipramine Hydrochloride
isosorbide	Less	Less	Tier 3 - [Adverse Reactions]: (Found) Liver and Biliary System Disorders; SGOT increase; SGPT increase; [Severity]: [Score: 3]liver/hepatic injury	ba6120c8-c885-4cfa-b68e-9eee7a3bad6d	ISOSORBIDE MONONITRATE
montelukast	Less	Less	Tier 3 - [Adverse Reactions]: (Found) Liver-injury; hepatitis; cholestatic hepatitis; hepatocellular liver-injury; mixed-pattern liver injury; [Severity]: [Score: 3]liver/hepatic injury	6b26218d-52a6-4109-90e4-412a17d14fcf	Montelukast
oseltamivir	Less	Less	Tier 3 - [Adverse Reactions]: (Found) hepatitis; abnormal liver function tests; [Severity]: [Score: 3] liver/hepatic injury	1fc21a67-c618-af75-e063-6394a90ae1e8	Oseltamivir Phosphate
prednisolone	Less	Less	Tier 2 - [Warnings and Precautions]: (Found) cirrhosis, [Severity]: [Score: 3]liver/hepatic injury	b339a007-6a1e-6578-e053-2995a90a53d0	Prednisolone
sertraline	Less	Less	Tier 3 - [Adverse Reactions]: (Found) elevated liver enzymes; severe liver events (including hepatitis, jaundice, liver failure with some fatal outcomes); liver failure; [Severity]: [Score: 8]Fatal liver failure	9d49e2cb-a852-403d-b92b-e7d3fa88032c	Sertraline hydrochloride
altretamine	Less	Not Available	No Labeling was found to support the query.
chlorpromazine	Less	Most	Tier 2 - [Warnings and Precautions]: (Found) jaundice; hepatotoxins; [Severity]: [Score: 5]Jaundice	fc2bd95d-a7bc-4ab5-bffa-f5059cb8eb63	Chlorpromazine hydrochloride
chlorpropamide	Less	Not Available	No Labeling was found to support the query.
cimetidine	Less	Less	Tier 2 - [Warnings and Precautions]: (Found) liver, hepatitis, impairment, microsomal, liver and/or renal; [Severity]: [Score: 3]liver/hepatic injury	5c2e1f52-4021-4f70-9b2b-63af17094187	Cimetidine
estradiol	Less	Most	Tier 2 - [Warnings and Precautions]: (Found) Hepatic Impairment; Cholestatic Jaundice; [Severity]: [Score: 5]Jaundice	da52a602-f2a2-4382-be07-30351c58cc4b	ESTRACE
furosemide	Less	Less	Tier 2 - [Warnings and Precautions]: (Found) liver damage; liver or kidney damage; [Severity]: [Score: 3]liver/hepatic injury	f3d2b803-1f8e-6a77-e053-2a95a90aaebb	Furosemide
spironolactone	Less	Less	Tier 3 - [Adverse Reactions]: (Found) mixed cholestatic/hepatocellular toxicity; liver/biliary; [Severity]: [Score: 8]Fatal liver failure	b72ca065-6396-41b9-a195-a8819688f471	Spironolactone
tolbutamide	Less	Not Available	No Labeling was found to support the query.
albuterol	No	No	No Evidence was found.	973b8686-c6ce-4280-85c4-c1e7ceab3c09; 45e07bdd-78f9-4055-9de3-646e67de7eaf; 17858afa-dcdf-4612-b475-3b6baadfb639
alendronate	No	Less	Tier 3 - [Adverse Reactions]: (Found) Liver-related aminotransferases increase (e.g. ALT, AST, transaminase, aminotransferase); liver/hepatic injury; [Severity]: [Score: 3] liver/hepatic injury	f4c2b26c-3f23-7b30-e053-2a95a90aa6e0	ALENDRONATE SODIUM
amifostine	No	No	No Evidence was found.	973ed458-f46b-4f61-a329-816c4db79a2c
atracurium	No	No	No Evidence was found.	de1c2dcd-295b-47ce-b7a1-a8be59939a54; f7b6a720-05a7-4d6a-9200-21bdc90fc1c4; 71d4bc78-57df-474b-8b19-811a959f1fce
atropine	No	Less	Tier 3 - [Adverse Reactions]: (Found) hypersensitivity reactions; [Severity]: [Score: 2]Cholestasis; steatohepatitis	a6fac578-c7bc-4b3c-a454-7889cc819118	Atropine Sulfate
bacitracin	No	No	No Evidence was found.	5d55e918-98a0-4989-e053-2a91aa0a9ad7; bbf4b99c-9738-4855-82a6-f4e213924ec9; 23a35ba8-ebc6-4252-bb88-ec237425056c
benzonatate	No	No	No Evidence was found.	59900776-1820-3f2a-e053-2a91aa0aa9e3; 6a100c5c-ec5e-29a3-e053-2991aa0aa3b0; 686b0e88-7a09-966b-e053-2991aa0ac9c4
benzphetamine	No	No	No Evidence was found.	14d4589d-7f1c-4b6e-9557-59dad39b0960; 1c726aa7-3b78-45de-aca0-fd8a5fff9403; 2b7014af-0cc9-4199-90f2-ec07ac02f8cf
benztropine	No	No	No Evidence was found.	e26f5e65-d577-43cd-8ab8-da298a4b0a58; f92fbafa-314d-4449-831f-26108339e6b2; accd7e33-ca6e-46e6-a2ae-20b9bcd8fb89
betaine	No	Less	Tier 3 - [Adverse Reactions]: (Found) liver injury; [Severity]: [Score: 3]liver/hepatic injury	ee8a95c3-df9f-6e55-e053-2a95a90ab17b	Betaine Anhydrous
bethanechol	No	No	No Evidence was found.	8004887d-fd66-467d-9028-e6aea2131fcb; 80393410-dd51-4cac-b27c-50ece00cca37; 89267333-ba8b-455b-a8dc-515a888463c2
biperiden	No	Not Available	No Labeling was found to support the query.
carbinoxamine	No	No	No Evidence was found.	199f46e5-6288-5627-e063-6294a90ae086; b25c8f34-0a46-4685-93a5-ba36a23817ac; 163db29b-f035-6696-e063-6294a90a7e06
chlorhexidine	No	No	No Evidence was found.	3fcd41c4-875a-4e54-b533-261f198011af; 4d2b43c9-64cb-468f-8541-d8c42aa084c2; f3c3372a-c600-1eab-e053-2995a90a26f6
clemastine	No	No	No Evidence was found.	63a3789a-8fe9-4149-8b7d-d7e6d32aadc5; 14aaadca-7d86-47e8-8483-6e05d456949d; 6663f1b0-5353-401f-b9d3-d9f69ad08fbf
colistimethate	No	No	No Evidence was found.	ac75c6ee-e8eb-4bad-91d5-a58e64ba5d60; 6a335659-03b0-4a2d-9cd4-7dcf7da96fe6; 6d6e13e2-dc33-4b7b-84d0-66146a57c552
cyanocobalamin	No	No	No Evidence was found.	48f1af7e-5ade-449b-b33e-e9ea8d4e5c83; c6436212-9246-4e29-8540-9af992b667eb; b1e35c97-2157-454e-967f-53a4300827de
deferoxamine	No	Less	Tier 3 - [Adverse Reactions]: (Found) Increased transaminases; hepatic dysfunction; [Severity]: [Score: 3]liver/hepatic injury	a7174843-5965-49fc-b842-f7eff7b48bbc	Desferal
digoxin	No	No	No Evidence was found.	ce62a741-a981-4880-8ce3-93269606a730; dcf9b23b-5840-46ff-bb61-c57a02831a03; e23bf2a6-1c24-44c4-8135-e469900f84b2
dihydroergotamine	No	No	No Evidence was found.	40b9ba9e-436e-444e-b078-01b12bb57ea7; 1ecb2311-eee3-4230-a019-a3496308cff1; 3fbec3be-9f30-448e-89b9-367a55ed4c97
diphenhydramine	No	No	No Evidence was found.	6f7b8e3f-309a-aed0-e053-2991aa0ad533; 7c2fc244-bfc5-4e3c-aa90-8bc3d067b64f; 16fae164-28db-8ef1-e063-6294a90ab5da
dobutamine	No	No	No Evidence was found.	9943a961-3b50-4847-8a84-d8414ce38daa; 7b9ea626-7072-2e77-e053-2a91aa0a9215; 74ba9408-17d3-48ac-be0b-a4fee9e7a1a5
edrophonium	No	No	No Evidence was found.	312042cf-df60-4dc5-90dd-4e77ebd4a781
epinephrine	No	Most	Tier 2 - [Warnings and Precautions]: (Found) necrosis; tissue necrosis; [Severity]: [Score: 6]Liver-related necrosis	5ba14408-c8fb-4734-aad9-ee19696acac2	EPINEPHRINE
ergocalciferol	No	No	No Evidence was found.	39b72d09-cedc-4130-89a3-1ea03f58ba04; 5dc330a2-a12d-4fd3-8d91-a8d9f31b2eae; b43d7134-6c68-556b-e053-2995a90a38ef
esmolol	No	No	No Evidence was found.	4cfdfa50-579b-43e7-bc0a-e831d3099bfd; ac22475d-2d78-469f-9435-b403ac4ee380; 60b10020-f802-4fef-a487-0f11eca246c5
ethanolamine	No	Less	Tier 3 - [Adverse Reactions]: (Found) Necrosis; [Severity]: [Score: 6]Liver-related necrosis	a9c1d8c5-443e-400e-a42c-16a25fb47231	Ethamolin
etidronic acid	No	Not Available	No Labeling was found to support the query.
flavoxate	No	No	No Evidence was found.	a9c44c4b-5b3c-45bf-9bc9-ce858e3d06c5; f6a06eda-2480-4c0d-8d1e-9e3e89d3ee88; b4260d7e-2ab3-49f6-aa57-bae19a23d82a
folic acid	No	No	No Evidence was found.	3f14442c-81ad-0bad-e054-00144ff8d46c; 08bd3640-b14f-4547-93e7-f5641e4c960d; 16f8a1a1-ee81-4cd3-85e7-e1eae83fad67
guanethidine	No	Not Available	No Labeling was found to support the query.
hydroxyzine	No	Most	Tier 2 - [Warnings and Precautions]: (Found) Tissue damage; necrosis; [Severity]: [Score: 6]Liver-related necrosis	851e7439-bb0a-4a09-9279-e3c33bff8965	Hydroxyzine
isoproterenol	No	No	No Evidence was found.	124f44db-b6ba-4886-bfc7-8c71e60ac5b4; 212af0f4-42c7-425d-8baf-9a2f594289a2; 046f2941-3bc0-4755-861c-71bedb49e706
kanamycin	No	Not Available	No Labeling was found to support the query.
ketamine	No	Less	Tier 2 - [Warnings and Precautions]: (Found) Drug-Induced Liver Injury; hepatobiliary dysfunction; cholestatic pattern; [Severity]: [Score: 2]Cholestasis; steatohepatitis	6c56845e-2deb-4783-9dfd-a03c2ed7980c	KETAMINE HYDROCHLORIDE
lactulose	No	No	No Evidence was found.	7016bd71-c667-46fc-8c56-5023682e8bbe; 35207edd-a5fe-4369-a079-7a8b0d2f2e91; 6bbabdc6-f6a8-4f67-a448-e452d1928deb
levocarnitine	No	No	No Evidence was found.	18dc8eae-56c1-46ec-9d21-e17d7b2f91db; 75b43fb1-4486-48a0-b571-7754dce350a3; b2cbc620-59fd-47b6-9e4b-7e3e31533a1c
liothyronine	No	Less	Tier 3 - [Adverse Reactions]: (Found) elevations in liver function tests; [Severity]: [Score: 3]liver/hepatic injury	c97dc9ec-af73-4836-aa0d-c27e66e792a9	Liothyronine sodium
mannitol	No	No	No Evidence was found.	e2444db1-9dfe-451f-a33c-9b00786464d2; 454f092e-dcd0-47bd-a521-b07400403dad; 999ce711-2d5b-0d7d-e053-2995a90a2689
meclizine	No	No	No Evidence was found.	be620ef8-5391-5b60-e053-2a95a90a0aa4; f2390098-efb7-4cfb-879b-fe4524daf886; 1a33dec1-8d59-48bd-aaef-77d162194d57
metaproterenol	No	Not Available	No Labeling was found to support the query.
methysergide	No	Not Available	No Labeling was found to support the query.
metronidazole	No	Less	Tier 2 - [Warnings and Precautions]: (Found) Hepatic Impairment; [Severity]: [Score: 3]liver/hepatic injury	0f108035-d2ab-49c1-9f8d-daae11f0efe0	metronidazole
metyrapone	No	No	No Evidence was found.	3a27d0ef-83a7-4e1c-9430-46a3326ee8d8
metyrosine	No	No	No Evidence was found.	46612725-bee0-4125-b8b5-9fed9c003ed4; 027f02b1-be49-4822-91a5-6cd66b56c0e1; 32fb2f2f-34b5-4cd5-9145-c3ab37c5ca92
minoxidil	No	Less	Tier 3 - [Adverse Reactions]: (Found) Alkaline phosphatase increased; liver abnormality; [Severity]: [Score: 3]liver/hepatic injury	5fea137a-bc88-4b24-85db-538c90ad1870	MINOXIDIL
mitomycin	No	No	Tier 3 - [Adverse Reactions]: (Found) No DILI keyword was identified in the given paragraph	ff676355-313d-4575-8f2f-e4a1e9527477	Mitomycin
neomycin	No	No	No Evidence was found.	a35a558c-7d96-43fb-917b-475189772edd; 0aa6947b-4739-4b00-be93-7303a5fc687d; f430c5d9-ae82-3314-e053-2a95a90af04c
norepinephrine	No	Less	Tier 3 - [Adverse Reactions]: (Found) Ischemic injury; ischemia; necrosis; [Severity]: [Score: 6]Liver-related necrosis	2c7dd2b0-cc10-4db6-bf56-6eb154ebeb10	LEVOPHED
nystatin	No	No	No Evidence was found.	1e1b762a-800f-b79c-e063-6294a90a99c9; 28faafd0-b461-4038-9711-0e8676269297; 2e7fadda-5f16-4be6-b6bb-985fafe3a1f3
oxybutynin	No	Less	Tier 2 - [Warnings and Precautions]: (Found) liver/hepatic impairment; [Severity]: [Score: 3]liver/hepatic injury	0e002fe8-fa3f-4a7d-84df-0c6e031e6ae4	Oxybutynin Chloride
paromomycin	No	No	No Evidence was found.	a725f022-ec3c-430d-8021-96c861b9893c; 333d55f0-ab49-459e-8d32-1590b2623ef3; 2b5b3dae-b406-1e2e-e054-00144ff88e88
penbutolol	No	Not Available	No Labeling was found to support the query.
phendimetrazine	No	No	No Evidence was found.	40e5b0bf-347e-30f6-e054-00144ff88e88; 1c2370fd-6b40-48dc-a42d-2488041d5b37; 767b5386-1e56-4eeb-8d59-510b940ab75e
phenoxybenzamine	No	No	No Evidence was found.	48a047c0-f409-420b-990a-2cab953a96cd; 75f26681-a079-4ff3-9fff-75526041374c; 0be6a394-cd10-42fc-97cf-ad53d81d8d93
phentermine	No	No	No Evidence was found.	99c1325b-7152-481d-8a1f-6bf3e2c4808b; e48feec6-50c9-4ccd-b9da-56956d14c853; 1fa8798d-c096-5839-e063-6394a90aa28b
phentolamine	No	No	No Evidence was found.	ed6c506c-5535-4b7c-ae1a-d63f09d796c9; e146c7ee-d2fa-433c-8768-0945e4ff0990; fe1e10f5-4ff3-4616-9534-489648d88d33
primaquine	No	No	No Evidence was found.	4933e6d9-0e9e-415f-8325-25212c6fe297; 1bfbf4ae-81b8-4160-a00d-6322aadd4b59; 3f16166d-678e-51aa-e054-00144ff88e88
primidone	No	No	No Evidence was found.	5067ff85-07f5-424c-b072-6907891e7b4e; 6046e4e9-0c1e-4d1f-85fa-d2ce25c5dc34; dc018b1d-72d3-45a2-84ff-cf9499c7ae97
procyclidine	No	Not Available	No Labeling was found to support the query.
streptomycin	No	No	No Evidence was found.	abd1f64e-4283-4370-aae8-3666316aa36e
succinylcholine	No	No	No Evidence was found.	e235eb7d-5ce2-4884-9d16-493c90d7beba; cb5b3361-9099-4a12-b545-f1e50b0781dd; 138f172a-4b99-537e-e063-6394a90a6997
tamsulosin	No	No	No Evidence was found.	82d65964-de00-42c2-baaa-cc3de744b8eb; 2f8935c5-0bc0-4276-916f-ce8d1267a908; 276c7e26-f86a-46b9-b626-ceef76b729a4
tranexamic acid	No	No	No Evidence was found.	c479dccd-15c6-47c2-9675-680ebb9db2cb; 0a843fa7-1266-4666-b23f-22fd313d24a1; af95be04-a6ea-4789-8e79-7dcad332c640
vancomycin	No	No	No Evidence was found.	a078d9c2-f89c-4f9f-8ded-60ffb2983c3f; 3707ad2e-5c82-4111-a370-e518e5e7e4c5; e4ce7b87-fab4-4b7a-b121-eba136c464ce
