# Supplementary material for: Leveraging FDA Labeling Documents and Large Language Model to Enhance Annotation, Profiling, and Classification of Drug Adverse Events with AskFDALabel
Source: Drug Saf. 2025 Feb 20;48(6):655–65. doi: 10.1007/s40264-025-01520-1 (PMC12098182; doi:10.1007/s40264-025-01520-1)
Supplement: Supplementary file 4 — Supplementary file4 (XLSX 132 KB) [file 40264_2025_1520_MOESM4_ESM.xlsx]

## Sheet: Header
Title	Leveraging FDA Labeling Documents and Large Language Model to Enhance Annotation, Profiling, and Classification of Drug Adverse Events with AskFDALabel
Journal Name	Drug Safety
Authors:	1Leihong Wu, 2Hong Fang, 1Yanyan Qu, 1Joshua Xu, 1Weida Tong
Affiliations 1	Division of Bioinformatics and Biostatistics, National Center for Toxicological Research, U.S. FDA, 3900 NCTR Rd, Jefferson AR, 72079
Affiliations 2	Office of Scientific Coordination, National Center for Toxicological Research, U.S. FDA, 3900 NCTR Rd, Jefferson AR, 72079
Corresponding Author:	Leihong Wu (Leihong.wu@fda.hhs.gov); Weida Tong (weida.tong@fda.hhs.gov)

## Sheet: Sheet1
Trade Name	Generic/Proper Name(s)	Evidence	SETID	Product-Use	AskFDALabel_Class	DICT_Concern
Fulvestrant	FULVESTRANT	Tier 3 - [Adverse Reactions/Overdosage]: (Found) dyspnea, fatigue, palpitations; [Severity]: Special Condition	2fc17ba3-83c7-a2b4-8a75-6a0cb1e07682	Fulvestrant	No (Special Condition)	no
Cefizox	CEFTIZOXIME SODIUM	Tier 2 - [Warnings and Precautions]: (Found) cardiac function; [Severity]: Special Condition	0013824b-6aee-4da4-affd-35bc6bf19d91	Cefizox	No (Special Condition)	no
Indium DTPA In 111	INDIUM IN-111 PENTETATE DISODIUM	Tier 2 - [Warnings and Precautions]: (Found) cardiac function; [Severity]: Special Condition	4fea5871-b515-4f69-a297-11507ddd7817	Indium DTPA In 111	No (Special Condition)	no
MANGANESE	MANGANESE CHLORIDE	Tier 2 - [Warnings and Precautions]: (Found) cardiac function; [Severity]: Special Condition	6e979070-5035-4076-e09c-b52466be3c68	MANGANESE	No (Special Condition)	no
THAM	TROMETHAMINE	Tier 2 - [Warnings and Precautions]: (Found) cardiac function; [Severity]: Special Condition	4af52118-c12b-4ad5-30bb-959848357e8a	THAM	No (Special Condition)	no
Indium In 111 Oxyquinoline	INDIUM IN-111 OXYQUINOLINE	Tier 2 - [Warnings and Precautions]: (Found) heart pool activity; cardiac function; [Severity]: Special Condition	7dbfc0f9-0e2e-4aed-85bd-32cf7c74d402	Indium In 111 Oxyquinoline	No (Special Condition)	no
Chloramphenicol Sodium Succinate	CHLORAMPHENICOL SODIUM SUCCINATE	Tier 2 - [Warnings and Precautions]: (Found) cardiac; [Severity]: Special Condition	aed29594-211d-49ef-813f-131975a8d0e3	Chloramphenicol Sodium Succinate	No (Special Condition)	no
Dacarbazine	DACARBAZINE	Tier 2 - [Warnings and Precautions]: (Found) Proliferative endocardial lesions, including fibrosarcomas and sarcomas; angiosarcomas; [Severity]: Special Condition	0d81315c-7021-4091-b703-ad135390c936	Dacarbazine	No (Special Condition)	no
Acetazolamide	ACETAZOLAMIDE	Tier 2 - [Warnings and Precautions]: (Found) tachypnea, tachycardia; [Severity]: Special Condition	1b2c973f-82ef-a4f3-e063-6394a90aaae0	acetaZOLAMIDE	No (Special Condition)	no
Lynparza	OLAPARIB	Tier 3 - [Adverse Reactions/Overdosage]: (Found) None; [Severity]: Special Condition	741ff3e3-dc1a-45a6-84e5-2481b27131aa	Lynparza	No (Special Condition)	no
TEPMETKO	TEPOTINIB HYDROCHLORIDE	Tier 3 - [Adverse Reactions/Overdosage]: (Found) edema; dyspnea; pleural effusion; [Severity]: Special Condition	80a0f1b9-071a-47f5-9e67-32d638a669dc	TEPMETKO	No (Special Condition)	no
Radiogardase	PRUSSIAN BLUE INSOLUBLE CAPSULES	Tier 2 - [Warnings and Precautions]: (Found) cardiac arrhythmias; [Severity]: Special Condition	baa68c79-5f3d-468a-a510-58b9e978cd50	Radiogardase	No (Special Condition)	no
Jardiance	EMPAGLIFLOZIN	Tier 3 - [Adverse Reactions/Overdosage]: (Found) hypotension; blood pressure (ambulatory) decreased; blood pressure systolic decreased; orthostatic hypotension; [Severity]: Special Condition	1782b947-4a72-4feb-a488-1469d9af82bd	JARDIANCE	No (Special Condition)	no
LOKELMA	SODIUM ZIRCONIUM CYCLOSILICATE	Tier 2 - [Warnings and Precautions]: (Found) heart failure; [Severity]: Special Condition	7f7ed64d-8480-4143-a207-29c24a0b9363	LOKELMA	No (Special Condition)	no
Trimethoprim	TRIMETHOPRIM	Tier 2 - [Warnings and Precautions]: (Found) cardiac function; cardiac disorder; [Severity]: Special Condition	f756f4be-3cda-ab98-e053-6294a90a1424	Trimethoprim	No (Special Condition)	no
Primsol	TRIMETHOPRIM HYDROCHLORIDE	Tier 2 - [Warnings and Precautions]: (Found) cardiac function; cardiac; [Severity]: Special Condition	8a0098dd-c316-4591-8e58-10531ff2048f	Trimethoprim	No (Special Condition)	no
XARELTO; Xarelto	RIVAROXABAN	Tier 3 - [Adverse Reactions/Overdosage]: (Found) Nonvalvular Atrial Fibrillation, Stroke; [Severity]: Special Condition	10db92f9-2300-4a80-836b-673e1ae91610	XARELTO; Xarelto	No (Special Condition)	no
Xyrem	SODIUM OXYBATE	Tier 3 - [Adverse Reactions/Overdosage]: (Found) bradycardia, cardiac arrest is not mentioned but a related condition "coma" is mentioned, and other potential indicators of cardiotoxicity such as hypotonia; [Severity]: Severe(Heart damage), Special Condition	926eb076-a4a8-45e4-91ef-411f0aa4f3ca	Xyrem	No (Special Condition)	no
ISENTRESS	ISENTRESS	Tier 3 - [Adverse Reactions/Overdosage]: (Found) electrocardiogram; [Severity]: Special Condition	89a5ec53-d956-4329-8004-0f40f51c88a3	ISENTRESS	No (Special Condition)	no
INVOKANA	CANAGLIFLOZIN	Tier 3 - [Adverse Reactions/Overdosage]: (Found) Hypotension; [Severity]: Special Condition	3fc03452-cbfb-48a2-a747-45b03399741c	INVOKANA	No (Special Condition)	no
ATORVASTATIN CALCIUM	ATORVASTATIN CALCIUM	Tier 3 - [Adverse Reactions/Overdosage]: (Found) CHD, stroke; [Severity]: Special Condition	40e6b63f-0a20-404a-8915-2f698877a96b	ATORVASTATIN CALCIUM	No (Special Condition)	no
FOSFOMYCIN TROMETHAMINE	FOSFOMYCIN TROMETHAMINE	Tier 2 - [Warnings and Precautions]: (Found) cardiac function; [Severity]: Special Condition	99becde1-fca5-4d82-8c3e-36ded62fc0d1	FOSFOMYCIN TROMETHAMINE	No (Special Condition)	no
Warfarin Sodium	WARFARIN SODIUM	Tier 2 - [Warnings and Precautions]: (Found) mechanical heart valves; [Severity]: Special Condition	cdbbc317-35d3-42ba-94f0-c83891358529	Warfarin Sodium	No (Special Condition)	no
Methimazole	METHIMAZOLE	Tier 2 - [Warnings and Precautions]: (Found) maternal heart failure; [Severity]: Special Condition	94d2e57b-685f-4cfd-a5a5-129e869c794c	Methimazole	No (Special Condition)	no
Cholestyramine	CHOLESTYRAMINE	Tier 2 - [Warnings and Precautions]: (Found) coronary artery disease; [Severity]: Special Condition	d931e372-2477-4554-912e-9d4d7d538ce2	CHOLESTYRAMINE	No (Special Condition)	no
Atorvastatin calcium	ATORVASTATIN CALCIUM	Tier 3 - [Adverse Reactions/Overdosage]: (Found) angioneurotic edema; angina pectoris is not listed, however, "pain in extremity" and "musculoskeletal pain" are, which may sometimes be related to angina; [Severity]: Special Condition	200c1994-9327-e02c-e063-6394a90a593d	ATORVASTATIN CALCIUM	No (Special Condition)	no
SymlinPen	PRAMLINTIDE ACETATE	Tier 2 - [Warnings and Precautions]: (Found) hypoglycemia, hypoglycemia unawareness; [Severity]: Special Condition	4aea30ff-eb0d-45c1-b114-3127966328ff	SymlinPen	No (Special Condition)	no
Halaven	ERIBULIN MESYLATE	Tier 3 - [Adverse Reactions/Overdosage]: (Found) QT prolongation, hypokalemia, hypocalcemia, hypotension; [Severity]: Special Condition	31ce4750-ded5-4a0b-95e9-f229fa6bc822	Halaven	No (Special Condition)	most
Mavenclad	CLADRIBINE	Tier 3 - [Adverse Reactions/Overdosage]: (Found) Cardiac Failure; Hypertension; [Severity]: Special Condition	9c75e30a-a410-40f1-b653-04d532bd9144	Mavenclad	No (Special Condition)	most
Penicillin G Sodium	PENICILLIN G SODIUM	Tier 3 - [Adverse Reactions/Overdosage]: (Found) tachycardia, hypotension, congestive heart failure; [Severity]: Special Condition	23b6d4a3-b273-4e10-9da9-1376933fdbdf	Penicillin G Sodium	No (Special Condition)	less
Diphenhydramine Hydrochloride	DIPHENHYDRAMINE HYDROCHLORIDE	Tier 2 - [Warnings and Precautions]: (Found) heart disease; [Severity]: Special Condition	a575a914-14a0-442c-a504-ac7a0aa0ac77	CVS Health Nighttime Sleep-Aid	No (Special Condition)	less
Oxacillin	OXACILLIN	Tier 2 - [Warnings and Precautions]: (Found) congestive heart failure; cardiac function; [Severity]: Special Condition	fad9c5dc-be8e-436f-bb9b-dcbb41ae5db1	Oxacillin	No (Special Condition)	less
Novocaine	PROCAINE HYDROCHLORIDE	Tier 3 - [Adverse Reactions/Overdosage]: (Found) hypotension; hypertension; bradycardia; cardiac arrest; depression of the myocardium; [Severity]: Special Condition	999625d5-3a6b-4753-059a-4f19d04c85a5	Novocaine	No (Special Condition)	less
Triferic AVNU	FERRIC PYROPHOSPHATE CITRATE	Tier 3 - [Adverse Reactions/Overdosage]: (Found) procedural hypotension; AV fistula thrombosis; AV fistula site hemorrhage; dyspnea; [Severity]: Special Condition	51197a48-6078-42cd-b5ed-5ea22b6757b4	Triferic AVNU	No (Special Condition)	less
DAPZURA RT	DAPTOMYCIN	Tier 3 - [Adverse Reactions/Overdosage]: (Found) Hypotension; hypertension; supraventricular arrhythmia; atrial fibrillation; atrial flutter; cardiac arrest; [Severity]: Special Condition	cb1283e1-35b8-425c-b338-d9ac0c7161f8	DAPZURA RT	No (Special Condition)	less
Lutathera	LUTETIUM LU 177 DOTATATE	Tier 3 - [Adverse Reactions/Overdosage]: (Found) Atrial fibrillation; Cardiac failure; Hypertension; Hypotension; Myocardial infarction; [Severity]: Special Condition	72d1a024-00b7-418a-b36e-b2cb48f2ab55	Lutathera	No (Special Condition)	less
Folotyn	PRALATREXATE	Tier 3 - [Adverse Reactions/Overdosage]: (Found) cardiopulmonary arrest; tachycardia; [Severity]: Special Condition	9f3d9c4d-9386-4451-b712-0fbdc5478d8f	Folotyn	No (Special Condition)	less
Alimta	PEMETREXED DISODIUM	Tier 3 - [Adverse Reactions/Overdosage]: (Found) arrhythmia; arrhythmias; ventricular tachycardia; [Severity]: Special Condition	f5a860f3-37ec-429c-ae04-9c88d7c55c08	Alimta	No (Special Condition)	less
Pemfexy	PEMETREXED	Tier 3 - [Adverse Reactions/Overdosage]: (Found) arrhythmia, ventricular tachycardia; [Severity]: Special Condition	2308f4e8-21c8-49c1-a5b8-deb8610bac6a	Pemfexy	No (Special Condition)	less
CIDOFOVIR DIHYDRATE	CIDOFOVIR DIHYDRATE	Tier 3 - [Adverse Reactions/Overdosage]: (Found) cardiomyopathy; congestive heart failure; hypertension; hypotension; tachycardia; [Severity]: Special Condition	44966a7e-d777-40fb-956f-d0f31f737848	CIDOFOVIR DIHYDRATE	No (Special Condition)	less
Vinorelbine	VINORELBINE	Tier 3 - [Adverse Reactions/Overdosage]: (Found) tachycardia, hypertension, hypotension, myocardial infarction; [Severity]: Special Condition	10a70995-e04d-4044-b1dc-c9aa27460397	Vinorelbine	No (Special Condition)	less
NUZYRA	OMADACYCLINE	Tier 3 - [Adverse Reactions/Overdosage]: (Found) Mortality imbalance; hypertension; tachycardia; atrial fibrillation; [Severity]: Special Condition	51591524-4703-44c6-8bde-dce3e6a463d1	NUZYRA	No (Special Condition)	less
OPSUMIT	MACITENTAN	Tier 3 - [Adverse Reactions/Overdosage]: (Found) heart failure, decompensated heart failure, symptomatic hypotension; [Severity]: Special Condition	1e484a50-55db-4b85-8c57-6cd1b0353abd	OPSUMIT	No (Special Condition)	less
EMFLAZA	DEFLAZACORT	Tier 3 - [Adverse Reactions/Overdosage]: (Found) Heart failure; Heart rate irregular; [Severity]: Special Condition	31b347d2-f156-4055-9d8f-7cf0df420296	EMFLAZA	No (Special Condition)	less
RYDAPT	RYDAPT	Tier 3 - [Adverse Reactions/Overdosage]: (Found) Electrocardiogram QT prolonged; QT prolongation; Hypertension; Cardiac failure; Myocardial infarction; [Severity]: Moderate(Arrhythmia), Special Condition	11fa3fc9-6776-49a6-b1c1-653f627c3e58	RYDAPT	No (Special Condition)	less
Afinitor; Afinitor Disperz	EVEROLIMUS	Tier 3 - [Adverse Reactions/Overdosage]: (Found) Hypertension; Cardiac failure; [Severity]: Special Condition	2150f73a-179b-4afc-b8ce-67c85cc72f04	Afinitor; Afinitor Disperz	No (Special Condition)	less
Omeprazole	OMEPRAZOLE	Tier 2 - [Warnings and Precautions]: (Found) heartburn with lightheadedness, sweating or dizziness; chest pain or shoulder pain with shortness of breath; sweating; pain spreading to arms, neck or shoulders; or lightheadedness, frequent chest pain; heartburn over 3 months; [Severity]: Special Condition	ab5d339b-2c02-611d-d5db-8e1891684fe0	Omeprazole Magnesium	No (Special Condition)	less
Risedronate Sodium	RISEDRONATE SODIUM	Tier 3 - [Adverse Reactions/Overdosage]: (Found) Hypertension; [Severity]: Special Condition	b90f2e5b-10b8-29a7-0360-31bd0dae0ec2	Risedronate Sodium	No (Special Condition)	less
Nitrofurantoin	NITROFURANTOIN	Tier 2 - [Warnings and Precautions]: (Found) cardiac function; cardiac; [Severity]: Special Condition	075fe819-fc4f-2dce-e063-6294a90ad823	nitrofurantoin macrocrystals	No (Special Condition)	less
Eulexin	FLUTAMIDE	Tier 2 - [Warnings and Precautions]: (Found) myocardial acidophilic degeneration; chronic myxomatous degeneration; vasculitis; perivasculitis; [Severity]: Special Condition	56b6ba36-9b49-4422-a2a4-7bfa0d941a5d	Eulexin	No (Special Condition)	less
Cefdinir	CEFDINIR	Tier 3 - [Adverse Reactions/Overdosage]: (Found) cardiac failure; myocardial infarction; chest pain; hypertension; [Severity]: Special Condition	bd5caea8-56e7-7279-e053-2995a90aa1a1	Cefdinir	No (Special Condition)	less
Allopurinol	ALLOPURINOL	Tier 3 - [Adverse Reactions/Overdosage]: (Found) bradycardia; pericarditis; vasodilation; necrotizing angiitis; vasculitis; thrombophlebitis; peripheral vascular disease; [Severity]: Special Condition	b3b9dcf4-cada-4f79-befc-319c7dff15eb	Allopurinol	No (Special Condition)	less
Clopidogrel	CLOPIDOGREL	Tier 2 - [Warnings and Precautions]: (Found) cardiovascular events; [Severity]: Special Condition	f3d1df40-661b-262d-e053-2a95a90a77e7	Clopidogrel	No (Special Condition)	less
Hyaluronic Acid	HYALURONIC ACID	No Evidence was found.	a75e2bb2-f89a-53f4-e053-2a95a90a93c7		No	no
Apretude	CABOTEGRAVIR	No Evidence was found.	4338428e-43d4-4e02-ac9d-bd98e738a7da		No	no
Streptomycin	STREPTOMYCIN	No Evidence was found.	abd1f64e-4283-4370-aae8-3666316aa36e		No	no
Polymyxin B	POLYMYXIN B	No Evidence was found.	36669124-8897-47bc-bd43-494515004909; a974c557-e88f-451b-a1bd-d2c656be226e; 72dd6de6-31d6-4a8f-881b-91af91ed9314; fd664927-db58-a1af-e053-6294a90a9048; dc74dee2-1d0b-4fab-a29b-1755fdb5da75		No	no
Colistimethate Sodium	COLISTIMETHATE SODIUM	No Evidence was found.	ab241809-0d2f-44ba-829c-26be67ee623f; 8ec7dc90-825c-422e-9f4b-c8ace9d93af5; 6a335659-03b0-4a2d-9cd4-7dcf7da96fe6; 13dc3525-1879-4bd8-a922-81bc1397d5af		No	no
Leucovorin Calcium	LEUCOVORIN CALCIUM	No Evidence was found.	c8102043-79f2-421a-b849-94bac19007a6; 9df20901-6980-4d4e-89ec-40f3c1f91852; 8c1196d2-f4e3-4934-88ea-e855eed832ce; 33663425-4731-4977-9127-9e59b6b91497; 2627a485-05b5-4dab-ac20-dc840e5c469d		No	no
Cefazolin	CEFAZOLIN	No Evidence was found.	26de1ce9-06a9-486f-b27d-2ac635f018d1; 06091653-e568-4e82-acc7-aefbce16de17; 1dc9de56-e259-4546-a1db-23119a8a088e; d91a8d13-99a0-4d87-88dc-71cbd37922b4; 5a8c4bb2-a75e-4d7d-91fb-9a95f04fc94b		No	no
Amikacin Sulfate	AMIKACIN SULFATE	No Evidence was found.	0b56f6df-a05d-4520-8bf0-d7cefe20f6ad; a43188fa-f228-4acd-8a5d-9a3462034f4b; c0f57839-1c9b-49e5-8c7a-708e2d16495d; 20fa61ef-11e2-4d01-82ea-b5412cefaead; 7791d3e1-9287-4f75-b4f0-e5d35cacfd6e		No	no
THIAMINE HYDROCHLORIDE	THIAMINE HYDROCHLORIDE	No Evidence was found.	c006eca3-137a-493f-bbc4-f04e463d66f9; 5982cf83-01d6-4acb-8373-339079b8a76e; 63f3631b-ba1e-430c-a30b-dd05b2c00c13; 4985bf3c-abe5-4bbb-9dcc-6de387d36d6b; 8909424c-9d5b-4e35-b2d3-da9d3316a4cc		No	no
Tobramycin	TOBRAMYCIN SULFATE	No Evidence was found.	634efd82-1a35-40cf-9893-50c27d661083; c37c251f-92e9-40f0-8b0c-00d42875d776; c4751a4f-c9c1-60c5-e053-2995a90aeba9; 5563e8af-c6c9-42a2-974d-7d364a47f00a; 7803ac83-1250-451b-8ad8-2c0a343c3031		No	no
Colistimethate	COLISTIMETHATE SODIUM	No Evidence was found.	6d6e13e2-dc33-4b7b-84d0-66146a57c552; 6a335659-03b0-4a2d-9cd4-7dcf7da96fe6; 8ec7dc90-825c-422e-9f4b-c8ace9d93af5; ac75c6ee-e8eb-4bad-91d5-a58e64ba5d60; 13dc3525-1879-4bd8-a922-81bc1397d5af		No	no
PYRIDOXINE HCI	PYRIDOXINE HCI	No Evidence was found.	946c8e50-08d0-755d-e053-2a95a90a84de		No	no
Cefotetan	CEFOTETAN	No Evidence was found.	a71fbab2-1d12-4392-f78b-e8b94212b413; bd22c66b-8a1c-44c8-b5b6-3ab0ce5c800e; f1510f5e-d001-44e0-accb-27cf79fd4f9a; 33b13b93-58ce-44c7-b9a2-af3b3a333f80; 0860bfe0-da3e-4460-da57-2411db14c426		No	no
Cefotetan	CEFOTETAN DISODIUM	No Evidence was found.	a71fbab2-1d12-4392-f78b-e8b94212b413; bd22c66b-8a1c-44c8-b5b6-3ab0ce5c800e; f1510f5e-d001-44e0-accb-27cf79fd4f9a; 33b13b93-58ce-44c7-b9a2-af3b3a333f80; 0860bfe0-da3e-4460-da57-2411db14c426		No	no
Pipracil	PIPERACILLIN SODIUM	No Evidence was found.	fac0c875-111e-4af2-d186-ed4d4ee9de59		No	no
Sterile Water	STERILE WATER FOR INJECTION	No Evidence was found.	6e43c5a3-dad2-49ed-b500-964cb4563cc9; 78ef7ad3-451d-43d0-a9b6-5cf0aadca003; 88403fcf-a276-42c0-88b6-bd84a720b564; f4087143-9868-4308-b96c-43657ee8ec28; 8fc8d87a-3951-4ac5-97df-c161ffc90475		No	no
TISSUEBLUE	BRILLIANT BLUE G	No Evidence was found.	9d4b28b4-c582-4e2c-abd9-f7e203378e2d		No	no
MEMBRANEBLUE	TRYPAN BLUE	No Evidence was found.	0364aceb-dd3f-4bac-b468-25379a07ccfc		No	no
Spinraza	NUSINERSEN	No Evidence was found.	dd70cd5f-b0fc-4ba4-a5ea-89a34778bd94		No	no
ParaGard T 380A	COPPER	No Evidence was found.	5ea7ce51-b87a-485e-b841-99466a07a4b2; 3c420b53-c95e-46af-aebd-73741be58391		No	no
Nouress	CYSTEINE HYDROCHLORIDE	No Evidence was found.	627cc059-4124-49b3-a3d3-2eb3ed918bc7		No	no
Gallium Ga-68 PSMA-11	GALLIUM GA-68 GOZETOTIDE	No Evidence was found.	7744bafb-755e-29a2-e053-2991aa0a86a9; b6253a7b-0f73-36be-e053-2a95a90a9015		No	no
Ga-68-DOTATOC	EDOTREOTIDE GALLIUM GA-68	No Evidence was found.	c4d185c3-d520-462d-ba50-4f4ee485ace3		No	no
AMONDYS 45	CASIMERSEN	No Evidence was found.	e9e5fd44-eeda-4580-bba1-a734828bbcc3		No	no
Kit for the Preparation of Technetium Tc 99m Medronate	TECHNETIUM TC 99M MEDRONATE	No Evidence was found.	703d347c-e240-408a-b69d-9713e958a201; 54608807-4df6-49ba-b065-59a19ef224c4		No	no
Nulibry	FOSDENOPTERIN HYDROBROMIDE	No Evidence was found.	736aeea3-f206-454d-95d0-fd30964e8aab		No	no
Neuraceq	FLORBETABEN F 18	No Evidence was found.	b0915068-cfd4-4d72-b9f8-7e31fe83cd1e		No	no
CERIANNA	FLUOROESTRADIOL F 18	No Evidence was found.	b2c2a2df-cf3e-4a29-a033-231ed5a94b58		No	no
COPPER	CUPRIC CHLORIDE	No Evidence was found.	8579c8eb-c70d-3261-e053-2a91aa0abb39; 3c420b53-c95e-46af-aebd-73741be58391; 857988b5-72d4-af40-e053-2991aa0a8446; 85791c37-f9af-6b8a-e053-2a91aa0ad0b3; 76f10500-7a53-11e6-a412-424c58303031		No	no
Xofigo	RADIUM RA 223 DICHLORIDE	No Evidence was found.	a398400e-bd31-41a9-9696-4f7c06569ede		No	no
Ascor	ASCORBIC ACID	No Evidence was found.	2b71bd05-2891-34f2-e054-00144ff8d46c; 1ac7a17e-75d0-4444-e054-00144ff88e88; 388aad52-fc01-4784-9791-1dbc80c69306; 38ad7ac1-383d-4fe0-b48d-14a78731ec95; 4eb6a932-244e-30c5-e054-00144ff8d46c		No	no
Detectnet	COPPER CU 64 DOTATATE	No Evidence was found.	f898c8a7-beb7-4318-a8ea-6f058d69342b		No	no
NETSPOT	68GA-DOTATATE	No Evidence was found.	b2b3be70-17d8-4093-896c-f1c54a2cf242		No	no
Choline C 11	CHOLINE C-11	No Evidence was found.	8e046642-5038-4094-b1bb-a1915558fb1c; 61f00cb4-ea53-4ba6-a890-78586095d2f6; e817ab8b-ba2c-4226-b37f-c6d75e4d94cd		No	no
Chromium	CHROMIC CHLORIDE	No Evidence was found.	e0f6769c-f8e3-09d3-e053-2995a90a97c7; e0f83174-8719-0057-e053-2a95a90ab83d; e0f2e8cb-80a1-4f05-e053-2a95a90a0d02; e106918d-3ec6-4c5e-e053-2995a90ab69c; e109173f-0814-0d91-e053-2a95a90a8f6c		No	no
Technescan HDP	TECHNETIUM TC 99M OXIDRONATE	No Evidence was found.	6fc2e41e-a1bf-4e0f-924a-88be0372d4af		No	no
Selenious Acid	SELENIOUS ACID	No Evidence was found.	49324999-50e3-43ed-a8dd-156d6dbedd9f; 33e42ead-bbf7-4aa7-b6cb-c4b6b85a240e; 4adcba5d-74c7-4353-b54d-539ef89754d6		No	no
R-Gene	ARGININE HYDROCHLORIDE	No Evidence was found.	6accf33f-9841-4327-8923-93c42020ef12		No	no
GALLIUM CITRATE GA-67	GALLIUM CITRATE GA-67	No Evidence was found.	5f670c12-cca5-4d73-8a88-241f753d1bc7		No	no
ChiRhoStim; ChiRhoStim 40	HUMAN SECRETIN	No Evidence was found.	b4dfe70f-0a86-4488-9ba1-dcd8f86cbfcd		No	no
ILLUCCIX	KIT FOR THE PREPARATION OF GALLIUM GA 68 GOZETOTIDE INJECTION	No Evidence was found.	d4643b31-9b4f-673f-e053-2a95a90a559d		No	no
KENGREAL	CANGRELOR	No Evidence was found.	88b434fa-8891-4fd5-9d86-7ea64667c08f		No	no
Zanosar	STREPTOZOCIN	No Evidence was found.	15d161ed-9e7b-4c92-ba45-0556d2423e67; f31d3bff-6fc6-c35f-e053-2995a90a596b		No	no
KHAPZORY	LEVOLEUCOVORIN	No Evidence was found.	344f65ac-9f04-49d7-b7c3-4ba19bd7b429		No	no
INDIUM IN 111 CHLORIDE	INDIUM IN 111 CHLORIDE	No Evidence was found.	e07e66ef-fb9e-4f9f-b63f-ab28f622cb2e		No	no
ETOPOPHOS	ETOPOSIDE PHOSPHATE	No Evidence was found.	7499fc35-fae8-44ad-bbab-9a1a589bf3ee		No	no
Gallium	GALLIUM CITRATE GA-67	No Evidence was found.	054d034c-0c6a-1aea-e063-6394a90a90e9; 054a68ec-d30f-7fbc-e063-6294a90ac912; 5f670c12-cca5-4d73-8a88-241f753d1bc7; b6253a7b-0f73-36be-e053-2a95a90a9015; 04ba7eb9-db5d-fa7f-e063-6294a90aff7e		No	no
Cosela	TRILACICLIB	No Evidence was found.	4b06922c-498d-4871-a037-84a44e6a6b6c		No	no
DaTscan	IOFLUPANE I-123	No Evidence was found.	ef7804d7-c691-495b-8aaf-5bc54fd5d9f6		No	no
PYLARIFY	PIFLUFOLASTAT F-18	No Evidence was found.	a00e5cbc-4fd5-4280-82ec-cd3498df4553		No	no
Axumin	FLUCICLOVINE F-18	No Evidence was found.	389a502e-a7d5-43dd-b6bf-f022ff23f3b9		No	no
DALVANCE	DALBAVANCIN	No Evidence was found.	4b4674d8-4d1e-4728-8465-d42ada33fa5c		No	no
Glofil-125	SODIUM IOTHALAMATE I-125 INJECTION	No Evidence was found.	2c07ce91-cc83-45e3-bd2b-f923a9c8286c; 7f250086-2837-484b-9674-e09856b34cb0		No	no
ZEPZELCA	LURBINECTEDIN	No Evidence was found.	632bb50c-3bcb-4c85-9056-fc33410550ae		No	no
Fluorodopa F18	FLUORODOPA F18	No Evidence was found.	262503e7-de09-4b42-9963-ec00cbc7c35c; 37f8c405-ccb6-4fcd-8513-108956bb1674		No	no
Sodium Citrate	ANTICOAGULANT SODIUM CITRATE SOLUTION	No Evidence was found.	a5f9de6f-70d8-4bb0-8a5b-3dd120df2990; a60660b2-c5db-45a0-885f-de93e655380d; 9880a18a-cf84-47cd-99b5-d692065a25bf; 4965fab0-828d-4f1d-8d43-a636e0a8c1ea; 9d8d2ee7-9db7-4be7-8c73-511eb2e32459		No	no
Ultratag RBC	TECHNETIUM TC 99M-LABELED RED BLOOD CELLS	No Evidence was found.	9f999b75-8a66-40bf-9352-478850b41225		No	no
Levoleucovorin	LEVOLEUCOVORIN	No Evidence was found.	344f65ac-9f04-49d7-b7c3-4ba19bd7b429; c10b0c18-dd7c-4a76-a79b-b8d38a08ab87; 059a3306-6207-497f-a947-33198f18761f; b4dd0e14-d42a-4581-b1f0-7ba95b50bca6; 124bc214-62f8-40f9-a227-a35e2d1ff2a0		No	no
AMPICILLIN	AMPICILLIN SODIUM	No Evidence was found.	a194f310-a669-4d8f-8c04-ee9ca01939b1; 06ca924c-5f3a-4924-90f4-5ba623daaa0e; 5308ddfa-4a5b-4f7b-83ce-9d1b528e050d; 294b2a06-695d-4f51-99e4-248b772db55c; c2908a44-1da4-4885-ae5a-23f69189d91a		No	no
CEFEPIME	CEFEPIME	No Evidence was found.	dd641c7f-b857-48ff-bd9d-747e0c3cc89f; 02aa374f-37b4-456a-b5de-cfd3bbb6ce6e; be5f8ca6-7232-423a-a2d5-cccb7abe7921; 5e1695e0-1310-4cd8-a5da-ad1a7dcd1792; f776421b-bd46-4664-b9ff-533d805e1277		No	no
Azathioprine Sodium	AZATHIOPRINE SODIUM	No Evidence was found.	9ffe79a1-ac91-4a7b-a9e3-7c84bfa9ddf0		No	no
Ammonia N 13	AMMONIA N-13	No Evidence was found.	730595b1-605c-40a2-8f89-2c3eae98f88a; 61e196ba-3812-4ffd-8032-12b215378fef; 26572b37-0999-4c83-8206-1c088026d407; 23595590-cd10-4850-9d6f-d13b76726237; af70d0da-1c2d-44e4-b4cd-7cce6636c7b9		No	no
Sodium Fluoride F 18	SODIUM FLUORIDE F 18	No Evidence was found.	4c45fe05-e3b7-4383-966c-4e218ff6f94a; e435568c-f8d2-4cee-aceb-c68b277ad8f5; df1389d2-1b9b-4327-856e-5ba38118d389; d834721b-b624-4b27-9009-95e09827122e; ef58c3cd-a922-c5fc-e053-2a95a90a9d74		No	no
STRONTIUM CHLORIDE Sr-89	STRONTIUM CHLORIDE SR-89	No Evidence was found.	c89bcf16-399d-48e0-a4e3-849261aaa310		No	no
dactinomycin	DACTINOMYCIN	No Evidence was found.	5e1a64c2-283a-51a7-e053-2991aa0af15f; efe03d73-eb11-45ff-a3cb-09a540ed352f; 95d5c152-aa00-41e6-83e8-8df374a56447; 5da55538-2602-4704-a9da-603c9f7ff7dc; 9914e793-a49c-eb00-1ab7-f606c786fe25		No	no
Fludeoxyglucose F 18	FLUDEOXYGLUCOSE F-18	No Evidence was found.	1deaaa92-1c98-4295-8aa6-7a70bc29f55d; 5d05df4a-463e-4e66-9387-f3a842e20cd0; 61337f83-0a89-4b84-8193-e8b60151ed5c; 982b9df4-0772-4de1-a01e-794a77518500; 153b650d-7b69-4880-a72a-a5f13059d248		No	no
Ceftriaxone	CEFTRIAXONE	No Evidence was found.	4c5c2d3f-5038-41a1-a2fe-4dcd048dbac1; 53415af6-4072-4339-83e2-d870ae02a0e2; f33a15cb-2ec8-4a5b-84ff-362fe9a67128; a8d3ffc3-84cf-4a5a-957f-b31f8ae32ed4; b642877e-0d36-4218-afe9-0a39f35b571d		No	no
Neutrexin	TRIMETREXATE GLUCURONATE	No Evidence was found.	ad0f8925-f817-4460-aa6b-172a043a440b		No	no
UPTRAVI; UPTRAVI Titration Pack	SELEXIPAG	No Evidence was found.	a7a23b87-f892-4e2c-8e2e-ebf841220f90		No	no
RIMSO-50	DIMETHYL SULFOXIDE	No Evidence was found.	58b25d79-78f2-4953-b0c6-61658dc4ef0d		No	no
Cysview	HEXAMINOLEVULINATE HYDROCHLORIDE	No Evidence was found.	5aeed40d-6841-4adf-8940-f51d439fdfa3		No	no
Cystografin Dilute	DIATRIZOATE MEGLUMINE	No Evidence was found.	e56882fa-4a30-43b1-bb6b-f7d4a4101c4e		No	no
Valstar	VALRUBICIN	No Evidence was found.	e96f30a0-6662-11de-8f80-0002a5d5c51b		No	no
Aptivus	TIPRANAVIR	No Evidence was found.	08982e49-d2eb-4b25-b01a-1be52fd669ef		No	no
Ravicti	GLYCEROL PHENYLBUTYRATE	No Evidence was found.	900e7dc0-9afe-4f50-80de-90567bb78519		No	no
DIFICID; Dificid	FIDAXOMICIN	No Evidence was found.	dd966338-c820-4270-b704-09ef75fa3ceb		No	no
Zydelig	IDELALISIB	No Evidence was found.	efbdafa9-d18c-4e85-b4a2-1e620fc74e50		No	no
Benznidazole	BENZNIDAZOLE	No Evidence was found.	8983d6a0-f63f-4f8e-bba4-38223f39e29b		No	no
PYtest	UREA, C-14	No Evidence was found.	13148b04-9295-41bb-bd8b-76dbd4ce7c00		No	no
Pranactin-Citric	UREA C-13	No Evidence was found.	571577b1-2160-4c2f-b953-062c15373fcb		No	no
Odomzo	SONIDEGIB	No Evidence was found.	028312dc-d155-4fd5-8abd-6bb9f011d3cc		No	no
Livmarli	MARALIXIBAT CHLORIDE	No Evidence was found.	64000394-1ef6-4e76-8ba8-11f25ba1b167		No	no
SYMPROIC	NALDEMEDINE	No Evidence was found.	b1a1256c-a1eb-4abe-ab1e-30e4711afd16		No	no
Otezla	APREMILAST	No Evidence was found.	f6b1f516-4972-4d82-bced-113e47b41cc5; 3acf6751-827d-11e2-9e96-0800200c9a66		No	no
Hepsera	ADEFOVIR DIPIVOXIL	No Evidence was found.	80595d45-2224-47d1-bd5c-4b11a824e5bd		No	no
TABRECTA	CAPMATINIB	No Evidence was found.	455892c3-d144-4ba8-9ab4-79cabff9876d		No	no
Alinia	NITAZOXANIDE	No Evidence was found.	e90f98d9-3c9b-4e75-ba18-5517283eadf0; 56b1575a-dff4-4c5a-a159-2f858e7a0cb8		No	no
Hetlioz; Hetlioz LQ	TASIMELTEON	No Evidence was found.	ca4a9b63-708e-49e9-8f9b-010625443b90		No	no
TPOXX	TECOVIRIMAT MONOHYDRATE	No Evidence was found.	fce826ab-4d6a-4139-a2ee-a304a913a253		No	no
IRESSA	GEFITINIB	No Evidence was found.	827d60e8-7e07-41b7-c28b-49ef1c4a5a41		No	no
SOLOSEC	SECNIDAZOLE	No Evidence was found.	551e43d5-f700-4d6e-8029-026f8a8932ff		No	no
DURLAZA	ACETYLSALICYLIC ACID	No Evidence was found.	4c2a1403-3862-1efd-0a91-444989222b37		No	no
Diacomit	STIRIPENTOL	No Evidence was found.	58304ba8-9779-4658-811e-94ffe08c3f16		No	no
Auryxia	FERRIC CITRATE	No Evidence was found.	aadd18e0-3752-11e4-8510-0800200c9a66		No	no
MYTESI	CROFELEMER	No Evidence was found.	45584fba-8081-4cd1-a21e-3ea8237f62ff		No	no
Livtencity	MARIBAVIR	No Evidence was found.	c94fc2c5-e840-4f18-b7d8-d5eacb26d3a0		No	no
Trecator	ETHIONAMIDE	No Evidence was found.	04a413fe-95f4-47a7-42ac-283a9e78297d		No	no
Venclexta	VENETOCLAX	No Evidence was found.	b118a40d-6b56-cee3-10f6-ded821a97018		No	no
STEGLATRO	ERTUGLIFLOZIN	No Evidence was found.	b5e37524-74b7-429e-b97f-993445c35590; e6f3e718-bb99-48f1-ab94-b9f0af05fed6; 2e32d778-54ca-4bd8-b61a-236208f36e98		No	no
ACCRUFER	FERRIC MALTOL	No Evidence was found.	367ac157-2d25-4f34-99ce-b126e0f03851		No	no
GEMTESA	VIBEGRON	No Evidence was found.	25f21d25-14f8-4fda-91f6-7aa8b68aa1c8		No	no
ZYPITAMAG	PITAVASTATIN MAGNESIUM	No Evidence was found.	c8c50e03-5cb8-43f4-bdef-8edd12f1945f; e9f0fe3a-0462-4c24-8f22-3c89afe8fcea		No	no
BREXAFEMME	IBREXAFUNGERP	No Evidence was found.	c33be3a1-c4fd-512c-e053-2995a90a63eb		No	no
HIPREX	METHENAMINE HIPPURATE	No Evidence was found.	c8ddaa11-5753-46eb-8bd4-8f1d874a3ec4		No	no
Tybost	COBICISTAT	No Evidence was found.	3784c35c-e87f-410c-900b-8fd6313c6010		No	no
XIFAXAN	RIFAXIMIN	No Evidence was found.	7afafa63-3236-4212-9589-045db6b01c0b; 49df84cd-0ef6-446b-b2af-556abc665ad9; e2991a17-fa65-49bd-a5e3-c41f2179dd9e; f73acb74-e930-4414-81e9-d2a01db36e30; c5e8e2fd-7087-4b78-9181-cc259c0be2f1		No	no
ORFADIN	NITISINONE	No Evidence was found.	00307f42-748d-4227-8c6f-ed5f0a89ae0a; 5d449b73-d503-4132-b978-d890491975df		No	no
Vumerity	DIROXIMEL FUMARATE	No Evidence was found.	2d74414f-6b83-4ea2-9a95-3cecabbce774		No	no
Livalo	PITAVASTATIN CALCIUM	No Evidence was found.	44dcbf97-99ec-427c-ba50-207e0069d6d2		No	no
DOPTELET	AVATROMBOPAG MALEATE	No Evidence was found.	e2d5960d-6c18-46cc-86bd-089222b09852		No	no
Ibrance	PALBOCICLIB	No Evidence was found.	e0e6412f-50b4-4fd4-9364-62818d121a07; fecbdd7d-b729-41b5-9872-231b8fe104ce; 89a142d5-7e61-48bf-9e77-e2cd124c4792; 86718885-da44-4d3d-b3ca-06cbcedcffd8		No	no
Cholbam	CHOLIC ACID	No Evidence was found.	e5b67402-8550-4604-97a0-c7b149fbf753		No	no
VEMLIDY	TENOFOVIR ALAFENAMIDE	No Evidence was found.	72e6b33c-0351-4070-9172-eeaa186c01d2		No	no
TABLOID	THIOGUANINE	No Evidence was found.	4490128b-e73f-4849-9d6e-e8591639d771; 344df8bc-b16d-4b75-b4c8-40de7d465849; 44b0c461-47fb-4106-ba11-6ed85530235c		No	no
PURINETHOL	MERCAPTOPURINE	No Evidence was found.	c3b5b8b0-bc5c-4ce9-bbdc-febba60c2658; 1db50d07-0326-4fb9-aa51-0a2493914e85; 15904472-4c32-4224-95d3-eb131a7ff9c8; 9001c081-f455-4fb0-aef0-175d41810c12; 40b09616-5bb1-4ef8-98cd-d87537254296		No	no
Aemcolo	RIFAMYCIN	No Evidence was found.	b31ff668-ee1f-4d89-8b69-68df2a0d2243		No	no
Krintafel	TAFENOQUINE SUCCINATE	No Evidence was found.	5cf989d5-36f5-4561-a30b-9fcb9deb6b6a		No	no
ESBRIET	PIRFENIDONE	No Evidence was found.	2e8c3537-36d7-4de5-9b5c-7a624b9a9e6e; 0ab861c2-d5ca-4f92-854c-6477971a1b38		No	no
Galafold	MIGALASTAT HYDROCHLORIDE	No Evidence was found.	66dbd928-0f1c-48b1-a832-54e4abd9f1db		No	no
UBRELVY	UBROGEPANT	No Evidence was found.	fd9f9458-fd96-4688-be3f-f77b3d1af6ab		No	no
Nerlynx	NERATINIB	No Evidence was found.	d1e41dcf-e82a-47c2-a0ad-6c6eef621834		No	no
Viramune	NEVIRAPINE	No Evidence was found.	46fb9dbc-5345-48a4-a0ec-75039622c76c; 09f08fe4-69ee-4f03-8663-62aa76b3ad97; 5ec05500-6333-4bd0-ac83-464fad0d5162		No	no
Xenical	ORLISTAT	No Evidence was found.	6240792b-9224-2d10-e053-2a91aa0a2c3e		No	no
HYCAMTIN	TOPOTECAN	No Evidence was found.	eeee060c-a9ec-423e-a374-8484009f8524; aa0815bb-8916-4c2c-9201-b04eb78e91fa		No	no
ELMIRON	PENTOSAN POLYSULFATE SODIUM	No Evidence was found.	c7417e03-5812-4f35-8433-6062d68420fc; f0ba651e-3d8a-11df-8fbe-119855d89593		No	no
PIFELTRO	DORAVIRINE	No Evidence was found.	6084e889-6092-4d8d-b7d0-18aae29b6817; ff06e5cc-f47a-4779-816b-0e5b13e88a25; 76ce1f00-28c0-4314-bd2c-d473fe3d0970		No	no
Xermelo	TELOTRISTAT ETHYL	No Evidence was found.	f11c21f8-f725-445e-b38e-1e4c5b05bcc6; a4ac9d62-887c-4c8f-b04d-a5f31cec7c86; f9108ac3-ca6e-4faf-9d04-953abb64d072		No	no
FARXIGA	DAPAGLIFLOZIN	No Evidence was found.	40cc4f5d-bcf6-4016-9d1e-838bbc4bdddc; 72ad22ae-efe6-4cd6-a302-98aaee423d69; 01f90c94-71cb-4a1f-81ff-8004b850529b		No	no
Velphoro	SUCROFERRIC OXYHYDROXIDE	No Evidence was found.	237da26c-f38c-4faa-93ad-735e71c9d0c1		No	no
VERMOX	MEBENDAZOLE	No Evidence was found.	a720c424-517a-461b-8e13-6c37caf8aa3f		No	no
Trulance Immediate release	PLECANATIDE	No Evidence was found.	fe2895bf-71a6-493a-b0ca-e06b2dfefc82		No	no
Qulipta	ATOGEPANT	No Evidence was found.	8c8ab8f4-32bd-497a-befa-70c8a51d8d52		No	no
Gleostine	LOMUSTINE	No Evidence was found.	7f77526b-4c40-409c-82ea-d0f934d89cc2		No	no
Cefditoren Pivoxil	CEFDITOREN PIVOXIL	No Evidence was found.	d5050d0e-81d1-4707-a38a-e80de2aebf09; 1c90b649-5536-417c-82cb-89663137f14f		No	no
Lysodren	MITOTANE	No Evidence was found.	f0cd76e9-460c-450e-b094-172e636f340a		No	no
EVRYSDI	RISDIPLAM	No Evidence was found.	eceb9a99-7191-4be5-87c3-0102707cf98e		No	no
Horizant	GABAPENTIN ENACARBIL	No Evidence was found.	4c486fc7-c8c4-4c6c-b30c-366dabaeaadd		No	no
TAZVERIK	TAZEMETOSTAT	No Evidence was found.	7db07b5f-4e22-467c-9c0a-f830b08dbb1d		No	no
MOVANTIK	NALOXEGOL OXALATE	No Evidence was found.	28596788-b73f-4247-85fc-3105f51fff5a; 75698633-7903-4607-a08e-eae580212d7f; 300a6474-ebcd-4404-8040-48fdcfcc1635; 5c02665d-05d2-4e99-b403-c270de543ebe		No	no
Cedax	CEFTIBUTEN DIHYDRATE	No Evidence was found.	2dd58c88-142f-41ad-bc31-0a4fff074970		No	no
COPIKTRA	DUVELISIB	No Evidence was found.	47547f93-489c-4298-aeea-d6a37ca6cb1d; e3c5ac56-e1f6-473a-bc73-687836534780		No	no
Orilissa	ELAGOLIX	No Evidence was found.	a86757b3-09c5-fd3b-1223-244e94f50a66		No	no
IMPAVIDO	MILTEFOSINE	No Evidence was found.	bcb387ac-2e90-4f5e-94b2-d3635190678e		No	no
Vizimpro	DACOMITINIB	No Evidence was found.	90da33c1-5689-4b4d-a2b5-377e1057a843; 4ab27d2f-e385-4e9c-b324-fa69c10b855a		No	no
IBSRELA	TENAPANOR HYDROCHLORIDE	No Evidence was found.	2102da5f-a1a0-4ac7-a1f6-38698cf7273a		No	no
Xofluza	BALOXAVIR MARBOXIL	No Evidence was found.	e9e6990a-66d3-4e13-b823-ff04d2d65886; 325b077a-8fe2-435c-be70-df9579862e13; e49e1a61-1b7c-4be5-ac84-af6240b511e7		No	no
NINLARO	IXAZOMIB	No Evidence was found.	038f2461-834b-4488-9ebd-863c83eef5a7		No	no
Viberzi	ELUXADOLINE	No Evidence was found.	7821bd40-4c84-4984-951b-6436ae20421a		No	no
BAFIERTAM	MONOMETHYL FUMARATE	No Evidence was found.	a161f9d4-70f1-4097-957a-eafb35d3274f		No	no
Gilotrif	AFATINIB	No Evidence was found.	fd638e5e-8032-e7ca-0179-95e96ab5d387		No	no
OXBRYTA	VOXELOTOR	No Evidence was found.	3c557fac-29ec-483f-b691-8a935d4decc3		No	no
RIDAURA	AURANOFIN	No Evidence was found.	43ba3de1-ab2e-06f6-e054-00144ff8d46c; 05c34ddf-a0f7-4267-83f5-d02be3defc37		No	no
PREZISTA	DARUNAVIR	No Evidence was found.	13671be1-b4b4-44c9-a27d-0727f937bb3c; 814301f9-c990-46a5-b481-2879a521a16f; 4cde01bb-230b-42d8-a9e1-4c7da1a01b76		No	no
XURIDEN	URIDINE TRIACETATE	No Evidence was found.	40606ca9-4f14-45b7-8632-fc2d17d11a2e; 88ca4d2b-3905-474b-9fd6-c81474f2fb4b		No	no
BYLVAY	ODEVIXIBAT	No Evidence was found.	0935cd31-3251-4a0a-ac23-25ca4be12be9; 151f1d3e-2bf4-47ce-b1be-a892de3258fa		No	no
DOJOLVI	TRIHEPTANOIN	No Evidence was found.	4cfeb8bd-143e-4dd7-bc34-b0bcda02460d		No	no
NOURIANZ	ISTRADEFYLLINE	No Evidence was found.	a7d008cb-b273-4049-a5d2-9c6902910d58		No	no
ERIVEDGE	VISMODEGIB	No Evidence was found.	eb368bb6-80e3-4df9-8a85-91df0a2ada6a		No	no
Kalydeco	IVACAFTOR	No Evidence was found.	0ab0c9f8-3eee-4e0f-9f3f-c1e16aaffe25		No	no
Tivicay; Tivicay PD	DOLUTEGRAVIR SODIUM	No Evidence was found.	63df5af3-b8ac-4e76-9830-2dbb340af922		No	no
VELTASSA	PATIROMER	No Evidence was found.	bf002984-d6c9-46df-aecb-a07733f763c1		No	no
Epidiolex	CANNABIDIOL	No Evidence was found.	8bf27097-4870-43fb-94f0-f3d0871d1eec		No	no
LEUKERAN	CHLORAMBUCIL	No Evidence was found.	58a3c995-5ad6-465d-8437-5970c9088213; e3d7a0f9-d704-4676-b16e-622ff6d22aa2		No	no
NURTEC ODT	RIMEGEPANT SULFATE	No Evidence was found.	9ef08e09-1098-35cc-e053-2a95a90a3e1d		No	no
Celontin	METHSUXIMIDE	No Evidence was found.	64a6ee88-c6b1-4e13-8208-b6772ef65a74		No	no
Levocarnitine	LEVOCARNITINE	No Evidence was found.	18dc8eae-56c1-46ec-9d21-e17d7b2f91db; dd904490-83f3-4cd3-bb6f-68e28509b4b6; 75b43fb1-4486-48a0-b571-7754dce350a3; b2cbc620-59fd-47b6-9e4b-7e3e31533a1c; d2133bc3-9c15-48bd-8b16-b8995a6a14cd		No	no
Ocaliva	OBETICHOLIC ACID	No Evidence was found.	cdfbe0cd-eb15-45a1-ac17-531bcda21aec		No	no
Atovaquone	ATOVAQUONE	No Evidence was found.	73e2297e-7cda-4abf-9fb7-8c67cb5638a3; e079b043-09bd-44c2-b42d-f7b35f8a08e5; 16b69156-e5de-c601-e063-6394a90afeae; 31ad4347-790f-479f-a737-96a667380289; de0e29b5-a4c7-405c-a5b9-438729d9ba3a		No	no
Calcium Acetate	CALCIUM ACETATE	No Evidence was found.	d48c66a9-26fe-4e1a-a68a-88afe83fb51d; ea9d9195-8192-4fef-8687-d65ef00377d5; a23b6070-eb4b-48e3-b563-8232206a6be4; 925918d5-9f89-4f2f-9bb9-d9c53d90bb0a; 4d5c8c68-2755-4d7c-b689-6c5e50ff1b26		No	no
Sucralfate	SUCRALFATE	No Evidence was found.	a068e818-8da3-4f0d-88e0-acc88e76f3aa; 115e8d00-8a63-f159-e063-6394a90a9dcc; 5ec71444-cc55-47bd-8abc-b3cfc3b47d8e; 536b8c00-13ab-4397-a754-63a1c92bf883; a40e43d4-9240-34ad-e053-2995a90a98e1		No	no
HYDROXYUREA	HYDROXYUREA	No Evidence was found.	b9514ae5-79ae-4cc2-9d7f-c8f7806d1694; 1b42f2b4-3880-e7a9-e063-6294a90a5fd0; 4cd244d4-bd4a-41c8-b072-c2135787d412; a9494409-3571-4a81-9ad3-15ef7cb636a2; 6053c775-68de-45e4-9af9-33b18fd0e140		No	no
acyclovir	ACYCLOVIR	No Evidence was found.	89583890-186b-4a7a-8741-41f6c5f0a99d; f09cdb3f-dfd2-4e47-bb5e-a5d26d8bcc89; c46d5033-b1b2-e213-e053-2995a90ae6a3; 6a9ea291-4ad5-48a8-8c08-5a17c8757549; dbdb7903-0991-413d-b1ad-ab0f1ae2d8f4		No	no
Clindamycin Palmitate Hydrochloride	CLINDAMYCIN PALMITATE HYDROCHLORIDE	No Evidence was found.	0bfe1e25-f0a1-4e11-9827-82912557c46b; faf67eb8-1fd7-4b2c-a55b-24ba664c0dce; 3afe52c2-b65b-40fe-b2fa-da39f1bcf529; 28ba03fd-0f9c-49c6-9bfb-cda5417801c6; b35e3714-44d1-4e6a-a124-555ad259fec1		No	no
deferasirox	DEFERASIROX	No Evidence was found.	65453013-c360-4835-8358-2a278a4a32db; eded6687-ba78-4117-a316-eec56d46a08a; c7f14819-1abc-4abf-b55b-cf89beaf124e; fee89140-fff1-4443-9f42-24ac004fcda1; 3495a70c-870c-4968-940e-8baea152cf85		No	no
Isoniazid	ISONIAZID	No Evidence was found.	e199dbfa-6d79-4c20-9984-9cd0c1907510; 2e09b1a5-9786-427f-bf00-be15b06eb7e7; df71204a-9962-4a61-bf72-cd8cfd930fc5; e7314f55-7a60-4496-a59f-895f33109998; 60a6b514-fa7f-4bc7-85b0-e5a14fa56b59		No	no
Zileuton	ZILEUTON	No Evidence was found.	f7573809-7741-04c9-e053-6294a90ab193; bc29c998-1324-46aa-8386-e5b2fc9e0b16; fd382540-b390-4e86-a94a-988ea89c93a8; 94313e24-9534-4b6c-b374-c436c4916303; a826d16f-df07-447b-b050-b9a02ea1f89e		No	no
acarbose	ACARBOSE	No Evidence was found.	352dd336-d3f9-4ac5-a000-91d3aef7aca3; 203cd13e-8c8d-4782-9e5a-2f9d1b20dd42; 1ba7a072-03b0-41f2-be7a-101145bdef3a; 722ce9eb-8f7b-4651-a287-d53dd7ab3707; 29939129-7d09-4c22-bf3e-491a8a97f4c4		No	no
Clindamycin Hydrochloride	CLINDAMYCIN HYDROCHLORIDE	No Evidence was found.	1f1b9230-b8ef-b0e4-e063-6394a90afc47; 5f6a85c5-dca3-49b1-a029-3818a41d49bf; 50d70f26-662a-1ea2-e054-00144ff88e88; bea7de4c-c077-4535-96a0-f6b319120b0b; 9b9f898f-6a91-44f8-9508-f9ddfaad27bc		No	no
Jencycla	NORETHINDRONE	No Evidence was found.	3bafc632-4ffe-49f3-bcec-337f14246f61; e91e7bdd-2984-4332-9b0b-04322792d7f6		No	no
Probenecid	PROBENECID	No Evidence was found.	a4f4b3e1-44a9-4b3a-9f7f-f9749ed451ca; f2375d90-4132-4fb6-aee7-c4f9d11e98d5; 5d552de5-2d18-4464-bcaf-0311fa3f080d; ae126418-5474-4fbe-b83c-bde8b2b4ae6e; 6aec72b5-a9f4-45a3-82a6-7d3de64ba5e5		No	no
TENOFOVIR DISOPROXIL FUMARATE	TENOFOVIR DISOPROXIL FUMARATE	No Evidence was found.	67e0e1b7-6a45-4d63-b569-00826832c25a; de27413a-6579-4586-80dc-39c712652952; a75c6be8-3719-4bb3-8a9e-06e5254d2a82; 3285f345-e58d-4831-a6a8-31094c8c546d; 12f73d92-8241-4ae9-b6e3-985625422079		No	no
Cephalexin	CEPHALEXIN	No Evidence was found.	21392758-c033-4d4d-81c9-d10e132f95b7; bff3912c-c39c-40c0-98d2-27c3d506c24d; e186afb5-7531-45ea-b785-c230483a7747; f1439d25-3d3d-4fe5-b6e7-d76e62892969; 0aad51b4-86d5-e312-e063-6394a90a250d		No	no
Acetazolamide	ACETAZOLAMIDE	No Evidence was found.	1b2c973f-82ef-a4f3-e063-6394a90aaae0; 4dd56001-4941-4ff0-9f30-02a1bcc4fe7e; 60f656ff-97b1-4a89-99af-8100483c2bac; 07fd0bde-8f7c-47d2-9e81-2c1eee259fa6; e9152bc5-5817-4a6a-9d2a-0dd77074f501		No	no
ENTECAVIR	ENTECAVIR	No Evidence was found.	73dea2a4-a596-477f-b66d-5a80dd019837; 1a905283-0057-a7dd-e063-6394a90a1909; 046e61c9-9298-4b2e-b76e-b26b81fecd20; a0d2e00d-21f0-4449-93b7-a19fa284d51d; 5a1cbf7e-0352-aa3b-080c-222a6423ecd8		No	no
Azathioprine	AZATHIOPRINE	No Evidence was found.	606101a0-6244-7eff-e053-2a91aa0acadd; 2ffa2fce-895d-469e-8667-b078560aec5f; d288e484-32fc-4b46-b504-d75a0fac8663; b1b0fa3e-11c3-46d0-9537-6b372c2a1b56; 9ffe79a1-ac91-4a7b-a9e3-7c84bfa9ddf0		No	no
PRYIDOSTIGMINE BROMIDE	PYRIDOSTIGMINE BROMIDE	No Evidence was found.	beda905e-005a-439d-ac74-92db4e269780; d42f2d2e-b9f8-7c22-e053-2995a90a9661; 0d642561-8ade-460b-b6b0-78cfc6cc2694		No	no
Cefadroxil	CEFADROXIL HEMIHYDRATE	No Evidence was found.	02566385-46f3-255a-e063-6294a90a1d1c; 8bdd68a4-4e2e-0170-e053-2a95a90adb78; a218d8d3-af90-4599-e053-2995a90a0ede; 1c50c0db-ca03-6217-e063-6294a90a89fa; 97193a92-12ff-cfab-e053-2a95a90a9f14		No	no
Ampicillin	AMPICILLIN	No Evidence was found.	a194f310-a669-4d8f-8c04-ee9ca01939b1; 06ca924c-5f3a-4924-90f4-5ba623daaa0e; 5308ddfa-4a5b-4f7b-83ce-9d1b528e050d; 294b2a06-695d-4f51-99e4-248b772db55c; c2908a44-1da4-4885-ae5a-23f69189d91a		No	no
Meclizine Hydrochloride	MECLIZINE HYDROCHLORIDE	No Evidence was found.	9fdf1e06-4e38-4dc0-b236-7f724518e95b; be620ef8-5391-5b60-e053-2a95a90a0aa4; f2390098-efb7-4cfb-879b-fe4524daf886; 1a33dec1-8d59-48bd-aaef-77d162194d57; 92e8390b-5173-4aa1-906d-35d2c0eaaaf6		No	no
TRIENTINE HYDROCHLORIDE	TRIENTINE HYDROCHLORIDE	No Evidence was found.	98548636-c8bc-449b-9494-86abac9f2edc; a7cf5608-6446-4965-a855-5a0c0b7afddc; f33c1322-f7c0-4684-afc8-8caa3f4023dc; 2c0d626e-ac87-4221-8566-1381b6f07840; 4c9233bd-be3d-46f0-8fa9-a17e61b1b9a8		No	no
Penicillamine	PENICILLAMINE	No Evidence was found.	51f2790b-41e0-4d84-93cc-654f21b9f38f; 4afb20ee-eb3f-1937-ffa4-5d3228e82688; f658b20a-269f-4e78-a79b-a56a5ed8dc1b; 38f8ae60-b354-11de-8a39-0800200c9a66; 1320f46b-e243-4e93-b9c9-ad8eb7828de5		No	no
Sevelamer Hydrochloride	SEVELAMER HYDROCHLORIDE	No Evidence was found.	d8729e42-dbbd-4954-9ce0-298743a15a06; 0500034d-458c-42c5-918d-9acd22f0c28b; 5a76bd76-a6cc-46f1-bb58-660566eaec06; a229a42a-4d1b-45df-aa77-71f44e0921ee; 6926ebbe-2d74-4d5f-b642-c1bfe3a4e305		No	no
emtricitabine	EMTRICITABINE	No Evidence was found.	39ae3070-9b9b-41f3-b058-2e240b4ac18e; cdfb7868-3eba-46e1-a286-ca40760fd98d; 2b8d1718-01c4-49a8-b345-9583b51a5b7b; a229c922-58eb-4795-9219-6cebb1779e35; d6599395-3944-44f9-97f2-e0424c6b6a1f		No	no
Valacyclovir Hydrochloride	VALACYCLOVIR	No Evidence was found.	82bac944-417a-0af7-e053-2a91aa0a8674; 1f338cd7-3520-337b-e063-6294a90aa45d; 93dccd99-d28b-4c47-872c-c3c0001b8a7f; f422dc27-f3fc-28cf-e053-2a95a90a94b9; 49db4bcd-8b5a-048d-e054-00144ff88e88		No	no
GAVILAX	GAVILAX	No Evidence was found.	581baa4b-7331-47a3-81c6-680286f03aca; 19672e23-1606-497e-a112-939af33af195; c9688f06-b6db-4afb-b8ff-ef5fb8bf9946; 21654def-5ae0-422d-961b-1fe2456af00a; 199d6173-3fad-49e4-88fe-bde7223ed4c3		No	no
DIMETHYL FUMARATE	DIMETHYL FUMARATE	No Evidence was found.	e12d8fee-bd18-4f84-8333-c890f1d132b7; a3677dce-a44b-481f-8a76-9ff3a4d42105; f8ada3e3-55c0-43e3-95b9-c6d11ffc42dd; 4c7626c6-2b1b-4865-818c-0c79c18c049d; b4a200c1-f25a-4aa8-8770-06182fdeda9d		No	no
Albendazole	ALBENDAZOLE	No Evidence was found.	8de337eb-92e1-15b5-e053-2a95a90ac4f1; 74aeb307-b408-47b1-bd8f-fe7eeb844466; 5cf8a5ba-578c-439e-b203-49fb8b1cd108; 852f013f-6759-4438-83c1-8ff48133dc85; 62aa5d76-e35a-49af-b565-8d3db4bfcfed		No	no
Ezetimibe	EZETIMIBE	No Evidence was found.	ceecdbe9-5404-4a93-a488-9211cd103058; d6b4fd12-9954-42ba-b42a-56f3747c47ff; 1e18d6b2-b09c-4a16-e063-6294a90a7839; c07fe2e0-dad4-48b5-8a07-7d57a4035ccd; e257ed7f-5015-4f1d-93f4-5adf5797643d		No	no
stavudine	STAVUDINE	No Evidence was found.	752d2c13-5ca5-40b3-b066-55a9b6b1287a; 8bb73c56-74cb-4602-b9a3-57bd1082b434; 17e597bc-d663-4d8e-a5d3-39816b628996; 7501de1e-149d-405e-94f6-da4010952adf; 081991e0-eee4-4fa3-ac3d-0c32cb03e7f3		No	no
Dalfampridine	DALFAMPRIDINE	No Evidence was found.	1134ac0f-59c1-a20b-e063-6294a90affcc; 550eb76a-e4a6-4fa1-ad65-c0fd8b0ce783; 9b301b27-a182-63d0-e053-2a95a90a10d7; 354a97e8-35c8-418b-91b2-9e8e066cec65; 43996322-7d83-4420-9e61-4ed37f710fee		No	no
Nevirapine	NEVIRAPINE	No Evidence was found.	5ec05500-6333-4bd0-ac83-464fad0d5162; 8dfe86aa-ea5d-48d2-94a8-1a5506055d70; effb86cc-4b80-4fac-aaa3-9f373b3d0f7d; 5f6c3eed-2a5d-46ed-9a7c-59715f338a15; c6e93829-7024-48f6-8023-da6ff27dfc0a		No	no
Ticlopidine Hydrochloride	TICLOPIDINE HYDROCHLORIDE	No Evidence was found.	77d619f8-05a3-408a-a6f8-1511694b6a24		No	no
Sevelamer Carbonate	SEVELAMER CARBONATE	No Evidence was found.	bd0a89ab-91c4-42b3-aa88-1e3295d0d344; 649e5b7b-aa2f-4975-8c00-01d647d35c01; cbdee883-ccc7-4c55-965d-b608a214b375; c3cf4807-ae5f-528e-e053-2a95a90ac640; ccfde4dd-b258-4baf-995b-a24bed8c84d7		No	no
Lactulose	LACTULOSE	No Evidence was found.	6bbabdc6-f6a8-4f67-a448-e452d1928deb; 35207edd-a5fe-4369-a079-7a8b0d2f2e91; 7016bd71-c667-46fc-8c56-5023682e8bbe; 163d5093-e35c-0bbf-e063-6294a90a803e; d6975cd8-80e0-43e2-809a-175ea7e40715		No	no
Lovastatin	LOVASTATIN	No Evidence was found.	ac86821f-d741-4ab1-bd03-ce8797dd4f34; 415c2698-7787-49f8-e054-00144ff88e88; 8d8199ca-df39-4eb8-a905-dee3ab7e2973; c37206ae-52f1-4192-9ab9-3044247cf58d; c871a6a7-67a4-4ac1-b102-3f1604625c7d		No	no
Cefixime	CEFIXIME	No Evidence was found.	54db9828-803c-4e82-8202-cee919330786; 068e6edd-a5fe-40d8-8dcf-ac82b78dced4; 3194433c-c04e-442b-9668-fbeb0a15bac7; d0fd45bd-7d52-4fa6-a5f7-f46d5651ffa2; d6718f02-8eea-4c2f-9aa2-65121d9a6e4c		No	no
Folic acid	FOLIC ACID	No Evidence was found.	16f8a1a1-ee81-4cd3-85e7-e1eae83fad67; 7873790c-d722-cd9a-e053-2991aa0a23a3; 3f14442c-81ad-0bad-e054-00144ff8d46c; 08bd3640-b14f-4547-93e7-f5641e4c960d; b48f4a4e-ece7-4bbb-b659-ed446cd9f0c9		No	no
Ramelteon	RAMELTEON	No Evidence was found.	7b9b6076-180e-428b-b50a-5ab68ff65919; 094d5aa0-aa29-4898-928a-fe0d283a5271; 3c14d79c-ece1-40c7-b725-eeb85d6f347a; 01dfc4c5-07d1-4dd7-a9ca-a94203b2e16d; 14ba7994-476a-4978-8cac-29989335a63c		No	no
Paromomycin Sulfate	PAROMOMYCIN SULFATE	No Evidence was found.	a725f022-ec3c-430d-8021-96c861b9893c; 2b5b3dae-b406-1e2e-e054-00144ff88e88; 333d55f0-ab49-459e-8d32-1590b2623ef3		No	no
Rosuvastatin Calcium	ROSUVASTATIN CALCIUM	No Evidence was found.	1f33ede5-73fb-0304-e063-6294a90a6dd5; aaadbf01-9cf4-4898-9a96-f0a20d55702b; 8f2cda59-2bdc-49de-98cd-53ac6b0decdb; 31b3894a-1139-4f07-ac29-dda53844dc4b; 20101145-4c4f-8f0a-e063-6394a90ae27d		No	no
Amoxicillin	AMOXICILLIN	No Evidence was found.	554239db-69fe-405a-910a-d9f9e3f8b6ed; 1f818d89-be59-b43d-e063-6394a90a12c3; 9cd42f6f-cc7a-43f5-98dd-a5d6210933ae; 54c1d2a4-fe96-6efb-e054-00144ff88e88; 5780c9e4-5e22-270c-e053-2a91aa0a36ba		No	no
Loratadine	LORATADINE	No Evidence was found.	9cc3d50a-81ce-4c9d-9721-209169a332e0; e0cb8057-4755-482d-84f4-9275f7b85cd0; 16f00a3a-0777-f70c-e063-6294a90a71c9; e96b4671-82dc-4cc6-a8bf-ef6f1efd8a7d; 4cee60b6-b32b-47d0-aa00-a7ea1a7ed3cf		No	no
Propylthiouracil	PROPYLTHIOURACIL	No Evidence was found.	804fa92a-a5ba-4be0-aa44-a40a2e89fde6; b0c23a2c-b250-4c0d-9b2a-c1483faa2ca0; 53c5f586-3e72-479d-89ba-379683c8f6ba; ae65e8b0-91b2-4a3f-8e1a-279e47eee951; d819e532-09ac-434a-84a6-636c4204c7aa		No	no
PANTOPRAZOLE SODIUM	PANTOPRAZOLE	No Evidence was found.	6b5ed424-2203-482f-bb85-2c97d9c356f2; 51e4144a-489e-436c-609a-39305f8f56ba; 643eb498-d916-4fb7-9281-32895575ab36; 9c286e5c-2b36-422b-9f74-e8c0abb3f747; d212e8ec-f7ff-4727-a83e-0edc4ca7e6d1		No	no
Levonorgestrel	LEVONORGESTREL	No Evidence was found.	6598a875-8be8-0928-e053-2a91aa0a064d; c7d3a74e-37c4-4c49-861c-64ef363d5a53; f3f2a41a-a9af-4d63-81d8-33181d12af40; 0cdf198e-c114-b9fa-e063-6294a90a566a; dcbd6aa2-b3fa-479a-a676-56ea742962fc		No	no
cephalexin	CEPHALEXIN	No Evidence was found.	21392758-c033-4d4d-81c9-d10e132f95b7; bff3912c-c39c-40c0-98d2-27c3d506c24d; e186afb5-7531-45ea-b785-c230483a7747; f1439d25-3d3d-4fe5-b6e7-d76e62892969; 0aad51b4-86d5-e312-e063-6394a90a250d		No	no
ETHOSUXIMIDE	ETHOSUXIMIDE	No Evidence was found.	867b54c4-4ce4-4c00-a03b-f108f1000e29; 43fdfd16-c723-452a-9c1d-accf6f7c622e; 85c50760-98cc-4888-b27f-146937acc893; 0e008f33-70a1-4bc6-b3a0-d45214418ab6; efb047e8-0020-4504-97fa-6aa1af3af05e		No	no
Entecavir	ENTECAVIR	No Evidence was found.	73dea2a4-a596-477f-b66d-5a80dd019837; 1a905283-0057-a7dd-e063-6394a90a1909; 046e61c9-9298-4b2e-b76e-b26b81fecd20; a0d2e00d-21f0-4449-93b7-a19fa284d51d; 5a1cbf7e-0352-aa3b-080c-222a6423ecd8		No	no
Cefprozil	CEFPROZIL	No Evidence was found.	d7fac9cc-30e1-4762-a01b-04f1bd3b2a56; 6133611e-19c1-4df2-8c23-8573aaf63020; 4ec8c25f-a8c3-63da-e054-00144ff8d46c; 8e3943b5-8c30-4c81-bcfa-aeaaa1d75fb4; 97675251-70b8-43bc-93ea-f9ef6bb8cb68		No	no
Lanthanum carbonate	LANTHANUM CARBONATE	No Evidence was found.	bb263fe8-2bdf-4dba-807f-194f54a73654; f10776b2-2c25-4343-aabe-68f302e5cb54; e4b88992-ecb0-455b-b68c-5c4e6d3cf521; 1d5ff930-1189-4e96-bdfb-9fd9c2c83d1b; 91556a42-5e16-4f86-bae9-a8cdd6b182a6		No	no
Nateglinide	NATEGLINIDE	No Evidence was found.	494ad835-1aec-469a-bf84-3f32a68796ed; 88698921-cd8f-4d41-96e6-ff671913c5c3; b17ead66-dc11-4e54-9ba6-00619510f27b; a82817dd-f8c4-4172-ba86-63c2beef456a; a7e9f62e-32f8-4a89-8588-74d029c8f6a2		No	no
Rosuvastatin	ROSUVASTATIN	No Evidence was found.	1f33ede5-73fb-0304-e063-6294a90a6dd5; 1185b112-f59d-8762-e063-6394a90a120d; aaadbf01-9cf4-4898-9a96-f0a20d55702b; 8f2cda59-2bdc-49de-98cd-53ac6b0decdb; 20101145-4c4f-8f0a-e063-6394a90ae27d		No	no
Rabeprazole sodium	RABEPRAZOLE SODIUM	No Evidence was found.	8d8c1a72-b4c4-4699-b9c3-3a39a9df44f2; ac9266ed-a9b2-4e77-8607-393b5dcdd2b6; 9237eaa4-8eec-fb2a-e053-2995a90ab6c0; 9ea2552c-873c-4ab2-84b0-dd54e84e4eee; 4582d443-f1be-4f94-85da-49aa603f54e4		No	no
Ursodiol	URSOSIOL	No Evidence was found.	be811c61-5f48-4b03-94b6-e6941b595621; a061bb07-a85d-4b08-877f-ce02156f0de7; fff2640b-b704-4303-acae-8647fce58a08; ebaaa3e2-1d80-4b40-b696-88cdd06448e4; d89c9e1e-a115-4a01-9275-74d6cd8cf285		No	no
Alendronate	ALENDRONATE SODIUM	No Evidence was found.	1e04d124-f15e-6052-e063-6394a90a8b31; c7e470d6-508e-466e-a78d-060bbbc9745c; 54d6543d-4239-58b1-e054-00144ff88e88; f4c2b26c-3f23-7b30-e053-2a95a90aa6e0; ffdd2496-d253-419b-85a6-8c615f7545f1		No	no
Lamivudine	LAMIVUDINE	No Evidence was found.	bed2e227-8d36-40ea-bbbf-d8793bfda425; a8a492ab-396a-4b7c-99b3-bcb6d3386f71; f3637209-303e-4232-ae79-07315a990973; ff3b5265-f533-4332-a861-d8c9c1664ffd; ba7ee31e-e8d4-4e17-b27a-d2ce69e3bb00		No	no
FEXOFENADINE HYDROCHLORIDE	FEXOFENADINE HYDROCHLORIDE	No Evidence was found.	1d46555d-827b-b154-e063-6294a90ad3d5; b5ce28f8-f6c3-4113-9317-e1c98e5030ef; 864e3052-5787-bf11-9d17-11274ca2304f; 5059ffc9-b116-4d11-9678-56c696f4e3db; b961985e-0c18-b36f-d82e-32ff2d46fada		No	no
Pyrazinamide	PYRAZINAMIDE	No Evidence was found.	db250a85-2e20-87e9-e053-2a95a90a72b6; e2dbbdf9-ddfd-4d6d-ad42-6e658969f11e; 54b6665c-dc8a-458c-96bc-c6bcf34a41c6; 120b4832-9c19-4c2d-8ef9-1ef4f31193c0; beda4384-1314-4afc-a11f-22cd1dfb21b0		No	no
Cefadroxil	CEFADROXIL	No Evidence was found.	02566385-46f3-255a-e063-6294a90a1d1c; 8bdd68a4-4e2e-0170-e053-2a95a90adb78; a218d8d3-af90-4599-e053-2995a90a0ede; 1c50c0db-ca03-6217-e063-6294a90a89fa; 97193a92-12ff-cfab-e053-2a95a90a9f14		No	no
Primidone	PRIMIDONE	No Evidence was found.	93b4b34c-6dba-4aec-b98e-b2b18feb86a9; ad8b50e2-e797-4326-a57e-d254da85b6b9; dc018b1d-72d3-45a2-84ff-cf9499c7ae97; 5067ff85-07f5-424c-b072-6907891e7b4e; 6046e4e9-0c1e-4d1f-85fa-d2ce25c5dc34		No	no
Miglitol	MIGLITOL	No Evidence was found.	192e6ed7-9e8c-4772-9e3b-5912a1c63a31; b8da2015-d254-2425-e053-2995a90acf0e; f16ecb50-e54e-43e1-8789-eaf5bc94f332		No	no
Chenodal	CHENODIOL	No Evidence was found.	b8b4539b-31d1-40cb-b284-86cf8b16522a; 769e0a3b-826d-4faf-9129-5eeb7ebe0b67		No	no
Neomycin Sulfate	NEOMYCIN SULFATE	No Evidence was found.	f430c5d9-ae82-3314-e053-2a95a90af04c; 777dbfab-f83e-4738-ae1e-78619a9f82a7; 0aa6947b-4739-4b00-be93-7303a5fc687d; a35a558c-7d96-43fb-917b-475189772edd		No	no
molnupiravir	MOLNUPIRAVIR	No Evidence was found.	1b0da643-ab23-4a0b-a9ec-a434522446d0; 05727725-6bd1-48de-a65a-662882b07a2d		No	no
ISMOTIC	ISOSORBIDE	No Evidence was found.	f305b18b-8506-4414-87a1-10aa3b76a691		No	no
VITRAKVI	LAROTRECTINIB	No Evidence was found.	9525f887-a055-4e33-8e92-898d42828cd1; 0c8ca614-58b2-4aa4-83d3-0387a8f782fd		No	no
LEQVIO	INCLISIRAN	No Evidence was found.	6fc0afca-4513-4c35-b594-6544aee29a44		No	no
OXLUMO	LUMASIRAN	No Evidence was found.	16985a31-f5e4-4557-9266-fc78d4bc5055		No	no
Imcivree	SETMELANOTIDE	No Evidence was found.	70c3ccf7-4df0-4c75-ba07-fede9970c8d9		No	no
Byetta	EXENATIDE	No Evidence was found.	53d03c03-ebf7-418d-88a8-533eabd2ee4f; c621d002-b7bf-4f3a-af68-4f70fd298d05		No	no
GIVLAARI	GIVOSIRAN SODIUM	No Evidence was found.	167e663c-11e1-497b-a3fc-951d65d58eaa		No	no
Kynamro	MIPOMERSEN SODIUM	No Evidence was found.	774c7847-490b-41d5-9e0e-2baedbc94f62		No	no
Fondaparinux Sodium	FONDAPARINUX SODIUM	No Evidence was found.	49e0d7bc-3f49-849b-c77c-98682d1c0d19; 8a27f341-f612-de72-8c1f-3fd977905de0; 8ea61d0d-4403-4d9f-a946-85a459cc0aa0; 58789e3d-e5bc-4c2e-a527-495a252fcecd; baa50757-a927-4d56-a933-5d7798fe6ab0		No	no
Fyremadel	GANIRELIX ACETATE	No Evidence was found.	5f0908b5-3551-47fd-95f7-3669b0dff7f1		No	no
Idhifa	ENASIDENIB MESYLATE	No Evidence was found.	a5b4cdf0-3fa8-4c6c-80f6-8d8a00e3a5b6		No	most
QUININE SULFATE	QUININE SULFATE	No Evidence was found.	8528ead8-9d2c-c708-e053-2a91aa0a0e1a; 8529596f-37e6-c44e-e053-2a91aa0ad014; 852910c8-1896-98f4-e053-2a91aa0af843; 852910c8-1898-98f4-e053-2a91aa0af843; 33885950-2a55-11e7-8288-424c58303031		No	most
Vantas	HISTRELIN ACETATE	No Evidence was found.	d8fb000e-3cc9-4803-b71d-2cc597661977		No	most
Dimenhydrinate	DIMENHYDRINATE	No Evidence was found.	d941705f-12a1-4757-e053-2995a90ad3fa; 95aae32f-6b3f-469d-86a5-c201a53f862a; d955f612-1265-f1be-e053-2995a90a5345; a0af458b-86fe-424c-9067-d14b09491c5a; be8f91d4-6e4f-4d47-93e9-7fb91160b7df		No	less
GANITE	GALLIUM NITRATE	No Evidence was found.	8bc2ddf8-d695-46b3-bf76-9f85ce6027e3		No	less
Zemdri (plazomicin)	PLAZOMICIN	No Evidence was found.	eccf9fd9-53ac-4252-a106-5567b3a82a70; 0b82ffed-27f4-4f5c-8135-670c148f0e12; 1243fcd3-de84-428b-901e-d83d65e4d98c		No	less
Acetaminophen	ACETAMINOPHEN	No Evidence was found.	e069060f-fbb2-4c7a-b872-00b3ab86d01b; 22a48a33-995b-481e-9e4e-1ad7ec346f44; ea68d735-c677-4280-a3a3-ae3eb5ff7462; fdb7331a-d029-8b2a-e053-6294a90adfcd; d965eba0-b268-41b2-8e02-5f6d769a44d7		No	less
Korsuva	DIFELIKEFALIN	No Evidence was found.	0c7b81f2-0fd3-47cb-8b0f-185e07f19c87		No	less
PARAPLATIN	CARBOPLATIN	No Evidence was found.	f88e0483-09be-4f60-be8f-964c02e3ece0		No	less
acyclovir	ACYCLOVIR	No Evidence was found.	89583890-186b-4a7a-8741-41f6c5f0a99d; f09cdb3f-dfd2-4e47-bb5e-a5d26d8bcc89; c46d5033-b1b2-e213-e053-2995a90ae6a3; 6a9ea291-4ad5-48a8-8c08-5a17c8757549; dbdb7903-0991-413d-b1ad-ab0f1ae2d8f4		No	less
Turalio	PEXIDARTINIB	No Evidence was found.	7b0ec4bf-b2ac-49ee-96af-7740ad3f2e16		No	less
Matulane	PROCARBAZINE HYDROCHLORIDE	No Evidence was found.	1aa75a3a-18c9-49e1-91a6-293d0b7da756		No	less
PIZENSY	LACTITOL	No Evidence was found.	4fe38e95-8738-a28f-4079-43eff7318cb9		No	less
Boniva	IBANDRONATE SODIUM	No Evidence was found.	d6d7711f-541b-47d1-b937-2c6a021eb6c3		No	less
BALVERSA	ERDAFITINIB	No Evidence was found.	2a8aa5c0-6c92-4566-8c45-e8f4d1fc20ee		No	less
Rubraca	RUCAPARIB	No Evidence was found.	a6d46c03-bb1d-417b-b8e5-3bffe352fe29; 0295d202-1cfe-7659-e063-6294a90a476e		No	less
XPOVIO	SELINEXOR	No Evidence was found.	f6dd2682-75a6-4863-90a8-a3197f6f78a8		No	less
Nexletol	BEMPEDOIC ACID	No Evidence was found.	88d06d89-a3da-40b4-b273-8f4f7d56c4c9		No	less
Cetirizine Hydrochloride	CETIRIZINE HYDROCHLORIDE	No Evidence was found.	013ce40e-37c9-4b84-b530-ed895f60ce0e; dc613bd5-70fd-1d9b-e053-2995a90a41cd; 6eb22b5a-ff30-44f8-aca2-3f73614515a8; 0fe77356-d945-46a0-882e-b3bbab784556; d0d8b376-9001-8776-e053-2a95a90ae651		No	less
Paser	AMINOSALICYLIC ACID	No Evidence was found.	e069060f-fbb2-4c7a-b872-00b3ab86d01b; 22a48a33-995b-481e-9e4e-1ad7ec346f44; ea68d735-c677-4280-a3a3-ae3eb5ff7462; fdb7331a-d029-8b2a-e053-6294a90adfcd; d965eba0-b268-41b2-8e02-5f6d769a44d7		No	less
Finasteride	FINASTERIDE	No Evidence was found.	e482a50d-db15-4407-85c9-160c88e8a657; 8f2626ef-66d9-6a77-e053-2995a90af056; 1e04fe02-88ac-dafd-e063-6294a90ac4c9; 5fbbb583-5c89-4cf1-b952-261558a9afd1; 549aab5d-819a-1691-e054-00144ff88e88		No	less
Rifabutin	RIFABUTIN	No Evidence was found.	3e1a6613-bdd3-4261-93b3-d7f5cc09064b; c2026b67-4755-4236-96b6-a6b5e7399707; 4be9cc3f-0016-4426-a700-574b45ce245b; df7d4103-42e4-4e4f-e053-2a95a90a8ce8; 0274a8fb-4745-4b59-bbda-8c72f2f1359f		No	less
Empaveli	PEGCETACOPLAN	No Evidence was found.	c23d89e9-b00b-4520-e053-2995a90a95af		No	less
PENICILLIN G PROCAINE	PENICILLIN G PROCAINE	No Labeling Available.			N/A	no
Pepaxto	MELPHALAN FLUFENAMIDE	No Labeling Available.			N/A	no
RadioGenix System	TECHNETIUM TC 99M GENERATOR	No Labeling Available.			N/A	no
UKONIQ	UMBRALISIB	No Labeling Available.			N/A	no
Peganone	ETHOTOIN	No Labeling Available.			N/A	no
BELVIQ XR; Belviq	LORCASERIN HYDROCHLORIDE HEMIHYDRATE	No Labeling Available.			N/A	most
BELVIQ XR Extended Release Extended Release	LORCASERIN HYDROCHLORIDE	No Labeling Available.			N/A	most
Magnevist	GADOPENTETATE DIMEGLUMINE	No Labeling Available.			N/A	less
Azedra	IOBENGUANE I-131	No Labeling Available.			N/A	less
Corlopam	FENOLDOPAM MESYLATE	No Labeling Available.			N/A	less
VAPRISOL DEXTROSE IN PLASTIC CONTAINER	CONIVAPTAN HYDROCHLORIDE	No Labeling Available.			N/A	less
Quadramet	SAMARIUM SM 153 LEXIDRONAM	No Labeling Available.			N/A	less
Etesevimab	ETESEVIMAB	No Labeling Available.			N/A	less
Bamlanivimab	BAMLANIVIMAB	No Labeling Available.			N/A	less
Propantheline Bromide	PROPANTHELINE BROMIDE	No Labeling Available.			N/A	less
Metaproterenol Sulfate	METAPROTERENOL SULFATE	No Labeling Available.			N/A	less
SYNRIBO	OMACETAXINE MEPESUCCINATE	No Labeling Available.			N/A	less
IC-Green	INDOCYANINE GREEN	Tier 2 - [Warnings and Precautions]: (Found) cardiac catheterization; anaphylactic deaths; [Severity]: Severe(Heart damage)	65ca3d6d-5186-4e84-9949-92c6ee7df296	IC-GREEN	Most	no
Kit for the Preparation of Technetium Tc99m Pyrophosphate	TECHNETIUM TC99M PYROPHOSPHATE	Tier 2 - [Warnings and Precautions]: (Found) myocardial infarction; acute myocardial infarction; unstable angina pectoris; cardiac contusions; [Severity]: Severe(Heart damage)	1f0cbd23-2fb3-43b7-b8af-7de246151149	Kit for the Preparation of Technetium Tc99m Pyrophosphate	Most	no
Tigecycline	TIGECYCLINE	Tier 1 - [Boxed Warning]: (Found) all-cause mortality; [Severity]: Severe(Heart damage)	dd58e0c3-d8a8-4cf2-96f8-9dd08f309579	Tigecycline	Most	no
Heparin Sodium	HEPARIN SODIUM	Tier 2 - [Warnings and Precautions]: (Found) myocardial infarction; [Severity]: Severe(Heart damage)	b582b659-e53b-4997-ab8c-f2f784f4a55c	HEPARIN SODIUM	Most	no
SLYND	DROSPIRENONE	Tier 2 - [Warnings and Precautions]: (Found) myocardial infarction; [Severity]: Severe(Heart damage)	db32bc55-f295-4d87-9dbb-0a2f45573dcf	SLYND	Most	no
FIBRICOR	FENOFIBRIC ACID	Tier 2 - [Warnings and Precautions]: (Found) myocardial infarction; cardiovascular disease death; cardiac deaths; coronary heart disease; coronary artery disease; [Severity]: Severe(Heart damage)	454af7e2-8734-4a56-b659-02e83d2024fb	FIBRICOR	Most	no
Varubi	ROLAPITANT	Tier 2 - [Warnings and Precautions]: (Found) QT prolongation; Torsades de Pointes; [Severity]: Severe(Arrhythmia)	a52896cd-4a98-49b8-82db-bf1985a64d97	Varubi	Most	no
SAVAYSA	EDOXABAN TOSYLATE	Tier 1 - [Boxed Warning]: (Found) ischemic events; ischemic stroke; atrial fibrillation; [Severity]: Severe(Heart damage)	e77d3400-56ad-11e3-949a-0800200c9a66	SAVAYSA	Most	no
Triamterene	TRIAMTERENE CAPSULES	Tier 2 - [Warnings and Precautions]: (Found) arrhythmia; widened QRS complex; tachyarrhythmia; bradycardia; A-V block; [Severity]: Severe(Arrhythmia)	93c2a15e-c8c0-429f-8085-f8b647c39dcf	Triamterene	Most	no
methazolamide	METHAZOLAMIDE	Tier 2 - [Warnings and Precautions]: (Found) tachypnea, lethargy, coma, death; [Severity]: Severe(Heart damage)	369e89a4-9898-4a9f-a316-17d0fce8a08b	Methazolamide	Most	no
Disulfiram	DISULFIRAM	Tier 2 - [Warnings and Precautions]: (Found) palpitation; tachycardia; hypotension; arrhythmias; myocardial infarction; acute congestive heart failure; cardiovascular collapse; [Severity]: Severe(Heart damage)	40f5497f-fe84-43b2-8ff4-32d59edf3917	Disulfiram	Most	no
Atorvastatin calcium	ATORVASTATIN CALCIUM	Tier 2 - [Warnings and Precautions]: (Found) hemorrhagic stroke; [Severity]: Severe(Arrhythmia)	7353f9ef-6f79-4522-886a-7a8ae4eb867e	ATORVASTATIN CALCIUM	Most	no
Oxandrolone	OXANDROLONE	Tier 2 - [Warnings and Precautions]: (Found) congestive heart failure, edema; [Severity]: Severe(Heart damage)	7127ac16-f673-4b66-b5e5-5f881c85aa39	Oxandrolone	Most	no
Vancomycin Hydrochloride	VANCOMYCIN HYDROCHLORIDE	Tier 2 - [Warnings and Precautions]: (Found) cardiac arrest; [Severity]: Severe(Arrhythmia)	e4ce7b87-fab4-4b7a-b121-eba136c464ce	VANCOMYCIN HYDROCHLORIDE	Most	no
BENZONATATE	BENZONATATE	Tier 2 - [Warnings and Precautions]: (Found) cardiovascular collapse; [Severity]: Severe(Heart damage)	5008eb9e-b209-4393-8d13-bb92976e8dde	Benzonatate	Most	no
Fenofibric acid	FENOFIBRIC ACID	Tier 2 - [Warnings and Precautions]: (Found) coronary heart disease; myocardial infarction; heart disease; cardiovascular disease; cardiac mortality; [Severity]: Severe(Heart damage)	c880d43a-fa8c-4f7a-a488-419bae7cc311	Fenofibric Acid	Most	no
INVEGA HAFYERA	PALIPERIDONE PALMITATE	Tier 1 - [Boxed Warning]: (Found) death; [Severity]: Special Condition	6cd61892-d2cb-434d-83ed-5c1b2c4e7a0b	INVEGA HAFYERA	Most	most
Aveed	TESTOSTERONE UNDECANOATE	Tier 2 - [Warnings and Precautions]: (Found) myocardial infarction; congestive heart failure; [Severity]: Severe(Heart damage)	f80f025b-17d8-40af-8739-20ce07902045	Aveed	Most	most
Trelstar	TRIPTORELIN PAMOATE	Tier 2 - [Warnings and Precautions]: (Found) myocardial infarction, sudden cardiac death, stroke, prolong the QT interval, prolong the QT/QTc interval; [Severity]: Severe(Heart damage)	b1b84d62-a369-a4b7-5c41-dd1f553a18f3	Trelstar	Most	most
Estradiol Valerate	ESTRADIOL VALERATE	Tier 1 - [Boxed Warning]: (Found) myocardial infarction; [Severity]: Severe(Heart damage)	e8f94df9-0692-4462-a7f0-fe019a0a3f07	Delestrogen	Most	most
Testosterone Cypionate	TESTOSTERONE CYPIONATE	Tier 2 - [Warnings and Precautions]: (Found) myocardial infarction; cardiovascular death; congestive heart failure; edema; [Severity]: Severe(Heart damage)	2321a581-2e33-4233-a1d4-0711b90e3c57	Testosterone Cypionate	Most	most
Haloperidol Decanoate	HALOPERIDOL DECANOATE	Tier 1 - [Boxed Warning]: (Found) heart failure; sudden death; [Severity]: Severe(Heart damage)	4a3653df-84c7-46c2-b8fd-28c63cd2747a	Haloperidol Decanoate	Most	most
Depo-Estradiol	ESTRADIOL CYPIONATE	Tier 1 - [Boxed Warning]: (Found) myocardial infarction; stroke; [Severity]: Severe(Heart damage)	9a4229fd-fecd-4ac1-9c4f-6d442533457f	Depo-Estradiol	Most	most
Haloperidol	HALOPERIDOL LACTATE	Tier 1 - [Boxed Warning]: (Found) heart failure; sudden death; [Severity]: Severe(Heart damage)	df340d75-7387-4084-9d76-167283ee7462	Haloperidol	Most	most
Phentolamine Mesylate	PHENTOLAMINE MESYLATE	Tier 2 - [Warnings and Precautions]: (Found) myocardial infarction; hypotensive; [Severity]: Severe(Heart damage)	e146c7ee-d2fa-433c-8768-0945e4ff0990	PHENTOLAMINE MESYLATE	Most	most
Midazolam	MIDAZOLAM HYDROCHLORIDE	Tier 1 - [Boxed Warning]: (Found) cardiovascular resuscitation; [Severity]: Special Condition	9ba78a7c-5b05-42a3-89cd-ca51ad9b2e6d	Midazolam In Sodium Chloride	Most	most
PROCAINAMIDE HYDROCHLORIDE	PROCAINAMIDE HYDROCHLORIDE	Tier 2 - [Warnings and Precautions]: (Found) myocardial infarction; cardiac arrest; ventricular arrhythmias; first degree heart block; congestive heart failure; cardiomyopathy; cardiac decompensation; [Severity]: Severe(Arrhythmia)	ffde440f-7ad7-434c-bcd2-9bd8ff16d204	Procainamide Hydrochloride	Most	most
Droperidol	DROPERIDOL	Tier 1 - [Boxed Warning]: (Found) QT prolongation; torsade de pointes; QT interval; arrhythmias; congestive heart failure; bradycardia; cardiac hypertrophy; hypokalemia; hypomagnesemia; [Severity]: Severe(Arrhythmia)	147e033d-d997-4ef6-8bb5-a9ba372590b2	Droperidol	Most	most
ONDANSETRON	ONDANSETRON	Tier 2 - [Warnings and Precautions]: (Found) QT Interval Prolongation; Torsade de Pointes; Myocardial Ischemia; Congestive Heart Failure; Bradyarrhythmias; [Severity]: Severe(Arrhythmia)	8585e68b-965f-4f95-a5df-eea023cd5f82	Ondansetron Hydrochloride	Most	most
SUCCINYLCHOLINE CHLORIDE	SUCCINYLCHOLINE CHLORIDE	Tier 1 - [Boxed Warning]: (Found) ventricular dysrhythmias; cardiac arrest; death; hyperkalemia; rhabdomyolysis; [Severity]: Severe(Arrhythmia)	e235eb7d-5ce2-4884-9d16-493c90d7beba	Succinylcholine Chloride	Most	most
Hydralazine Hydrochloride	HYDRALAZINE HYDROCHLORIDE	Tier 2 - [Warnings and Precautions]: (Found) myocardial infarction; anginal attacks; myocardial ischemia; ECG changes; postural hypotension; mitral valvular disease; increased pulmonary artery pressure; cerebral vascular accidents; [Severity]: Moderate(Heart damage)	f07abdec-6d94-45b6-be1b-10a898ea28c2	Hydralazine Hydrochloride	Most	most
Succinylcholine Chloride	SUCCINYLCHOLINE CHLORIDE	Tier 1 - [Boxed Warning]: (Found) ventricular dysrhythmias, cardiac arrest, hyperkalemia, death; [Severity]: Severe(Arrhythmia)	e235eb7d-5ce2-4884-9d16-493c90d7beba	Succinylcholine Chloride	Most	most
Fosphenytoin	FOSPHENYTOIN SODIUM	Tier 1 - [Boxed Warning]: (Found) cardiac arrhythmias; severe hypotension; [Severity]: Special Condition	519a44e3-8a93-456c-b71c-894513810d45	Fosphenytoin Sodium	Most	most
ENLON	EDROPHONIUM CHLORIDE	Tier 2 - [Warnings and Precautions]: (Found) cardiac dysrhythmias; bradycardia; cardiac arrest; [Severity]: Severe(Arrhythmia)	312042cf-df60-4dc5-90dd-4e77ebd4a781	ENLON	Most	most
FLUPHENAZINE DECANOATE	FLUPHENAZINE DECANOATE	Tier 1 - [Boxed Warning]: (Found) heart failure; sudden death; cardiovascular; [Severity]: Severe(Heart damage)	8d7ba627-cf3f-4b94-aee8-8b44cc9400be	Fluphenazine Decanoate	Most	most
OMNIPAQUE	IOHEXOL	Tier 1 - [Boxed Warning]: (Found) cardiac arrest; [Severity]: Severe(Arrhythmia)	f9e9d558-064c-4b86-8d96-2f8a678c89f9	OMNIPAQUE	Most	most
Conray	IOTHALAMATE MEGLUMINE	Tier 2 - [Warnings and Precautions]: (Found) cardiac arrest; myocardial infarction; congestive heart failure; [Severity]: Severe(Heart damage)	1292abfc-496f-4df7-9a08-72072953e1f1	Conray	Most	most
ISOVUE 200; ISOVUE 250; ISOVUE 300; ISOVUE 370	IOPAMIDOL	Tier 2 - [Warnings and Precautions]: (Found) cardiac arrest; myocardial infarction, myocardial infarction; [Severity]: Severe(Heart damage)	ae8c18c9-3e7d-4515-b980-120025a88fc1	ISOVUE 200; ISOVUE 250; ISOVUE 300; ISOVUE 370	Most	most
Visipaque	IODIXANOL	Tier 1 - [Boxed Warning]: (Found) cardiac arrest; [Severity]: Severe(Arrhythmia)	952d0aa5-6dfd-49cc-8476-b781e5c7b86c	Visipaque	Most	most
Dopram	DOXAPRAM HYDROCHLORIDE	Tier 2 - [Warnings and Precautions]: (Found) hypotension; ventricular tachycardia; ventricular fibrillation; [Severity]: Severe(Arrhythmia), Moderate(Arrhythmia), Mild(Heart damage)	b8eb330a-a75b-46cb-b694-5be9327ed2eb	Dopram	Most	most
OLINVYK	OLICERIDINE	Tier 2 - [Warnings and Precautions]: (Found) QT interval prolongation; QTc interval prolongation; [Severity]: Moderate(Arrhythmia)	ce167984-8b9d-40b7-84ce-d0f33fff1eaa	OLINVYK	Most	most
Potassium Acetate	POTASSIUM ACETATE	Tier 2 - [Warnings and Precautions]: (Found) cardiac depression; arrhythmias; cardiac arrest; cardiac disease; [Severity]: Severe(Arrhythmia)	c58f8112-d587-493a-91b7-2b48c80bb7bf	Potassium Acetate	Most	most
Ethyol	AMIFOSTINE	Tier 2 - [Warnings and Precautions]: (Found) hypotension; myocardial ischemia; myocardial infarction; atrial fibrillation/flutter; bradycardia; tachycardia; cardiac arrest; [Severity]: Severe(Heart damage)	973ed458-f46b-4f61-a329-816c4db79a2c	Ethyol	Most	most
Sodium Nitrite	SODIUM NITRITE	Tier 1 - [Boxed Warning]: (Found) hypotension; cardiac or respiratory compromise; [Severity]: Special Condition	52f01c6e-172a-47a9-98a6-9eab7651a032	Sodium Nitrite	Most	most
IXEMPRA	IXABEPILONE	Tier 2 - [Warnings and Precautions]: (Found) myocardial ischemia; ventricular dysfunction; Supraventricular arrhythmias; [Severity]: Severe(Heart damage)	241f0b1e-8b95-470d-876f-bf1804daaf18	IXEMPRA	Most	most
YONDELIS	TRABECTEDIN	Tier 2 - [Warnings and Precautions]: (Found) Cardiomyopathy, cardiac failure, congestive heart failure, ejection fraction decreased, diastolic dysfunction, right ventricular dysfunction; [Severity]: Severe(Heart damage)	472bd78e-be17-4b9d-90f4-9482c3aec9ff	YONDELIS	Most	most
CardioGen-82	RUBIDIUM CHLORIDE RB-82	Tier 2 - [Warnings and Precautions]: (Found) myocardial infarction; arrhythmia; hypotension; congestive heart failure; [Severity]: Severe(Heart damage)	ee95aa18-9f2f-40eb-9b4c-583bea6f36bf	CardioGen-82	Most	most
BRIDION	SUGAMMADEX	Tier 2 - [Warnings and Precautions]: (Found) cardiac arrest; bradycardia; [Severity]: Severe(Arrhythmia)	5171d883-fe8f-482c-97ab-40b00975b64a	BRIDION	Most	most
Calcium Gluconate	CALCIUM GLUCONATE	Tier 2 - [Warnings and Precautions]: (Found) Arrhythmias, Bradycardia, Cardiac Arrhythmias, Hypotension, Cardiac arrest; [Severity]: Severe(Arrhythmia)	8ee79b4c-21d3-4742-ae37-e2f562917706	CALCIUM GLUCONATE	Most	most
DEFINITY RT	PERFLUTREN	Tier 1 - [Boxed Warning]: (Found) Serious cardiopulmonary reactions; fatalities; [Severity]: Severe(Heart damage)	7b9de6ab-a3ac-40c9-8103-139dc7a464a2	DEFINITY RT	Most	most
Corvert	IBUTILIDE FUMARATE	Tier 1 - [Boxed Warning]: (Found) ventricular tachycardia; QT prolongation; torsades de pointes; atrial fibrillation; polymorphic ventricular tachycardia; cardioversion; arrhythmias; [Severity]: Severe(Arrhythmia)	2428969a-7431-4e94-9503-ad5c680e2ea4	Corvert	Most	most
Foscavir	FOSCARNET SODIUM	Tier 2 - [Warnings and Precautions]: (Found) QT prolongation; torsade de pointes; cardiac disease; [Severity]: Severe(Arrhythmia)	90e3da4e-3b1f-428b-99ca-e4bed1c80028	Foscavir	Most	most
Barhemsys	AMISULPRIDE	Tier 2 - [Warnings and Precautions]: (Found) QT Prolongation; arrhythmias; congestive heart failure; [Severity]: Moderate(Arrhythmia)	ab23bc6e-b6a8-165f-e053-2a95a90ab144	Barhemsys	Most	most
Dopamine Hydrochloride	DOPAMINE HYDROCHLORIDE	Tier 2 - [Warnings and Precautions]: (Found) Ventricular Arrhythmias; hypotension; [Severity]: Moderate(Arrhythmia), Mild(Heart damage)	460906f7-b532-4ddb-a799-ad7b50488143	Dopamine Hydrochloride	Most	most
KYPROLIS	CARFILZOMIB	Tier 2 - [Warnings and Precautions]: (Found) cardiac failure; cardiac ischemia; cardiac arrest; cardiomyopathy; myocardial ischemia; myocardial infarction; cardiac toxicity; congestive heart failure; decreased ejection fraction; pulmonary edema; hypertension; hypertensive crisis; arrhythmias; atrial fibrillation; dyspnea; [Severity]: Severe(Heart damage)	ea66eb30-e665-4693-99a1-a9d3b4bbe2d6	KYPROLIS	Most	most
PARSABIV	ETELCALCETIDE	Tier 2 - [Warnings and Precautions]: (Found) QT interval prolongation; ventricular arrhythmia; congestive heart failure; heart failure; QTcF interval; [Severity]: Severe(Arrhythmia)	cd270093-c6a8-4596-a4ab-e6aa0a2c8a0c	PARSABIV	Most	most
CYCLOPHOSPHAMIDE	CYCLOPHOSPHAMIDE	Tier 2 - [Warnings and Precautions]: (Found) Myocarditis; myopericarditis; pericardial effusion; congestive heart failure; cardiac tamponade; atrial fibrillation; ventricular arrhythmias; severe QT prolongation; ventricular tachyarrhythmia; [Severity]: Severe(Heart damage)	6f593585-e0dd-48bc-bd2b-c6c787e0b98c	Cyclophosphamide	Most	most
MultiHance	GADOBENATE DIMEGLUMINE	Tier 2 - [Warnings and Precautions]: (Found) cardiovascular; circulatory collapse; cardiac arrhythmias; QTc prolongation; [Severity]: Severe(Arrhythmia), Special Condition	f63abe56-46d9-4e32-afb1-f4e22370717d	MultiHance	Most	most
LEXISCAN(R) (REGADENOSON)	LEXISCAN(R) (REGADENOSON)	Tier 2 - [Warnings and Precautions]: (Found) myocardial infarction (MI); ventricular arrhythmias; cardiac arrest; unstable angina; cardiac resuscitation; myocardial ischemia; AV block; sinoatrial and Atrioventricular Nodal Block; atrial fibrillation; atrial flutter; sinus bradycardia; third-degree heart block; asystole; hypotension; hypertension; left main coronary artery stenosis; stenotic valvu…	99640071-4db2-9317-e053-2995a90a610d	LEXISCAN(R) (REGADENOSON)	Most	most
BYFAVO	REMIMAZOLAM BESYLATE	Tier 1 - [Boxed Warning]: (Found) bradycardia; hypotension; [Severity]: Severe(Arrhythmia)	4e1838f2-b999-41a7-a761-d94f09aa531f	BYFAVO	Most	most
Ellence	EPIRUBICIN HYDROCHLORIDE	Tier 1 - [Boxed Warning]: (Found) Cardiac Toxicity; myocardial damage; cardiomyopathy; acute left ventricular failure; cardiotoxic; [Severity]: Severe(Heart damage)	0a03c798-a652-4895-b29c-3b521a89ba42	Ellence	Most	most
PRECEDEX	DEXMEDETOMIDINE HYDROCHLORIDE	Tier 2 - [Warnings and Precautions]: (Found) Bradycardia; Sinus Arrest; Hypotension; Transient Hypertension; Tachycardia; Advanced heart block; Severe ventricular dysfunction; [Severity]: Severe(Heart damage); Special Condition	548a88c0-afda-427e-75ac-5af0cfa2224c	Precedex	Most	most
Asclera	POLIDOCANOL	Tier 2 - [Warnings and Precautions]: (Found) myocardial infarction; impaired cardiac function; [Severity]: Severe(Heart damage)	bb1f342b-5352-4059-a0b2-e60fd652fd28	Asclera	Most	most
VIBATIV	TELAVANCIN HYDROCHLORIDE	Tier 2 - [Warnings and Precautions]: (Found) QTc prolongation, congestive heart failure, left ventricular hypertrophy, uncompensated heart failure; [Severity]: Severe(Arrhythmia)	5359b759-db7c-4672-9e8a-59c93869bd91	VIBATIV	Most	most
Levothyroxine Sodium	LEVOTHYROXINE SODIUM ANHYDROUS	Tier 2 - [Warnings and Precautions]: (Found) cardiac adverse reactions; atrial fibrillation; angina; cardiac arrhythmias; cardiac wall thickness; cardiac contractility; coronary artery disease; coronary insufficiency; cardiac symptoms; [Severity]: Moderate(Arrhythmia), Moderate(Heart damage), Special Condition	18717e58-89fb-4e2f-93b6-d6ac3e988d37	Levothyroxine Sodium	Most	most
PROPOFOL	PROPOFOL	Tier 2 - [Warnings and Precautions]: (Found) bradycardia; asystole; cardiac arrest; cardiac depression; cardiac failure; hypotension; [Severity]: Severe(Heart damage)	6833edd6-ba8a-4b97-a872-ab253c64a903	PROPOFOL	Most	most
ESMOLOL HYDROCHLORIDE	ESMOLOL HYDROCHLORIDE	Tier 2 - [Warnings and Precautions]: (Found) cardiac arrest; cardiac failure; myocardial ischemia; bradycardia; hypotension; ventricular arrhythmias; heart block; cardiogenic shock; myocardial infarction; [Severity]: Severe(Heart damage)	ac22475d-2d78-469f-9435-b403ac4ee380	Esmolol Hydrochloride; esmolol hydrochloride	Most	most
Ifosfamide	IFOSFAMIDE	Tier 2 - [Warnings and Precautions]: (Found) cardiotoxicity; arrhythmias; cardiomyopathy; heart failure; pericardial effusion; atrial fibrillation; pulseless ventricular tachycardia; [Severity]: Severe(Heart damage)	1dd6bff7-e080-4b48-e063-6294a90abf7e	IFOSFAMIDE	Most	most
Daunorubicin Hydrochloride	DAUNORUBICIN HYDROCHLORIDE	Tier 1 - [Boxed Warning]: (Found) myocardial toxicity; congestive heart failure; [Severity]: Severe(Heart damage)	227784a8-ce68-4dd4-8ac5-a65265969677	Daunorubicin Hydrochloride	Most	most
mitoXANTRONE	MITOXANTRONE	Tier 1 - [Boxed Warning]: (Found) congestive heart failure (CHF); cardiotoxicity; [Severity]: Severe(Heart damage)	accf9569-4b57-4e83-a7db-4e890a75d1ba	Mitoxantrone	Most	most
Arsenic Trioxide	ARSENIC TRIOXIDE	Tier 1 - [Boxed Warning]: (Found) Cardiac Conduction Abnormalities, QTc interval prolongation, complete atrioventricular block, torsade de pointes, ventricular arrhythmia; [Severity]: Severe(Arrhythmia)	3e1d2b63-ccb2-4e97-a009-5983eabf65e4	Arsenic trioxide	Most	most
Sodium Tetradecyl Sulfate	SODIUM TETRADECYL SULFATE	Tier 2 - [Warnings and Precautions]: (Found) myocardial infarction; impaired cardiac function; [Severity]: Severe(Heart damage)	997394e1-ec1f-4093-e053-2a95a90a0ea0	Sodium Tetradecyl Sulfate	Most	most
Technetium Tc 99m Sestamibi	TECHNETIUM TC 99M SESTAMIBI	Tier 2 - [Warnings and Precautions]: (Found) myocardial infarction; arrhythmia; hypotension; myocardial; cardiac disease; death; angioedema; cardiac patients; ST-depression; Arrhythmia; [Severity]: Severe(Heart damage)	4110d0f4-3bcf-4688-a39f-42a81064c796	Technetium Tc 99m Sestamibi	Most	most
Adenosine	ADENOSINE	Tier 2 - [Warnings and Precautions]: (Found) Heart Block; asystole; ventricular fibrillation; A-V nodal block; arrhythmias; atrial fibrillation; sinus bradycardia; sinus tachycardia; [Severity]: Severe(Arrhythmia)	1809fc7e-f5d8-18d8-e063-6394a90a7713	ADENOSINE	Most	most
NICARDIPINE HYDROCHLORIDE	NICARDIPINE HYDROCHLORIDE	Tier 2 - [Warnings and Precautions]: (Found) angina; congestive heart failure; [Severity]: Moderate(Heart damage), Special Condition	7226a518-164b-4755-9624-1cc75c939063	Nicardipine Hydrochloride	Most	most
LMD in Dextrose; LMD in Sodium Chloride	DEXTRAN 40	Tier 2 - [Warnings and Precautions]: (Found) cardiac arrest, marked hypotension, congestive heart failure, pulmonary edema; [Severity]: Severe(Heart damage)	3c273512-84e2-2cea-b201-12345a6bd1fe	LMD in Dextrose; LMD in Sodium Chloride	Most	most
Azithromycin	AZITHROMYCIN	Tier 2 - [Warnings and Precautions]: (Found) QT prolongation; torsades de pointes; [Severity]: Severe(Arrhythmia)	f0cfda1a-910f-4764-8658-263037df5ea8	Azithromycin Dihydrate	Most	most
Sodium Nitroprusside	SODIUM NITROPRUSSIDE	Tier 1 - [Boxed Warning]: (Found) irreversible ischemic injuries; potentially lethal levels; death; decreases in blood pressure; [Severity]: Severe(Heart damage)	2122b9c1-0af4-493b-82cc-63eee02f987f	Sodium Nitroprusside	Most	most
Milrinone Lactate	MILRINONE LACTATE	Tier 2 - [Warnings and Precautions]: (Found) ventricular arrhythmias; ventricular tachycardia; heart failure; sudden death; [Severity]: Severe(Arrhythmia and Heart damage)	0fdaee3c-2144-4ca7-9868-54d251f468c0	Milrinone Lactate	Most	most
DOXOrubicin Hydrochloride	DOXORUBICIN HYDROCHLORIDE	Tier 1 - [Boxed Warning]: (Found) cardiomyopathy; myocardial damage; left ventricular failure; cardiotoxic therapy; [Severity]: Severe(Heart damage)	1fd148fb-0fbc-4b6f-b790-23546fb46a71	Doxorubicin Hydrochloride	Most	most
Dipyridamole	DIPYRIDAMOLE	Tier 2 - [Warnings and Precautions]: (Found) cardiac death; fatal and non-fatal myocardial infarction; ventricular fibrillation; symptomatic ventricular tachycardia; asystole; sinus node arrest; sinus node depression; conduction block; severe coronary artery disease; severe myocardial ischemia; myocardial infarction; [Severity]: Severe(Heart damage)	6093dcd9-82d2-414f-8507-eda22c14f626	Dipyridamole	Most	most
Sotradecol	TETRADECYL HYDROGEN SULFATE (ESTER)	Tier 2 - [Warnings and Precautions]: (Found) myocardial infarction; impaired cardiac function; [Severity]: Severe(Heart damage)	f1756c28-dcd2-4b49-be62-07ca20682018	Sotradecol	Most	most
Idarubicin Hydrochloride	IDARUBICIN HYDROCHLORIDE	Tier 1 - [Boxed Warning]: (Found) congestive heart failure, myocardial toxicity; [Severity]: Severe(Heart damage)	0a5a6d93-cc1e-4d7f-8da1-446c134503b3	Idamycin PFS	Most	most
Erythromycin Lactobionate	ERYTHROMYCIN LACTOBIONATE	Tier 2 - [Warnings and Precautions]: (Found) QT Prolongation, torsades de pointes, ventricular tachycardia, myocardial ischemia, left ventricular dysfunction; [Severity]: Severe(Arrhythmia)	a96c405f-bd70-4bb4-719e-ac6a79dcc213	Erythrocin Lactobionate	Most	most
PROTAMINE SULFATE	PROTAMINE SULFATE	Tier 1 - [Boxed Warning]: (Found) cardiovascular collapse; severe hypotension; pulmonary hypertension; severe left ventricular dysfunction; [Severity]: Severe(Heart damage)	7a31fc4c-579f-45cc-9559-39cfad9a57b3	Protamine Sulfate	Most	most
oxaliplatin	OXALIPLATIN	Tier 2 - [Warnings and Precautions]: (Found) QT Interval Prolongation, congestive heart failure, bradyarrhythmias; [Severity]: Moderate(Arrhythmia)	ee2e0da9-5ae7-405b-8dd1-635be72bc439	Oxaliplatin	Most	most
Hypaque Sodium	DIATRIZOATE SODIUM	Tier 2 - [Warnings and Precautions]: (Found) cardiac arrest; myocardial infarction; [Severity]: Severe(Heart damage)	a0b58c0c-d67a-4ba6-8d84-ccdc78f24634	Hypaque Sodium	Most	most
NOXAFIL	POSACONAZOLE	Tier 2 - [Warnings and Precautions]: (Found) QTc Prolongation; Torsades de pointes (TdP); Arrhythmias; [Severity]: Severe(Arrhythmia)	8e1e69b8-cf41-47cc-a3ec-1baee55f099a	POSACONAZOLE	Most	most
Vimpat	LACOSAMIDE	Tier 2 - [Warnings and Precautions]: (Found) Cardiac Rhythm and Conduction Abnormalities; PR interval prolongation; Atrioventricular Block; Ventricular Tachyarrhythmia; Atrial Fibrillation; Atrial Flutter; Bradycardia; Cardiac Arrest; Syncope; Myocarditis; [Severity]: Severe(Arrhythmia)	9e79b42c-38a3-4b2c-a196-a5a1948250e2	Vimpat	Most	most
VELCADE	BORTEZOMIB	Tier 2 - [Warnings and Precautions]: (Found) Cardiac Toxicity, congestive heart failure, decreased left ventricular ejection fraction, cardiac disorder, cardiogenic shock, QT-interval prolongation; [Severity]: Severe(Heart damage)	1521d321-e724-4ffc-adad-34bf4f44fac7	VELCADE	Most	most
Octreotide Acetate	OCTREOTIDE ACETATE	Tier 2 - [Warnings and Precautions]: (Found) Cardiac Function Abnormalities, atrioventricular blocks, bradycardia, arrhythmias, conduction abnormalities, QT prolongation, congestive heart failure (CHF); [Severity]: Severe(Arrhythmia)	884e4287-a4d8-4a6e-8d99-dbe5e88875b9	Octreotide Acetate	Most	most
ONGLYZA	SAXAGLIPTIN	Tier 2 - [Warnings and Precautions]: (Found) Heart Failure; [Severity]: Moderate(Heart damage)	c5116390-e0fe-4969-94cb-e9de5165fbab	ONGLYZA	Most	most
CAPRELSA	VANDETANIB	Tier 1 - [Boxed Warning]: (Found) QT PROLONGATION, Torsades de pointes, Sudden death; [Severity]: Severe(Arrhythmia)	e5721cb8-4185-47b9-bbb3-1c587e558a03	CAPRELSA	Most	most
FACTIVE	GEMIFLOXACIN MESYLATE	Tier 1 - [Boxed Warning]: (Found) heart; [Severity]: Special Condition	4502217c-3424-4453-a3ab-4bb2c35d2f0a	FACTIVE	Most	most
Fanapt	ILOPERIDONE	Tier 1 - [Boxed Warning]: (Found) heart failure; cardiovascular; sudden death; [Severity]: Severe(Heart damage)	69d63a08-1920-427a-a967-2ffea04fd974	Fanapt	Most	most
Agrylin	ANAGRELIDE HYDROCHLORIDE	Tier 2 - [Warnings and Precautions]: (Found) QT prolongation; ventricular tachycardia; Torsades de pointes; QTc prolongation; bradyarrhythmias; congestive heart failure; cardiac disease; cardiopulmonary disease; heart failure; tachycardia; palpitations; vasodilation; cardiac adverse reactions; [Severity]: Severe(Arrhythmia)	cb960074-99c1-4a73-941f-f0644a7ec219	Agrylin	Most	most
ANZEMET	DOLASETRON MESYLATE	Tier 2 - [Warnings and Precautions]: (Found) QT Interval Prolongation; Torsade de Pointes; PR and QRS Interval Prolongation; second or third degree atrioventricular block; cardiac arrest; ventricular arrhythmias; complete heart block; congestive heart failure; bradycardia; [Severity]: Severe(Arrhythmia)	201b0eb8-4a1e-4e22-ab4b-addb642710d6	ANZEMET	Most	most
Corlanor	IVABRADINE	Tier 2 - [Warnings and Precautions]: (Found) atrial fibrillation; bradycardia; 2nd degree AV block; torsade de pointes; sinus arrest; heart block; first-degree heart block; conduction defects; bundle branch block; ventricular dyssynchrony; [Severity]: Severe(Arrhythmia)	92018a65-38f6-45f7-91d4-a34921b81d0d	Corlanor	Most	most
Vyvanse	LISDEXAMFETAMINE DIMESYLATE	Tier 1 - [Boxed Warning]: (Found) sudden death; serious cardiovascular adverse events; [Severity]: Severe(Heart damage)	a310fc51-2743-4755-8398-fed5402283f6	Vyvanse	Most	most
Pradaxa	DABIGATRAN ETEXILATE MESYLATE	Tier 2 - [Warnings and Precautions]: (Found) myocardial infarction; valve thrombosis; myocardial infarction [Severity]: Severe(Heart damage)	1a214cf1-b41e-46f6-8f24-e3637e6d2612	Pradaxa	Most	most
Mycapssa	OCTREOTIDE	Tier 2 - [Warnings and Precautions]: (Found) Bradycardia; arrhythmia; conduction abnormalities; QT prolongation; [Severity]: Moderate(Arrhythmia)	58d80bc6-bdfb-4908-93e7-aace447c8d1a	Mycapssa	Most	most
SPRYCEL	DASATINIB	Tier 2 - [Warnings and Precautions]: (Found) QT Prolongation; Congestive Heart Failure; Left Ventricular Dysfunction; Myocardial Infarction; Pulmonary Arterial Hypertension; fluid retention, including pleural and pericardial effusions; cardiomyopathy; heart failure congestive; diastolic dysfunction; fatal myocardial infarction ; [Severity]: Severe(Heart damage)	0e7f054c-7a27-4192-bd1c-6115d8be858f	SPRYCEL	Most	most
TIBSOVO	IVOSIDENIB	Tier 1 - [Boxed Warning]: (Found) hypotension; [Severity]: Mild(Heart damage)	65d254c0-67ad-42c4-b972-ad463b755b2d	TIBSOVO	Most	most
SIRTURO	BEDAQUILINE FUMARATE	Tier 1 - [Boxed Warning]: (Found) QTc prolongation; ventricular arrhythmia; [Severity]: Moderate(Arrhythmia)	1534c9ae-4948-4cf4-9f66-222a99db6d0e	SIRTURO	Most	most
Lorbrena	LORLATINIB	Tier 2 - [Warnings and Precautions]: (Found) Atrioventricular Block, Hypertension; [Severity]: Moderate(Arrhythmia), Mild(Heart damage)	2b34d62d-e02a-4af3-bc0d-1571dd4ee76d	Lorbrena	Most	most
XELJANZ; XELJANZ XR	TOFACITINIB	Tier 1 - [Boxed Warning]: (Found) myocardial infarction; cardiovascular death; stroke; [Severity]: Severe(Heart damage)	68e3d6b2-7838-4d2d-a417-09d919b43e13	XELJANZ; XELJANZ XR	Most	most
NUPLAZID	PIMAVANSERIN TARTRATE	Tier 2 - [Warnings and Precautions]: (Found) QT interval; QT prolongation; QT interval prolongation; torsade de pointes; cardiac arrhythmias; symptomatic bradycardia; heart failure; sudden death; [Severity]: Severe(Arrhythmia)	1e6bea44-57d6-4bac-9328-46e1ee59f83b	NUPLAZID	Most	most
RAZADYNE	GALANTAMINE HYDROBROMIDE	Tier 2 - [Warnings and Precautions]: (Found) myocardial infarction, heart block, bradycardia; [Severity]: Severe(Heart damage)	e62efb5a-d2cc-4e11-9e61-10e65ef3d897	RAZADYNE	Most	most
Daypro	OXAPROZIN	Tier 1 - [Boxed Warning]: (Found) myocardial infarction; coronary artery bypass graft (CABG); cardiovascular thrombotic events; stroke; [Severity]: Severe(Heart damage)	ea1de47e-3101-4414-817c-0a098af8988c	Daypro	Most	most
Stivarga	REGORAFENIB	Tier 2 - [Warnings and Precautions]: (Found) cardiac ischemia; infarction; myocardial ischemia; [Severity]: Severe(Heart damage)	824f19c9-0546-4a8a-8d8f-c4055c04f7c7	Stivarga	Most	most
Rozlytrek	ENTRECTINIB	Tier 2 - [Warnings and Precautions]: (Found) Congestive Heart Failure (CHF), myocarditis, left ventricular ejection fraction (LVEF), QT Interval Prolongation, QTcF interval prolongation; [Severity]: Severe(Heart damage)	c7c71b0c-2549-4495-86b6-c2807fa54908	Rozlytrek	Most	most
Avandia	ROSIGLITAZONE MALEATE	Tier 1 - [Boxed Warning]: (Found) congestive heart failure; myocardial ischemia; heart failure; myocardial infarction; angina; [Severity]: Severe(Heart damage)	ef14122b-7fff-45fa-b13b-0ea9e48bd57d	Avandia	Most	most
Ketek	TELITHROMYCIN	Tier 2 - [Warnings and Precautions]: (Found) QTc prolongation; torsades de pointes; [Severity]: Severe(Arrhythmia)	ba1cca98-f350-4655-88e3-6ef990779fb9	Ketek	Most	most
Daurismo	GLASDEGIB	Tier 2 - [Warnings and Precautions]: (Found) QTc Interval Prolongation; ventricular fibrillation; ventricular tachycardia; [Severity]: Moderate(Arrhythmia)	204a6f7e-c9a4-472b-abd2-9527bda64d17	Daurismo	Most	most
Multaq	DRONEDARONE	Tier 1 - [Boxed Warning]: (Found) death; heart failure; decompensated heart failure; symptomatic heart failure; NYHA Class IV heart failure; stroke; hospitalization for heart failure; atrial fibrillation; [Severity]: Severe(Heart damage)	3bd4006a-8bad-4909-ac6d-b6d84390155c	Multaq	Most	most
Cenestin	SYNTHETIC CONJUGATED ESTROGENS, A	Tier 1 - [Boxed Warning]: (Found) myocardial infarction; [Severity]: Severe(Heart damage)	1cd07b54-f66f-4040-9058-462324267196	Cenestin	Most	most
Northera	DROXIDOPA	Tier 1 - [Boxed Warning]: (Found) supine hypertension; blood pressure; [Severity]: Mild(Heart damage)	2179f02c-48d7-48eb-8007-5ae43d8d16bc	Northera	Most	most
Olumiant	BARICITINIB	Tier 1 - [Boxed Warning]: (Found) cardiovascular death; myocardial infarction; stroke; myocardial infarction; [Severity]: Severe(Heart damage)	866e9f35-9035-4581-a4b1-75a621ab55cf	Olumiant	Most	most
citalopram	CITALOPRAM	Tier 2 - [Warnings and Precautions]: (Found) QTc prolongation; Torsade de Pointes; ventricular tachycardia; sudden death; bradycardia; hypokalemia; hypomagnesemia; acute myocardial infarction; uncompensated heart failure; [Severity]: Severe(Arrhythmia)	b244d4eb-8311-4663-8bca-dc08e88e5f5d	Citalopram	Most	most
FARYDAK	PANOBINOSTAT	Tier 1 - [Boxed Warning]: (Found) cardiac ischemic events; cardiac toxicities; arrhythmias; ECG changes; [Severity]: Severe(Heart damage)	1b97bd3a-1040-4511-b0e6-4758e8083ae5	FARYDAK	Most	most
BRILINTA	TICAGRELOR	Tier 1 - [Boxed Warning]: (Found) coronary artery bypass graft surgery (CABG), coronary artery; [Severity]: Special Condition	4f9bd52a-99a7-4606-92b4-456a917aabef	BRILINTA	Most	most
Gilenya	FINGOLIMOD HCL	Tier 2 - [Warnings and Precautions]: (Found) bradyarrhythmia; atrioventricular blocks; heart rate decrease; ischemic heart disease; myocardial infarction; congestive heart failure; cardiac arrest; hypotension; hypertension; QT prolongation; AV block; QT interval prolongation; torsades de pointes (TdP); cardiogenic shock; coronary artery disease; myocardial ischemia; valvular heart disease; [Sever…	cc9e1c8c-0e2b-44e2-878b-27057f786be9	Gilenya	Most	most
TYKERB	LAPATINIB	Tier 2 - [Warnings and Precautions]: (Found) Left ventricular ejection fraction (LVEF), QT interval; [Severity]: Severe(Heart damage)	eee37f88-ec6a-4c30-b8aa-e2c71f93088c	TYKERB	Most	most
Tasigna	NILOTINIB	Tier 1 - [Boxed Warning]: (Found) QT prolongation; long QT syndrome; [Severity]: Severe(Arrhythmia)	6093952a-5248-45cb-ad17-33716a411146	Tasigna	Most	most
Revlimid	LENALIDOMIDE	Tier 1 - [Boxed Warning]: (Found) myocardial infarction; [Severity]: Severe(Heart damage)	5fa97bf5-28a2-48f1-8955-f56012d296be	Revlimid	Most	most
Lenvima	LENVATINIB	Tier 2 - [Warnings and Precautions]: (Found) Cardiac Dysfunction; QT Interval Prolongation; Grade 3 cardiac dysfunction; Grade 3 hypertension; Cardiac failure; Myocardial infarction; [Severity]: Severe(Heart damage), Severe(Arrhythmia), Special Condition	f4bedd21-efde-44c6-9d9c-b48b78d7ed1e	Lenvima	Most	most
Pomalyst	POMALIDOMIDE	Tier 1 - [Boxed Warning]: (Found) myocardial infarction; stroke; deep venous thrombosis (DVT); pulmonary embolism (PE); [Severity]: Severe(Heart damage)	2b25ef01-5c9e-11e1-b86c-0800200c9a66	Pomalyst	Most	most
INLYTA	AXITINIB	Tier 2 - [Warnings and Precautions]: (Found) Cardiac failure; Major adverse cardiovascular events (MACE); Myocardial infarction; Congestive heart failure; Hypertension; [Severity]: Severe(Heart damage)	84137882-e000-47da-bd5b-fa76ab3c76f9	INLYTA	Most	most
SCEMBLIX	ASCIMINIB	Tier 2 - [Warnings and Precautions]: (Found) Cardiovascular Toxicity; cardiac failure; arrhythmia; QTc prolongation; [Severity]: Severe(Heart damage)	e33001e7-3650-42b1-ae56-cddb5c43aa2b	SCEMBLIX	Most	most
KISQALI	RIBOCICLIB	Tier 2 - [Warnings and Precautions]: (Found) QT Interval Prolongation, QT Prolongation; [Severity]: Moderate(Arrhythmia)	aaeaef94-f3f5-4367-8ea2-b181d7be2da8	KISQALI	Most	most
Tafinlar	DABRAFENIB	Tier 2 - [Warnings and Precautions]: (Found) Cardiomyopathy; left ventricular ejection fraction (LVEF); left ventricular dysfunction; [Severity]: Severe(Heart damage)	fee1e6b1-e1a5-4254-9f2e-a70e0f8dbdea	Tafinlar	Most	most
Osphena	OSPEMIFENE	Tier 1 - [Boxed Warning]: (Found) stroke; deep vein thrombosis (DVT); Cardiovascular Disorders; [Severity]: Severe(Heart damage)	9accbcc9-78ee-4f84-9b7e-704f2ab1c413	Osphena	Most	most
Nexavar	SORAFENIB	Tier 2 - [Warnings and Precautions]: (Found) Cardiovascular Events; cardiac ischemia/infarction; congestive heart failure; QT interval prolongation; QTc interval; hypertension; [Severity]: Severe(Heart damage)	b50667e4-5ebc-4968-a646-d605058dbef0	Nexavar	Most	most
QINLOCK	RIPRETINIB	Tier 2 - [Warnings and Precautions]: (Found) cardiac failure; left ventricular systolic dysfunction; decreased ejection fraction; Cardiac Dysfunction; ventricular hypertrophy; diastolic dysfunction; acute left ventricular failure; [Severity]: Severe(Heart damage)	9f18e462-03dd-4296-a02a-a0577e3ee78d	QINLOCK	Most	most
Iclusig	PONATINIB HYDROCHLORIDE	Tier 1 - [Boxed Warning]: (Found) myocardial infarction; heart failure; [Severity]: Severe(Heart damage)	16d804b6-4957-43ee-b18c-3b36ec37c5ac	Iclusig	Most	most
Xtandi	ENZALUTAMIDE	Tier 2 - [Warnings and Precautions]: (Found) Ischemic Heart Disease; [Severity]: Moderate(Heart damage)	b129fdc9-1d8e-425c-a5a9-8a2ed36dfbdf	Xtandi	Most	most
Plaquenil	HYDROXYCHLOROQUINE SULFATE	Tier 2 - [Warnings and Precautions]: (Found) Cardiomyopathy; Ventricular Arrhythmias; Cardiac disease; Heart failure; Myocardial infarction; Cardiac arrest; QT prolongation; Torsades de pointes; Cardiotoxicity; Ventricular hypertrophy; Pulmonary hypertension; Cardiac compromise; [Severity]: Severe(Heart damage)	eb26c050-fc41-4183-9f8c-86351335fa64	Plaquenil	Most	most
BRAFTOVI	ENCORAFENIB	Tier 2 - [Warnings and Precautions]: (Found) Cardiomyopathy; left ventricular dysfunction; QT Prolongation; QTc interval prolongation; [Severity]: Severe(Heart damage)	235dfc38-0f0b-4037-b501-7a9f4294740c	BRAFTOVI	Most	most
ENJUVIA	SYNTHETIC CONJUGATED ESTROGENS, B	Tier 1 - [Boxed Warning]: (Found) myocardial infarction; stroke; deep vein thrombosis; [Severity]: Severe(Heart damage)	c0625060-29c7-4cda-b6f9-cfa15e59775e	ENJUVIA	Most	most
FOTIVDA	TIVOZANIB	Tier 2 - [Warnings and Precautions]: (Found) Cardiac Failure; Cardiac Ischemia; Arterial Thromboembolic Events; Hypertensive Crisis; Hypertension; Myocardial Infarction; Stroke; Ischemic Stroke; Unstable Angina; [Severity]: Severe(Heart damage)	de77155c-ecf2-4f15-9758-21d271449d83	FOTIVDA	Most	most
Macrilen	MACIMORELIN ACETATE	Tier 2 - [Warnings and Precautions]: (Found) QT prolongation; torsade de pointes-type ventricular tachycardia; [Severity]: Severe(Arrhythmia)	6034c9b8-5a36-4961-a5dd-11ebf7bdab78	Macrilen	Most	most
BOSULIF	BOSUTINIB MONOHYDRATE	Tier 2 - [Warnings and Precautions]: (Found) cardiovascular toxicity; cardiac failure; left ventricular dysfunction; cardiac ischemic events; angina pectoris; tachycardia; [Severity]: Severe(Heart damage)	adc84ad5-a04d-4fee-9ba8-91f7abd928e3	BOSULIF	Most	most
JAKAFI	RUXOLITINIB	Tier 2 - [Warnings and Precautions]: (Found) Major Adverse Cardiovascular Events (MACE); [Severity]: Severe(Heart damage)	f1c82580-87ae-11e0-bc84-0002a5d5c51b	JAKAFI	Most	most
Emcyt	ESTRAMUSTINE PHOSPHATE SODIUM	Tier 2 - [Warnings and Precautions]: (Found) myocardial infarction; thrombosis; thromboembolic disorders; cerebral vascular disease; coronary artery disease; hypertension; [Severity]: Severe(Heart damage)	a9b01bc6-95ac-46f9-befa-d845a74d53c1	Emcyt	Most	most
KOSELUGO	SELUMETINIB	Tier 2 - [Warnings and Precautions]: (Found) Cardiomyopathy; Left ventricular dysfunction; Increased Creatine Phosphokinase (CPK); Rhabdomyolysis; Left ventricular ejection fraction (LVEF); Left ventricular dysfunction; [Severity]: Severe(Heart damage)	7d042c61-f28f-4ab5-ab10-d7558c0d49ff	KOSELUGO	Most	most
Cotellic	COBIMETINIB	Tier 2 - [Warnings and Precautions]: (Found) cardiomyopathy, decreased left ventricular ejection fraction (LVEF), left ventricular dysfunction; [Severity]: Severe(Heart damage)	c387579e-cee0-4334-bd1e-73f93ac1bde6	Cotellic	Most	most
Lithium	LITHIUM	Tier 2 - [Warnings and Precautions]: (Found) myocarditis; QT interval; Brugada Syndrome; [Severity]: Severe(Heart damage), Special Condition	e39557af-e96b-4099-9752-e4643ad6997f	lithium carbonate	Most	most
INGREZZA	VALBENAZINE	Tier 2 - [Warnings and Precautions]: (Found) QT Prolongation; [Severity]: Moderate(Arrhythmia)	4c970164-cafb-421f-9eb5-c226ef0a3417	INGREZZA; INGREZZA Sprinkle	Most	most
Xalkori	CRIZOTINIB	Tier 2 - [Warnings and Precautions]: (Found) QT Interval Prolongation; Bradycardia; [Severity]: Moderate(Arrhythmia)	2a51b0de-47d6-455e-a94c-d2c737b04ff7	Xalkori	Most	most
ERLEADA	APALUTAMIDE	Tier 2 - [Warnings and Precautions]: (Found) ischemic heart disease; cerebrovascular disorders; cardiovascular risk factors; hypertension; unstable angina; myocardial infarction; congestive heart failure; [Severity]: Severe(Heart damage)	d1cda4f7-cb33-46ea-b9ac-431f6452b1a5	ERLEADA	Most	most
Rinvoq	UPADACITINIB	Tier 1 - [Boxed Warning]: (Found) myocardial infarction; cardiovascular death; stroke; thrombosis; cardiovascular; [Severity]: Severe(Heart damage)	2966aec7-2ef0-923c-d8ff-fe1a957bf095	Rinvoq	Most	most
EGATEN	TRICLABENDAZOLE	Tier 2 - [Warnings and Precautions]: (Found) QTc interval; QT prolongation; long QT interval; cardiac arrhythmia; [Severity]: Severe(Arrhythmia)	5552884e-10ea-450c-9658-d3d4f33c946e	EGATEN	Most	most
TAGRISSO	OSIMERTINIB	Tier 2 - [Warnings and Precautions]: (Found) QTc Interval Prolongation; Cardiomyopathy; [Severity]: Moderate(Arrhythmia); Moderate(Heart damage)	5e81b4a7-b971-45e1-9c31-29cea8c87ce7	TAGRISSO	Most	most
EXKIVITY	MOBOCERTINIB	Tier 1 - [Boxed Warning]: (Found) QTc prolongation; Torsades de Pointes; [Severity]: Severe(Arrhythmia)	f1a91500-a944-4cb8-b4a8-ae278bcf728d	EXKIVITY	Most	most
Fexinidazole	FEXINIDAZOLE	Tier 2 - [Warnings and Precautions]: (Found) QT interval prolongation, QTcF interval, QT prolongation, torsade de pointes; [Severity]: Severe(Arrhythmia)	74a611bc-9977-46bb-b626-0370b3031628	Fexinidazole	Most	most
LUPKYNIS	VOCLOSPORIN	Tier 2 - [Warnings and Precautions]: (Found) QTc Prolongation; QT; [Severity]: Moderate(Arrhythmia)	9f489295-1156-52c7-5fd0-5c4c52f9b813	LUPKYNIS	Most	most
FINTEPLA	FENFLURAMINE	Tier 1 - [Boxed Warning]: (Found) valvular heart disease; pulmonary arterial hypertension; [Severity]: Severe(Heart damage)	e88f360e-33ad-4cd6-b2de-5ef885857c5d	Fintepla	Most	most
Recorlev	LEVOKETOCONAZOLE	Tier 1 - [Boxed Warning]: (Found) QT interval prolongation; QTcF interval; torsades de pointes; ventricular dysrhythmias; ventricular tachycardia; ventricular fibrillation; long QT syndrome; [Severity]: Severe(Arrhythmia)	d4c5fead-bc4a-fb02-e053-2a95a90ae4fc	Recorlev	Most	most
Cotempla XR-ODT	METHYLPHENIDATE	Tier 2 - [Warnings and Precautions]: (Found) cardiac abnormalities; cardiomyopathy; cardiac arrhythmias; coronary artery disease; serious cardiac disease; increased blood pressure; heart rate; hypertension; tachycardia; [Severity]: Severe(Heart damage)	33f70f58-c871-42c8-8adb-345caeafefcd	Cotempla XR-ODT	Most	most
ZELBORAF	VEMURAFENIB	Tier 2 - [Warnings and Precautions]: (Found) QT Prolongation; QTc; Torsade de Pointes; [Severity]: Severe(Arrhythmia)	38eea320-7e0c-485a-bc30-98c3c45e2763	ZELBORAF	Most	most
Imbruvica	IBRUTINIB	Tier 2 - [Warnings and Precautions]: (Found) Cardiac Arrhythmias; Cardiac Failure; Sudden Death; Hypertension; [Severity]: Severe(Arrhythmia)	0dfd0279-ff17-4ea9-89be-9803c71bab44	Imbruvica	Most	most
MEKTOVI	BINIMETINIB	Tier 2 - [Warnings and Precautions]: (Found) Cardiomyopathy, left ventricular dysfunction; [Severity]: Severe(Heart damage)	6c3408ac-d401-4925-8a03-26591afbc240	MEKTOVI	Most	most
Zorvolex	DICLOFENAC	Tier 1 - [Boxed Warning]: (Found) myocardial infarction; coronary artery bypass graft (CABG); cardiovascular thrombotic events; stroke; [Severity]: Severe(Heart damage)	dff10e66-a577-451d-ba75-1889458ca833	Zorvolex	Most	most
Nalfon	FENOPROFEN CALCIUM	Tier 1 - [Boxed Warning]: (Found) myocardial infarction; coronary artery bypass graft (CABG) surgery; [Severity]: Severe(Heart damage)	01f6c461-8144-4de1-88e1-bc56defd08f3	NALFON	Most	most
E.E.S; E.E.S 400	ERYTHROMYCIN ETHYLSUCCINATE	Tier 2 - [Warnings and Precautions]: (Found) QT Prolongation; torsades de pointes; [Severity]: Severe(Arrhythmia)	b455bbdb-a3f1-470f-aa5f-ed83ac2e228d	E.E.S; E.E.S 400	Most	most
Tetrabenazine	TETRABENAZINE	Tier 2 - [Warnings and Precautions]: (Found) QTc prolongation, QT prolongation, torsade de pointes-type ventricular tachycardia, bradycardia, hypokalemia or hypomagnesemia, congenital long QT syndrome, cardiac arrhythmias, orthostatic hypotension, hypotension; [Severity]: Severe(Arrhythmia)	cbfb791e-26ac-9fb5-e053-2995a90ac7e5	Tetrabenazine	Most	most
Indomethacin	INDOMETHACIN	Tier 1 - [Boxed Warning]: (Found) myocardial infarction, coronary artery bypass graft (CABG); [Severity]: Severe(Heart damage)	b3d4fbff-d9d5-4dbb-bf01-ca2efc3bcf30	Indomethacin	Most	most
PIOGLITAZONE	PIOGLITAZONE	Tier 1 - [Boxed Warning]: (Found) congestive heart failure; heart failure; [Severity]: Severe(Heart damage)	72b46a1e-d9ea-4a47-95ef-5eae96ef1e7f	Pioglitazone	Most	most
RIZATRIPTAN BENZOATE	RIZATRIPTAN BENZOATE	Tier 2 - [Warnings and Precautions]: (Found) Myocardial ischemia; Myocardial infarction; Prinzmetal's angina; Arrhythmias; Ventricular tachycardia; Ventricular fibrillation; Chest/throat/neck/jaw pain; CAD; [Severity]: Severe(Heart damage)	187204ef-5370-476a-84b1-e3c54b60c6c2	Rizatriptan Benzoate	Most	most
ibuprofen	IBUPROFEN	Tier 1 - [Boxed Warning]: (Found) myocardial infarction, coronary artery bypass graft (CABG) surgery; [Severity]: Severe(Heart damage)	398fbd9c-3a7f-4210-bedb-dfe2e7cbc43e	Ibuprofen	Most	most
Metoprolol Succinate	METOPROLOL SUCCINATE	Tier 1 - [Boxed Warning]: (Found) angina pectoris; myocardial infarction; coronary insufficiency; ischemic heart disease; coronary artery disease; [Severity]: Moderate(Heart damage)	ca8dbdc1-0137-8a89-e053-2995a90a66fd	metoprolol succinate	Most	most
meloxicam	MELOXICAM	Tier 1 - [Boxed Warning]: (Found) myocardial infarction; cardiovascular thrombotic events; coronary artery bypass graft (CABG); stroke; [Severity]: Severe(Heart damage)	d5e12448-1ca1-46a4-8de4-e8b94567e5a8	Meloxicam	Most	most
VERAPAMIL HYDROCHLORIDE	VERAPAMIL HYDROCHLORIDE	Tier 2 - [Warnings and Precautions]: (Found) congestive heart failure; pulmonary edema; left ventricular dysfunction; cardiac failure; beta-adrenergic blocker; ventricular dysfunction; ejection fraction; hypotension; dizziness; orthostatic hypotension; atrial fibrillation; atrial flutter; ventricular fibrillation; AV block; bradycardia; nodal escape rhythms; PR-interval prolongation; first-degree…	3f14442c-8178-0bad-e054-00144ff8d46c	verapamil hydrochloride	Most	most
Sertraline	SERTRALINE	Tier 2 - [Warnings and Precautions]: (Found) QTc Prolongation; Torsade de Pointes (TdP); [Severity]: Severe(Arrhythmia)	fa260c6c-9f6a-46a3-91ce-5665739d87e7	SERTRALINE HYDROCHLORIDE	Most	most
Bisoprolol Fumarate	BISOPROLOL FUMARATE	Tier 2 - [Warnings and Precautions]: (Found) Congestive heart failure; Cardiac failure; Myocardial infarction; Ventricular arrhythmia; Angina pectoris; Peripheral vascular disease; [Severity]: Severe(Heart damage)	4bf3278c-116f-4db7-9af0-08faaf7691a4	Bisoprolol Fumarate	Most	most
Vardenafil Hydrochloride	VARDENAFIL HYDROCHLORIDE	Tier 2 - [Warnings and Precautions]: (Found) cardiovascular status; cardiac risk; unstable angina; hypotension; uncontrolled hypertension; recent history of stroke; life-threatening arrhythmia; myocardial infarction; severe cardiac failure; left ventricular outflow obstruction; aortic stenosis; idiopathic hypertrophic subaortic stenosis; QT prolongation; Class 1A antiarrhythmic medications; Class…	2782efed-6198-47b9-81ac-3e255e2ab7f6	Vardenafil Hydrochloride	Most	most
METOPROLOL SUCCINATE	METOPROLOL SUCCINATE	Tier 1 - [Boxed Warning]: (Found) angina pectoris; myocardial infarction; coronary insufficiency; ischemic heart disease; coronary artery disease; [Severity]: Severe(Heart damage)	ca8dbdc1-0137-8a89-e053-2995a90a66fd	metoprolol succinate	Most	most
Estropipate	ESTROPIPATE	Tier 1 - [Boxed Warning]: (Found) myocardial infarction; [Severity]: Severe(Heart damage)	03cdbf5b-b572-448f-80e9-b3e812959901	Estropipate	Most	most
KETOCONAZOLE	KETOCONAZOLE	Tier 1 - [Boxed Warning]: (Found) QT Prolongation; QT intervals; life-threatening ventricular dysrhythmias; torsades de pointes; [Severity]: Severe(Arrhythmia)	a9fc4618-4d87-47ef-ab3c-c9ffac3ba9b7	Ketoconazole	Most	most
Labetalol Hydrochloride	LABETALOL HYDROCHLORIDE	Tier 2 - [Warnings and Precautions]: (Found) congestive heart failure; cardiac failure; latent cardiac insufficiency; cardiac insufficiency; myocardial infarction; angina pectoris; ischemic heart disease; acute coronary insufficiency; coronary artery disease; [Severity]: Severe(Heart damage)	94abdd54-a8e2-4858-8183-6c5d04dbceb5	Labetalol Hydrochloride	Most	most
Dofetilide	DOFETILIDE	Tier 1 - [Boxed Warning]: (Found) arrhythmia; cardiac resuscitation; [Severity]: Severe(Arrhythmia)	1e02a09c-ffd1-e84d-e063-6394a90ab16a	Dofetilide	Most	most
Albuterol	ALBUTEROL	Tier 2 - [Warnings and Precautions]: (Found) cardiovascular effects; cardiovascular disorders; coronary insufficiency; cardiac arrhythmias; hypertension; cardiac arrest; [Severity]: Severe(Heart damage)	17858afa-dcdf-4612-b475-3b6baadfb639	Albuterol Sulfate	Most	most
almotriptan	ALMOTRIPTAN	Tier 2 - [Warnings and Precautions]: (Found) Acute myocardial infarction; Life-threatening disturbances of cardiac rhythm; Coronary artery disease (CAD); Myocardial ischemia; Angina pectoris; Coronary vasospasm; Myocardial enzymes; Cardiac Events and Fatalities; Prinzmetal’s variant angina; Ischemic bowel syndrome; Raynaud’s syndrome; Increase in blood pressure [Severity]: Severe(Heart damage)	6fa380c4-c885-4743-85bf-88819ae68645	almotriptan	Most	most
Cartia XT	DILTIAZEM HYDROCHLORIDE	Tier 2 - [Warnings and Precautions]: (Found) AV block; asystole; congestive heart failure; hypotension; [Severity]: Severe(Heart damage), Moderate(Arrhythmia), Mild(Heart damage)	795f516a-9fda-48ef-84a5-4e2e4ff7a756	Cartia XT	Most	most
Ritonavir	RITONAVIR	Tier 1 - [Boxed Warning]: (Found) antiarrhythmics; [Severity]: Special Condition	2849298e-de6e-47bb-8194-56e075b33fc3	Norvir	Most	most
cilostazol	CILOSTAZOL	Tier 1 - [Boxed Warning]: (Found) heart failure; decreased survival; [Severity]: Severe(Heart damage)	f728395c-684c-4087-a389-c323dbcb72dd	Cilostazol	Most	most
Disopyramide Phosphate	DISOPYRAMIDE PHOSPHATE	Tier 1 - [Boxed Warning]: (Found) myocardial infarction; ventricular arrhythmias; cardiac arrest; non-fatal cardiac arrest; [Severity]: Severe(Arrhythmia)	e2aa1642-d262-4520-bc6a-9fd3ad795677	Norpace; Norpace CR	Most	most
Maraviroc	MARAVIROC	Tier 2 - [Warnings and Precautions]: (Found) myocardial ischemia, myocardial infarction; [Severity]: Severe(Heart damage)	9db91945-127e-4bb6-970a-ff1e36dde658	Maraviroc	Most	most
Flecainide Acetate	FLECAINIDE ACETATE	Tier 1 - [Boxed Warning]: (Found) myocardial infarction; cardiac arrest; ventricular arrhythmias; ventricular tachycardia; ventricular fibrillation; death; atrioventricular conduction; [Severity]: Severe(Arrhythmia)	74c1eb2a-a37f-4f33-86bf-51e0d1d0c2bc	Flecainide Acetate	Most	most
eletriptan hydrobromide	ELETRIPTAN HYDROBROMIDE	Tier 2 - [Warnings and Precautions]: (Found) myocardial ischemia, myocardial infarction, Prinzmetal’s angina, arrhythmias, ventricular tachycardia, ventricular fibrillation, angina, CAD, coronary artery vasospasm, cardiac evaluation, cardiac risk, cardiac adverse reactions, Wolff-Parkinson-White syndrome, cardiac accessory conduction pathway disorders, cardiac evaluation, CAD, Prinzmetal’s varian…	1bbcb13f-d1cb-82c1-e063-6394a90a7753	Eletriptan Hydrobromide	Most	most
Hydroxyzine Pamoate	HYDROXYZINE PAMOATE	Tier 2 - [Warnings and Precautions]: (Found) QT prolongation; Torsade de Pointes (TdP); pre-existing heart disease; recent myocardial infarction; uncompensated heart failure; bradyarrhythmias; [Severity]: Severe(Arrhythmia)	2e59dc14-7e17-4663-bc1f-7ee8e104dbfa	hydroxyzine pamoate	Most	most
Erythrocin Stearate	ERYTHROMYCIN STEARATE	Tier 2 - [Warnings and Precautions]: (Found) Hypotension, bradyarrhythmias, torsades de pointes, QT/QTc interval prolongation, cardiac arrest, ventricular tachycardia, ventricular fibrillation, ventricular arrhythmias; [Severity]: Severe(Arrhythmia)	8aa50166-8f4f-4389-8354-c558c20e63b6	Erythrocin Stearate	Most	most
Nabumetone	NABUMETONE	Tier 1 - [Boxed Warning]: (Found) myocardial infarction, coronary artery bypass graft (CABG), stroke; [Severity]: Severe(Heart damage)	455c9992-39a0-4353-a121-57e700c77942	Nabumetone	Most	most
Sunitinib malate	SUNITINIB MALATE	Tier 2 - [Warnings and Precautions]: (Found) myocardial ischemia; myocardial infarction; heart failure; cardiomyopathy; decreased left ventricular ejection fraction; QT interval prolongation; Torsade de Pointes; CHF; hypertension; [Severity]: Severe(Heart damage); Severe(Arrhythmia)	810dfcb2-d35b-4971-887c-2e78e82e9e07	SUNITINIB MALATE	Most	most
Cabergoline	CABERGOLINE	Tier 2 - [Warnings and Precautions]: (Found) cardiac valvulopathy; valvular disease; fibrotic disorders; cardiac failure; valvular fibrosis; congestive heart failure; cardiopulmonary events; cardiac valvular regurgitation (CVR); cardiac murmur; dyspnea; edema; valvular restriction; valve leaflet thickening; pericardial fibrosis; cardiac valvular regurgitation; [Severity]: Moderate(Heart damage)	67db5c74-b0f8-4684-b025-d4c9837c62b6	Cabergoline	Most	most
Diclofenac Potassium	DICLOFENAC POTASSIUM	Tier 1 - [Boxed Warning]: (Found) myocardial infarction; coronary artery bypass graft (CABG); [Severity]: Severe(Heart damage)	3da9e463-1b2f-54c0-e054-00144ff88e88	Diclofenac Potassium	Most	most
Pioglitazone	PIOGLITAZONE	Tier 1 - [Boxed Warning]: (Found) congestive heart failure, heart failure; [Severity]: Severe(Heart damage)	72b46a1e-d9ea-4a47-95ef-5eae96ef1e7f	Pioglitazone	Most	most
Zenzedi	DEXTROAMPHETAMINE SULFATE	Tier 2 - [Warnings and Precautions]: (Found) Sudden death; exertional chest pain; unexplained syncope; symptoms suggestive of cardiac disease; Increased Blood Pressure; Heart Rate; [Severity]: Severe(Heart damage)	d6394df5-f2c9-47eb-b57e-f3e9cfd94f84	Zenzedi	Most	most
voriconazole	VORICONAZOLE	Tier 2 - [Warnings and Precautions]: (Found) Arrhythmias; QT Prolongation; Cardiac arrests; Sudden deaths; Cardiomyopathy; Sinus bradycardia; Symptomatic arrhythmias; [Severity]: Moderate(Arrhythmia)	711e5a1b-8c40-4b18-9f4f-12c8ab351012	voriconazole	Most	most
Efavirenz	EFAVIRENZ	Tier 2 - [Warnings and Precautions]: (Found) QTc prolongation; Torsade de Pointes; [Severity]: Severe(Arrhythmia)	13ca3456-e5bf-4bb1-af95-b1378658a358	Efavirenz	Most	most
CELECOXIB	CELECOXIB	Tier 1 - [Boxed Warning]: (Found) myocardial infarction; coronary artery bypass graft (CABG); cardiovascular thrombotic events; stroke; [Severity]: Severe(Heart damage)	0dc9020d-28f5-4c69-896c-87b38e3ddb88	Celecoxib	Most	most
Sumatriptan Succinate	SUMATRIPTAN SUCCINATE	Tier 2 - [Warnings and Precautions]: (Found) Coronary artery disease; Coronary artery vasospasm; Myocardial ischemia; Myocardial infarction; Prinzmetal's angina; Ventricular tachycardia; Ventricular fibrillation; Arrhythmias; Cardiac evaluation; CAD; Uncontrolled hypertension; Increase in blood pressure; Significant elevation in blood pressure; Hypertensive crisis; [Severity]: Severe(Heart damage)	bf9fd9fe-095b-4478-bd2e-a5534af07761	Sumatriptan	Most	most
Haloperidol	HALOPERIDOL	Tier 1 - [Boxed Warning]: (Found) heart failure, sudden death; [Severity]: Severe(Heart damage)	df340d75-7387-4084-9d76-167283ee7462	Haloperidol	Most	most
Clozapine	CLOZAPINE	Tier 1 - [Boxed Warning]: (Found) myocarditis; cardiomyopathy; bradycardia; orthostatic hypotension; syncope; cardiac arrest; [Severity]: Severe(Heart damage)	25c0c6d5-f7b0-48e4-e054-00144ff8d46c	Clozapine	Most	most
Azithromycin	AZITHROMYCIN	Tier 2 - [Warnings and Precautions]: (Found) QT interval; QT prolongation; torsades de pointes; uncompensated heart failure; bradyarrhythmias; [Severity]: Severe(Arrhythmia)	f0cfda1a-910f-4764-8658-263037df5ea8	Azithromycin Dihydrate	Most	most
Abacavir	ABACAVIR	Tier 2 - [Warnings and Precautions]: (Found) Myocardial Infarction; [Severity]: Severe(Heart damage)	5409c8ed-17c3-454f-bb88-d597ba8f84ec	Abacavir	Most	most
QUINIDINE SULFATE	QUINIDINE SULFATE TABLET	Tier 1 - [Boxed Warning]: (Found) structural heart disease; atrial flutter/fibrillation; ventricular arrhythmias; mortality; [Severity]: Severe(Arrhythmia)	a10b6ded-4fe0-4059-bd77-c45acc3c876d	Quinidine Sulfate	Most	most
Fluoxetine	FLUOXETINE HYDROCHLORIDE	Tier 2 - [Warnings and Precautions]: (Found) QT prolongation; Torsades de Pointes; ventricular arrhythmia; long QT syndrome; [Severity]: Severe(Arrhythmia)	cca9edf9-2454-4bf9-98e8-c531a8f5dc42	Fluoxetine	Most	most
Sotalol Hydrochloride	SOTALOL HYDROCHLORIDE	Tier 1 - [Boxed Warning]: (Found) ventricular tachycardia; QT interval prolongation; proarrhythmia; [Severity]: Severe(Arrhythmia)	1f2ee505-eb90-885d-e063-6394a90a46a1	Sotalol Hydrochloride	Most	most
Clarithromycin	CLARITHROMYCIN	Tier 2 - [Warnings and Precautions]: (Found) QT prolongation; ventricular arrhythmia; torsade de pointes; bradycardia; [Severity]: Severe(Arrhythmia)	4a3febd5-8cf4-5306-e054-00144ff8d46c	Clarithromycin	Most	most
Propranolol Hydrochloride	PROPRANOLOL HYDROCHLORIDE	Tier 2 - [Warnings and Precautions]: (Found) angina pectoris; myocardial infarction; cardiac failure; cardiac failure; coronary artery disease; [Severity]: Severe(Heart damage)	44a7900c-b240-4e04-954e-2671d4d51ae7	propranolol hydrochloride	Most	most
frovatriptan succinate	FROVATRIPTAN SUCCINATE	Tier 2 - [Warnings and Precautions]: (Found) Myocardial ischemia; Myocardial infarction; Arrhythmias; Ventricular tachycardia; Ventricular fibrillation; Coronary artery vasospasm; Angina; CAD; Cardiac adverse reactions; Cardiac evaluation; Heart risk; CAD; Wolff-Parkinson-White syndrome; Cardiac accessory conduction pathway disorders; Cardiac evaluation; CAD; Prinzmetal's angina; AV block not men…	92c91060-c06e-4a8a-b586-a3fb25c33433	FROVATRIPTAN	Most	most
moxifloxacin hydrochloride	MOXIFLOXACIN HYDROCHLORIDE	Tier 2 - [Warnings and Precautions]: (Found) QT interval, QT prolongation, QTc, torsades de pointes, bradycardia, acute myocardial ischemia, cardiac; [Severity]: Severe(Arrhythmia)	6067b2ee-2171-49bb-aa07-1d401ebf4f2e	Moxifloxacin	Most	most
Ranolazine	RANOLAZINE	Tier 2 - [Warnings and Precautions]: (Found) QT interval prolongation; [Severity]: Moderate(Arrhythmia)	c7ed8234-e6bd-4f19-a1ce-40f272a79036	Ranolazine	Most	most
Mirtazapine	MIRTAZAPINE	Tier 2 - [Warnings and Precautions]: (Found) QT Prolongation, Torsades de Pointes, ventricular tachycardia, myocarditis, pericarditis; [Severity]: Severe(Arrhythmia)	ecf7826c-c583-4836-9b00-bf9e4b51a144	Mirtazapine	Most	most
Naproxen Sodium	NAPROXEN SODIUM	Tier 1 - [Boxed Warning]: (Found) myocardial infarction; coronary artery bypass graft (CABG); stroke; [Severity]: Severe(Heart damage)	edcc3ade-56eb-4608-a5d0-e6354d5c199a	Naproxen sodium	Most	most
Methamphetamine Hydrochloride	METHAMPHETAMINE HYDROCHLORIDE	Tier 1 - [Boxed Warning]: (Found) sudden death; cardiovascular adverse events; [Severity]: Severe(Heart damage)	f31f580f-1f08-4a0f-b078-0b9e3308f712	Methamphetamine Hydrochloride	Most	most
Meclofenamate Sodium	MECLOFENAMATE SODIUM	Tier 1 - [Boxed Warning]: (Found) myocardial infarction; coronary artery bypass graft (CABG) surgery; [Severity]: Severe(Heart damage)	96f19af4-de8f-4fd7-90d8-55fe6ebdd81d	Meclofenamate Sodium	Most	most
ketoprofen	KETOPROFEN	Tier 1 - [Boxed Warning]: (Found) cardiovascular thrombotic events; myocardial infarction; stroke; coronary artery bypass graft (CABG); [Severity]: Severe(Heart damage)	d0f47ab6-29ff-df07-e053-2a95a90a2b51	Ketoprofen	Most	most
Fluconazole	FLUCONAZOLE	Tier 2 - [Warnings and Precautions]: (Found) QT prolongation; torsade de pointes; cardiotoxicity; prolongation of the QT interval; structural heart disease; advanced cardiac failure; heart damage; [Severity]: Severe(Arrhythmia)	90538767-c84b-4637-8ab6-8c147315eafa	Fluconazole	Most	most
CYCLOPHOSPHAMIDE	CYCLOPHOSPHAMIDE	Tier 2 - [Warnings and Precautions]: (Found) Cardiotoxicity; Myocarditis; myopericarditis; pericardial effusion; congestive heart failure; supraventricular arrhythmias; ventricular arrhythmias; [Severity]: Severe(Heart damage)	6f593585-e0dd-48bc-bd2b-c6c787e0b98c	Cyclophosphamide	Most	most
Imatinib Mesylate	IMATINIB MESYLATE	Tier 2 - [Warnings and Precautions]: (Found) Congestive heart failure; Left ventricular dysfunction; Cardiogenic shock; [Severity]: Severe(Heart damage)	7c037022-7fc8-4b6e-9db3-427206c572b4	Imatinib Mesylate	Most	most
Paliperidone	PALIPERIDONE	Tier 1 - [Boxed Warning]: (Found) increased risk of death; [Severity]: Severe(Heart damage)	528a962a-4924-4c48-93ce-6ab1f019e52c	Paliperidone	Most	most
Diflunisal	DIFLUNISAL	Tier 1 - [Boxed Warning]: (Found) myocardial infarction; coronary artery bypass graft (CABG); [Severity]: Severe(Heart damage)	666f89b4-fd81-420a-a390-eb1cd4014f61	diflunisal	Most	most
Metformin Hydrochloride	METFORMIN HYDROCHLORIDE	Tier 1 - [Boxed Warning]: (Found) cardiac arrest; bradyarrhythmias; hypotension; [Severity]: Severe(Arrhythmia)	011de1a5-1ac0-4831-9e8d-26ec79ba2205	Metformin Hydrochloride	Most	most
Loperamide Hydrochloride	LOPERAMIDE HYDROCHLORIDE	Tier 1 - [Boxed Warning]: (Found) Torsades de Pointes; cardiac arrest; death; [Severity]: Severe(Arrhythmia)	865cf4c7-f643-451b-b0d4-d30bda621f7d	Loperamide Hydrochloride	Most	most
Hydroxyzine hydrochloride	HYDROXYZINE HYDROCHLORIDE	Tier 2 - [Warnings and Precautions]: (Found) QT prolongation; Torsade de Pointes; TdP; congenital long QT syndrome; myocardial infarction; uncompensated heart failure; bradyarrhythmias; pre-existing heart disease; [Severity]: Severe(Arrhythmia)	157fbedc-b65d-455f-adb5-e7554282e033	Hydroxyzine Hydrochloride	Most	most
Digoxin	DIGOXIN	Tier 2 - [Warnings and Precautions]: (Found) ventricular fibrillation; advanced or complete heart block; cardiac arrhythmias; acute myocardial infarction; myocarditis; sinoatrial block; heart block; AV block; ventricular arrhythmias; cardiac toxicity; ischemia; vasoconstriction; decreased cardiac output; [Severity]: Severe(Heart damage)	dcf9b23b-5840-46ff-bb61-c57a02831a03	Digoxin	Most	most
Levofloxacin	LEVOFLOXACIN	Tier 2 - [Warnings and Precautions]: (Found) QT interval prolongation; torsade de pointes; acute myocardial ischemia; myocardial infarction; [Severity]: Severe(Arrhythmia)	f14cf651-a213-4a4f-adb9-f628562af27c	Levofloxacin	Most	most
Trazodone Hydrochloride	TRAZODONE HYDROCHLORIDE	Tier 2 - [Warnings and Precautions]: (Found) QT interval; Cardiac Arrhythmias; Torsade de pointes; Prolonged QT interval; Brugada syndrome; Orthostatic Hypotension; Syncope; Cardiac disease; QT prolongation; Myocardial infarction; Bradycardia; Hypokalemia or Hypomagnesemia; Cardiac arrhythmias; [Severity]: Severe(Arrhythmia)	9962589c-ee1f-4d5e-bd49-b7807bb60ace	Trazodone Hydrochloride	Most	most
Chloroquine Phosphate	CHLOROQUINE PHOSPHATE	Tier 2 - [Warnings and Precautions]: (Found) Cardiac Effects, Cardiomyopathy, QT prolongation; Fatal and life-threatening cardiotoxicity, Cardiac disease, Cardiac adverse events; [Severity]: Severe(Heart damage)	cc0cb812-48f9-a138-e053-2a95a90a7666	Chloroquine Phosphate	Most	most
Amphetamine Sulfate	AMPHETAMINE SULFATE	Tier 1 - [Boxed Warning]: (Found) sudden death; cardiovascular adverse events; [Severity]: Severe(Heart damage)	9eb84b3c-2147-42dd-8053-6afd1a88b0c1	AMPHETAMINE SULFATE	Most	most
Propafenone	PROPAFENONE HYDROCHLORIDE	Tier 1 - [Boxed Warning]: (Found) mortality; death; cardiac arrest; structural heart disease; myocardial infarction; ventricular arrhythmias; [Severity]: Severe(Arrhythmia)	7bcc5d3b-b2c9-4753-9eef-b5360538f5ee	Propafenone Hydrochloride	Most	most
CAPECITABINE	CAPECITABINE	Tier 2 - [Warnings and Precautions]: (Found) Cardiotoxicity; myocardial infarction/ischemia; angina; dysrhythmias; cardiac arrest; cardiac failure; sudden death; electrocardiographic changes; cardiomyopathy; coronary artery disease; [Severity]: Severe(Heart damage)	29885ada-b743-419c-8f15-edd4247c76ca	Capecitabine	Most	most
Alvimopan	ALVIMOPAN	Tier 1 - [Boxed Warning]: (Found) myocardial infarction; [Severity]: Severe(Heart damage)	10e39d3b-8621-16f8-e063-6294a90a254e	Alvimopan	Most	most
PRAZIQUANTEL	PRAZIQUANTEL	Tier 2 - [Warnings and Precautions]: (Found) Cardiac Arrhythmias; Bradycardia; AV blocks; Ventricular fibrillation; [Severity]: Moderate(Arrhythmia)	34ce1cdd-648e-4f1e-8512-bf3d4cc22eb9	Biltricide	Most	most
Phenytoin	PHENYTOIN	Tier 1 - [Boxed Warning]: (Found) cardiac arrhythmias, hypotension, cardiovascular toxicity; [Severity]: Severe(Arrhythmia)	a4f31068-73fb-4efb-b4ac-7d1b9fd9f79a	Phenytoin Sodium	Most	most
MEXILETINE HYDROCHLORIDE	MEXILETINE HYDROCHLORIDE	Tier 1 - [Boxed Warning]: (Found) myocardial infarction; non-fatal cardiac arrest; ventricular arrhythmias; congestive heart failure; ischemia; [Severity]: Severe(Heart damage)	9d0b5d78-63dc-4208-b590-0789d3ed5785	Mexiletine hydrochloride	Most	most
Mefloquine Hydrochloride	MEFLOQUINE HYDROCHLORIDE	Tier 2 - [Warnings and Precautions]: (Found) QTc Interval Prolongation; [Severity]: Moderate(Arrhythmia)	09716a24-d7da-42b2-af29-c03a1b6670bd	Mefloquine Hydrochloride	Most	most
Vardenafil Hydrochloride	VARDENAFIL HYDROCHLORIDE	Tier 2 - [Warnings and Precautions]: (Found) myocardial infarction; cardiac failure; left ventricular outflow obstruction; QT prolongation; blood pressure; [Severity]: Severe(Heart damage)	31be68b0-ac7e-42d0-9435-1f0a329b63d8	Vardenafil Hydrochloride	Most	most
Flurbiprofen	FLURBIPROFEN	Tier 1 - [Boxed Warning]: (Found) myocardial infarction; coronary artery bypass graft; cardiovascular thrombotic events; stroke; [Severity]: Severe(Heart damage)	6c6a0daa-de1b-5455-e053-2991aa0a4cf8	Flurbiprofen	Most	most
Azithromycin	AZITHROMYCIN	Tier 2 - [Warnings and Precautions]: (Found) QT interval prolongation; torsades de pointes; [Severity]: Severe(Arrhythmia)	f0cfda1a-910f-4764-8658-263037df5ea8	Azithromycin Dihydrate	Most	most
Midodrine Hydrochloride	MIDODRINE HYDROCHLORIDE	Tier 1 - [Boxed Warning]: (Found) supine blood pressure, systolic blood pressure, orthostatic hypotension; [Severity]: Mild(Heart damage)	2bf011fe-d114-42a4-93e2-76a993a3ba34	Midodrine Hydrochloride	Most	most
MINOXIDIL	MINOXIDIL	Tier 1 - [Boxed Warning]: (Found) pericardial effusion; angina pectoris; myocardial lesions; tachycardia; [Severity]: Moderate(Heart damage)	6277d0dc-ac63-4393-a8ef-5350d9808876	Minoxidil	Most	most
Naproxen	NAPROXEN	Tier 1 - [Boxed Warning]: (Found) myocardial infarction; coronary artery bypass graft (CABG) surgery; stroke; cardiovascular thrombotic events; [Severity]: Severe(Heart damage)	a4f31070-4ee1-4d64-8b1d-40b9011e124b	Naproxen	Most	most
Atomoxetine Hydrochloride	ATOMOXETINE HYDROCHLORIDE	Tier 2 - [Warnings and Precautions]: (Found) myocardial infarction; cardiomyopathy; serious heart rhythm abnormalities; heart problems; structural cardiac abnormalities; heart rate; blood pressure; orthostatic hypotension; syncope; cardiac evaluation; emergent cardiovascular symptoms; heart/cardiac failure; stroke; cardiac disease; cardiac disorders; cardiovascular events; [Severity]: Severe(Hear…	60850303-1d0d-455c-bc34-9090e9c526a1	Atomoxetine Hydrochloride	Most	most
Atenolol	ATENOLOL	Tier 1 - [Boxed Warning]: (Found) coronary artery disease; angina pectoris; myocardial infarction; ventricular arrhythmias; acute coronary insufficiency; [Severity]: Special Condition	c7a8830a-5eda-4f0e-bf03-61ee8ed6558d	Atenolol	Most	most
Thioridazine Hydrochloride	THIORIDAZINE HYDROCHLORIDE	Tier 1 - [Boxed Warning]: (Found) QTc interval prolongation; Torsades de pointes; proarrhythmic effects; heart failure; sudden death; [Severity]: Severe(Arrhythmia)	52fea941-0b47-41c1-b00d-f88150e8ab93	Thioridazine Hydrochloride	Most	most
ESTRADIOL	ESTRADIOL	Tier 1 - [Boxed Warning]: (Found) Cardiovascular Disorders, stroke, deep vein thrombosis (DVT), myocardial infarction (MI), pulmonary embolism (PE); [Severity]: Severe(Heart damage)	6247e329-e20e-4ea5-9cc1-b593bd494577	ESTRADIOL VAGINAL INSERTS	Most	most
Progesterone	PROGESTERONE	Tier 1 - [Boxed Warning]: (Found) myocardial infarction, cardiovascular disease, cardiovascular disorders; [Severity]: Severe(Heart damage)	67842863-209d-4724-9e67-8d0c6282bd1d	Progesterone	Most	most
Ketorolac Tromethamine	KETOROLAC TROMETHAMINE	Tier 1 - [Boxed Warning]: (Found) myocardial infarction; coronary artery bypass graft (CABG); cardiovascular thrombotic events; stroke; [Severity]: Severe(Heart damage)	04d5114e-332b-4ed0-85df-b276c1dc296c	Ketorolac Tromethamine	Most	most
Ciprofloxacin	CIPROFLOXACIN	Tier 1 - [Boxed Warning]: (Found) heart; [Severity]: Special Condition	46dedf2c-26de-0f46-e054-00144ff88e88	ciprofloxacin	Most	most
METHYLPHENIDATE HYDROCHLORIDE	METHYLPHENIDATE HYDROCHLORIDE	Tier 2 - [Warnings and Precautions]: (Found) Sudden death; Stroke; Myocardial infarction; Cardiomyopathy; serious heart rhythm arrhythmias; coronary artery disease; structural cardiac abnormalities; heart problems; serious heart problems; exertional chest pain; unexplained syncope; arrhythmias; hypertension; tachycardia; Blood Pressure and Heart Rate Increases; [Severity]: Severe(Heart damage)	51593b17-e321-4565-ba93-7302fecf2784	Methylphenidate Hydrochloride	Most	most
Ondansetron	ONDANSETRON	Tier 2 - [Warnings and Precautions]: (Found) QT interval prolongation; Torsade de Pointes; myocardial ischemia; bradyarrhythmias; congestive heart failure; [Severity]: Severe(Arrhythmia)	ee668456-a214-4452-ab9d-ec00eaa41d79	Ondansetron	Most	most
Phenytek	EXTENDED PHENYTOIN SODIUM; PHENYTOIN SODIUM	Tier 2 - [Warnings and Precautions]: (Found) cardiac arrest; bradycardia; [Severity]: Severe(Arrhythmia)	0f94c791-8b07-4b41-927e-c9f28bec5f60	Phenytek	Most	most
Eletriptan Hydrobromide	ELETRIPTAN HYDROBROMIDE	Tier 2 - [Warnings and Precautions]: (Found) Myocardial ischemia, Myocardial infarction, Arrhythmias, Ventricular tachycardia, Ventricular fibrillation, Hypertension; [Severity]: Severe(Heart damage)	1bbcb13f-d1cb-82c1-e063-6394a90a7753	Eletriptan Hydrobromide	Most	most
MENEST	ESTERIFIED ESTROGENS	Tier 1 - [Boxed Warning]: (Found) myocardial infarction; stroke; [Severity]: Severe(Heart damage)	e0141598-0bb2-4cf0-c9b8-6867b34bbb17	MENEST	Most	most
Mefenamic Acid	MEFENAMIC ACID	Tier 1 - [Boxed Warning]: (Found) myocardial infarction; coronary artery bypass graft (CABG); cardiovascular thrombotic events; stroke; [Severity]: Severe(Heart damage)	9b8b3e03-4801-4ae8-b44e-e01d1ab1e34b	Mefenamic acid	Most	most
Propafenone Hydrochloride	PROPAFENONE HYDROCHLORIDE	Tier 1 - [Boxed Warning]: (Found) death; cardiac arrest; myocardial infarction; structural heart disease; ventricular arrhythmias; [Severity]: Severe(Arrhythmia)	7bcc5d3b-b2c9-4753-9eef-b5360538f5ee	Propafenone Hydrochloride	Most	most
Etodolac	ETODOLAC	Tier 1 - [Boxed Warning]: (Found) myocardial infarction; coronary artery bypass graft (CABG); [Severity]: Severe(Heart damage)	b7f7c4a4-6245-43e1-af40-fcf61abbc64e	Etodolac	Most	most
Zolmitriptan	ZOLMITRIPTAN	Tier 2 - [Warnings and Precautions]: (Found) Myocardial Ischemia; Myocardial Infarction; Arrhythmias; Chest/throat/neck/jaw pain; Increase in blood pressure; coronary artery disease; coronary artery vasospasm; ventricular tachycardia; ventricular fibrillation; Wolff-Parkinson-White Syndrome; [Severity]: Severe(Heart damage)	8b4e77de-3185-4d1e-946a-96b785b76da0	zolmitriptan	Most	most
AMITRIPTYLINE HYDROCHLORIDE	AMITRIPTYLINE HYDROCHLORIDE	Tier 2 - [Warnings and Precautions]: (Found) arrhythmias; sinus tachycardia; prolongation of the conduction time; myocardial infarction; stroke; [Severity]: Severe(Heart damage)	76d3f4fd-4603-4cfc-94ab-2e62c0bdae75	AMITRIPTYLINE HYDROCHLORIDE	Most	most
toremifene citrate	TOREMIFENE CITRATE	Tier 1 - [Boxed Warning]: (Found) QT prolongation; Torsade de pointes; ventricular tachycardia; [Severity]: Severe(Arrhythmia)	2cab8dd1-3a10-48e6-86ce-0e5275ed49e5	Fareston	Most	most
METHADONE HYDROCHLORIDE	METHADONE HYDROCHLORIDE	Tier 1 - [Boxed Warning]: (Found) QT interval prolongation; QT prolongation; torsades de pointes; [Severity]: Severe(Arrhythmia)	d5bd3e97-b3f6-4bc2-9fb7-02921be35cdb	Methadone Hydrochloride	Most	most
ziprasidone hydrochloride	ZIPRASIDONE HCL	Tier 2 - [Warnings and Precautions]: (Found) heart failure, sudden death, QT prolongation, torsade de pointes, AV block, bradycardia, tachycardia, palpitations, syncope, orthostatic hypotension, myocardial infarction, uncompensated heart failure, cardiac arrhythmia; [Severity]: Severe(Arrhythmia)	ec2af360-05b9-425b-896e-372430df6b8f	ziprasidone hydrochloride	Most	most
CINACALCET	CINACALCET	Tier 2 - [Warnings and Precautions]: (Found) hypocalcemia; QT interval prolongation; ventricular arrhythmia; hypotension; worsening heart failure; arrhythmia; [Severity]: Severe(Arrhythmia)	5d700f53-0ed6-4f93-bfb3-97880a1dd8c6	Cinacalcet	Most	most
Labetalol Hydrochloride	LABETALOL HYDROCHLORIDE	Tier 2 - [Warnings and Precautions]: (Found) congestive heart failure; cardiac failure; cardiac insufficiency; ischemic heart disease; myocardial infarction; angina pectoris; [Severity]: Severe(Heart damage)	94abdd54-a8e2-4858-8183-6c5d04dbceb5	Labetalol Hydrochloride	Most	most
DIETHYLPROPION HYDROCHLORIDE ER	DIETHYLPROPION HYDROCHLORIDE ER	Tier 2 - [Warnings and Precautions]: (Found) angina pectoris; pulmonary hypertension; valvular heart disease; heart murmur; cardiotoxicity; [Severity]: Moderate(Heart damage)	0d213a24-ebbf-41df-8f32-de44a572829e	Diethylpropion Hydrochloride ER	Most	most
SULINDAC	SULINDAC	Tier 1 - [Boxed Warning]: (Found) myocardial infarction; coronary artery bypass graft (CABG); coronary artery; [Severity]: Severe(Heart damage)	a47e4259-d44b-4b7b-b517-841cb6840982	SULINDAC	Most	most
Dexmethylphenidate Hydrochloride	DEXMETHYLPHENIDATE HYDROCHLORIDE	Tier 2 - [Warnings and Precautions]: (Found) structural cardiac abnormalities; cardiomyopathy; serious cardiac arrhythmia; coronary artery disease; hypertension; tachycardia; sudden death; [Severity]: Severe(Heart damage)	d3318fec-a1bc-4e3c-86a9-3f00ec296869	Dexmethylphenidate Hydrochloride	Most	most
Piroxicam	PIROXICAM	Tier 1 - [Boxed Warning]: (Found) myocardial infarction; coronary artery bypass graft (CABG); cardiovascular thrombotic events; stroke; [Severity]: Severe(Heart damage)	1ea6042e-0090-df18-e063-6394a90a0a0a	Piroxicam	Most	most
Naratriptan	NARATRIPTAN	Tier 2 - [Warnings and Precautions]: (Found) Myocardial ischemia; Myocardial infarction; Prinzmetal’s angina; Arrhythmias; Ventricular tachycardia; Ventricular fibrillation; Coronary artery vasospasm; CAD; Angina; Hypertension; [Severity]: Severe(Heart damage); Special Condition	93b7e6c2-e6a7-4f6b-9ecd-62d6bb0a6dda	Naratriptan	Most	most
CARVEDILOL	CARVEDILOL	Tier 2 - [Warnings and Precautions]: (Found) myocardial infarction; heart failure; coronary artery disease; bradycardia; hypotension; angina pectoris; ventricular arrhythmias; cardiogenic shock; cardiac insufficiency; [Severity]: Severe(Heart damage)	da830b08-1cdd-4d36-a068-c376fd7763c4	Carvedilol	Most	most
TOLMETIN SODIUM	TOLMETIN SODIUM	Tier 1 - [Boxed Warning]: (Found) myocardial infarction; coronary artery bypass graft (CABG) surgery; [Severity]: Severe(Heart damage)	740a0f37-aa95-4558-b415-be516b8c40a3	Tolmetin Sodium	Most	most
Nortriptyline Hydrochloride	NORTRIPTYLINE HYDROCHLORIDE	Tier 2 - [Warnings and Precautions]: (Found) myocardial infarction; arrhythmia; Brugada syndrome; sinus tachycardia; [Severity]: Severe(Heart damage)	1e0060e6-8c5f-4ddf-8a11-6d158c412f5d	Nortriptyline Hydrochloride	Most	most
SOTALOL	SOTALOL	Tier 1 - [Boxed Warning]: (Found) ventricular tachycardia; QT interval prolongation; proarrhythmia; [Severity]: Severe(Arrhythmia)	1f2ee505-eb90-885d-e063-6394a90a46a1	Sotalol Hydrochloride	Most	most
Maxaquin	LOMEFLOXACIN HYDROCHLORIDE	Tier 2 - [Warnings and Precautions]: (Found) QT interval prolongation; torsades de pointes; [Severity]: Severe(Arrhythmia)	173018f5-fd76-4480-90f8-4b7efe328444	Maxaquin	Most	most
PERMAX	PERGOLIDE	Tier 1 - [Boxed Warning]: (Found) cardiac valvular disease; valvulopathy; cardiac valvulopathy; heart failure; congestive heart failure; cardiac murmurs; pericarditis; myocardial infarction (not mentioned but cardiac valvular disease can cause myocardial infarction); [Severity]: Severe(Heart damage)	a26390e8-eb86-4623-8cdd-45b24b14df74	PERMAX	Most	most
SODIUM POLYSTYRENE SULFONATE	SODIUM POLYSTYRENE SULFONATE	Tier 2 - [Warnings and Precautions]: (Found) cardiac arrhythmias; ventricular tachycardias; supraventricular tachycardias; cardiac arrhythmias; Q-T interval; [Severity]: Severe(Arrhythmia)	af0a64e1-4fde-4320-93a7-7801a03b7613	Sodium Polystyrene Sulfonate	Most	most
Dehydrated Alcohol	ALCOHOL	Tier 2 - [Warnings and Precautions]: (Found) heart block; myocardial infarction; heart failure; ventricular arrhythmia; ventricular tachycardia; ventricular fibrillation; [Severity]: Severe(Heart damage)	314b1dab-8f4f-49ae-a105-f974842818b8	Dehydrated Alcohol	Most	most
XYOSTED	TESTOSTERONE ENANTHATE	Tier 1 - [Boxed Warning]: (Found) myocardial infarction; cardiovascular death; blood pressure increases; cardiovascular disease; hypertension; [Severity]: Severe(Heart damage)	8a3d204c-be26-49e0-8599-0ac12a272e81	XYOSTED	Most	most
ZOLADEX	GOSERELIN	Tier 2 - [Warnings and Precautions]: (Found) myocardial infarction; sudden cardiac death; stroke; prolong the QT/QTc interval; [Severity]: Severe(Heart damage)	294b168b-6e5f-4db9-bf70-d599271458b3	ZOLADEX	Most	most
Nexplanon	ETONOGESTREL	Tier 2 - [Warnings and Precautions]: (Found) myocardial infarction; [Severity]: Severe(Heart damage)	487f8a62-e142-457c-97cc-2e398fde7594	Nexplanon	Most	most
Terbutaline Sulfate	TERBUTALINE SULFATE	Tier 1 - [Boxed Warning]: (Found) cardiac arrhythmias; myocardial ischemia; increased heart rate; [Severity]: Severe(Arrhythmia)	613df3cb-4d55-4d12-ab08-a932481aaa0b	Terbutaline Sulfate	Most	most
KYNMOBI	APOMORPHINE HYDROCHLORIDE	Tier 2 - [Warnings and Precautions]: (Found) coronary events; QTc prolongation; torsades de pointes; orthostatic hypotension; hypotension; cardiac arrest; sudden death; myocardial infarction; [Severity]: Severe(Arrhythmia)	3235535d-9ef9-4657-8b2a-176a807d091c	APOKYN	Most	most
nitroglycerin	NITROGLYCERIN	Tier 2 - [Warnings and Precautions]: (Found) hypotension; angina pectoris; hypertrophic cardiomyopathy; [Severity]: Moderate(Heart damage)	f7059ff7-bf74-48b4-811d-6eb1c26bfd8b	NITROSTAT	Most	most
Asenapine	ASENAPINE MALEATE	Tier 1 - [Boxed Warning]: (Found) death; [Severity]: Special Condition	f5cd9abb-40e3-4cb5-a1b2-40cdba8a1c7e	Asenapine	Most	most
ZYPREXA Relprevv	OLANZAPINE PAMOATE	Tier 1 - [Boxed Warning]: (Found) heart failure; sudden death; [Severity]: Severe(Heart damage)	11544cba-64a9-49cb-8d74-da228053b252	ZYPREXA Relprevv	Most	less
BICILLIN L-A	PENICILLIN G BENZATHINE	Tier 1 - [Boxed Warning]: (Found) cardiorespiratory arrest; death; [Severity]: Severe(Arrhythmia)	012d46f1-d0a0-4676-a879-cd320297ab16	BICILLIN L-A	Most	less
ARISTADA	ARIPIPRAZOLE LAUROXIL	Tier 1 - [Boxed Warning]: (Found) increased risk of death; [Severity]: Severe(Heart damage)	17a8d11b-73b0-4833-a0b4-cf1ef85edefb	ARISTADA	Most	less
BAL	DIMERCAPROL	Tier 2 - [Warnings and Precautions]: (Found) Myocarditis; Pericarditis; [Severity]: Severe(Heart damage)	b3ecc533-dd55-4a2f-84c4-ecd454aae766	Balsalazide Disodium	Most	less
Cyanocobalamin	CYANOCOBALAMIN	Tier 2 - [Warnings and Precautions]: (Found) Anaphylactic shock, death; [Severity]: Severe(Arrhythmia)	b1e35c97-2157-454e-967f-53a4300827de	Cyanocobalamin	Most	less
Medroxyprogesterone Acetate	MEDROXYPROGESTERONE ACETATE	Tier 1 - [Boxed Warning]: (Found) myocardial infarction; stroke; cardiovascular disease; deep vein thrombosis; pulmonary embolism; [Severity]: Severe(Heart damage)	6a541749-5d14-44aa-a409-5e51f5bbf929	Medroxyprogesterone Acetate	Most	less
ziprasidone mesylate	ZIPRASIDONE MESYLATE	Tier 2 - [Warnings and Precautions]: (Found) QT Interval Prolongation; Torsade de pointes; QTc prolongation; QT/QTc prolonging effect; cardiovascular; cerebrovascular; heart failure; myocardial infarction; orthostatic Hypotension; cardiac arrhythmias; myocarditis; pericarditis; [Severity]: Severe(Arrhythmia)	b28a4f3d-0aae-050d-e053-2995a90aa4a6	Ziprasidone Mesylate	Most	less
Bleomycin	BLEOMYCIN	Tier 1 - [Boxed Warning]: (Found) hypotension; [Severity]: Mild(Heart damage)	cccfb763-79fa-4186-89fb-d8d061d3c161	Bleomycin	Most	less
Premarin	CONJUGATED ESTROGENS	Tier 1 - [Boxed Warning]: (Found) myocardial infarction; stroke; deep vein thrombosis; cardiovascular disorders; [Severity]: Severe(Heart damage)	96609623-528e-4aba-cabe-7254aed816d5	Premarin Vaginal	Most	less
Solu-Cortef	HYDROCORTISONE SODIUM SUCCINATE	Tier 2 - [Warnings and Precautions]: (Found) left ventricular free wall rupture; myocardial infarction; cardiac enlargement; congestive heart failure; [Severity]: Severe(Heart damage)	65eefd58-b166-4d71-ade6-45c8fdf86922	Solu-Cortef	Most	less
Oxytocin	OXYTOCIN	Tier 2 - [Warnings and Precautions]: (Found) hypertensive episodes; subarachnoid hemorrhage; rupture of the uterus; hypotension; hypertension; bradycardia; atrioventricular rhythms; [Severity]: Severe(Heart damage)	c7fd585a-99b7-4309-b003-a6cbef05372c	Oxytocin	Most	less
pentamidine isethionate	PENTAMIDINE ISETHIONATE	Tier 2 - [Warnings and Precautions]: (Found) ventricular tachycardia; abnormal ST segment of ECG; hypotension; [Severity]: Moderate(Arrhythmia), Mild(Heart damage), Moderate(Arrhythmia)	490a231d-bb24-403d-9733-1a562ecd5917	Pentamidine Isethionate	Most	less
PROCHLORPERAZINE EDISYLATE	PROCHLORPERAZINE EDISYLATE	Tier 1 - [Boxed Warning]: (Found) heart failure; sudden death; [Severity]: Severe(Heart damage)	f793cdb3-9fd8-79e1-e053-6394a90ae08b	Prochlorperazine Edisylate	Most	less
Ketamine Hydrochloride	KETAMINE HYDROCHLORIDE	Tier 2 - [Warnings and Precautions]: (Found) cardiac decompensation; arrhythmias; blood pressure; cardiac index; heart rate; [Severity]: Moderate(Heart damage)	6c56845e-2deb-4783-9dfd-a03c2ed7980c	KETAMINE HYDROCHLORIDE	Most	less
Methylprednisolone Sodium Succinate	METHYLPREDNISOLONE SODIUM SUCCINATE	Tier 2 - [Warnings and Precautions]: (Found) left ventricular free wall rupture; myocardial infarction; cardiac enlargement; congestive heart failure; [Severity]: Severe(Heart damage)	7271310c-7764-4812-aa30-a5e90987c7a9	SOLU-MEDROL	Most	less
Methylergonovine Maleate	METHYLERGONOVINE MALEATE	Tier 2 - [Warnings and Precautions]: (Found) hypertensive; myocardial ischemia; myocardial infarction; coronary artery disease; cardiovascular; [Severity]: Severe(Heart damage)	885b98d9-ba2c-48fb-b3b8-940e5f5e93d6	METHYLERGONOVINE MALEATE	Most	less
Brevital Sodium	METHOHEXITAL SODIUM	Tier 1 - [Boxed Warning]: (Found) cardiac function; [Severity]: Special Condition	eccd8340-ead3-4363-8902-0c19d33aa2ac	Brevital Sodium	Most	less
Revex	NALMEFENE HYDROCHLORIDE	Tier 2 - [Warnings and Precautions]: (Found) hypotension, hypertension, cardiovascular instability, ventricular tachycardia, ventricular fibrillation; [Severity]: Severe(Heart damage)	49fd02f8-12b8-460c-ae1f-f26738d86998	Revex	Most	less
Cytarabine	CYTARABINE	Tier 2 - [Warnings and Precautions]: (Found) cardiopulmonary arrest; cardiomegaly; cardiomyopathy; [Severity]: Severe(Heart damage)	21e8e8e6-3f85-4fdd-8452-c9d14d2ef69a	Cytarabine	Most	less
Vasopressin	VASOPRESSIN	Tier 2 - [Warnings and Precautions]: (Found) worsen cardiac function; decrease in cardiac index; [Severity]: Severe(Heart damage)	bf4b0b63-0055-40d8-b331-7f9f1ea3214c	Vasopressin in 0.9% Sodium Chloride	Most	less
Ephedrine Sulfate	EPHEDRINE SULFATE	Tier 2 - [Warnings and Precautions]: (Found) hypertension; tachyphylaxis; tachycardia; stroke; [Severity]: Moderate(Heart damage)	154ea3d0-d53f-4795-a43b-2f0eae9737f6	Ephedrine Sulfate	Most	less
Cisplatin	CISPLATIN	Tier 1 - [Boxed Warning]: (Found) tachycardia, hypotension; [Severity]: Mild(Arrhythmia)	8d170f6f-37d7-41ce-aae2-33307a6ef3ae	CISplatin	Most	less
EOVIST	GADOXETATE DISODIUM	Tier 2 - [Warnings and Precautions]: (Found) shock; cardiovascular; [Severity]: Severe(Heart damage)	6218b1e1-cbc3-4c14-bec7-528ac163a561	EOVIST	Most	less
Vancomycin	VANCOMYCIN	Tier 2 - [Warnings and Precautions]: (Found) cardiac arrest; [Severity]: Severe(Heart damage)	e4ce7b87-fab4-4b7a-b121-eba136c464ce	VANCOMYCIN HYDROCHLORIDE	Most	less
Myoview	TETROFOSMIN	Tier 2 - [Warnings and Precautions]: (Found) myocardial infarction; arrhythmia; hypotension; tachycardia; coronary artery disease; [Severity]: Severe(Heart damage)	4a8e5ed7-57f4-4d48-93cd-5f307207a3a0	Myoview	Most	less
Gadavist	GADOBUTROL	Tier 2 - [Warnings and Precautions]: (Found) Hypersensitivity reactions with cardiovascular; death; [Severity]: Severe(Heart damage)	b7afe34d-b70f-41a5-b89c-561bdf29f046	Gadavist	Most	less
ProHance	GADOTERIDOL	Tier 2 - [Warnings and Precautions]: (Found) cardiovascular, cardiac collapse, circulatory collapse; [Severity]: Severe(Heart damage)	e8b76200-c0aa-491b-aad7-e22d2f68496f	ProHance	Most	less
BIVALIRUDIN	BIVALIRUDIN	Tier 2 - [Warnings and Precautions]: (Found) myocardial ischemia; thrombus formation; acute stent thrombosis; [Severity]: Severe(Heart damage)	c20969cb-72d4-469b-9bd8-332250d896c3	Bivalirudin	Most	less
CLARISCAN	GADOTERATE MEGLUMINE	Tier 2 - [Warnings and Precautions]: (Found) cardiovascular; circulatory collapse; [Severity]: Severe(Heart damage)	c9e273b3-481f-4899-8913-95aaddcc7662	CLARISCAN	Most	less
Norepinephrine Bitartrate	NOREPINEPHRINE BITARTRATE	Tier 2 - [Warnings and Precautions]: (Found) Cardiac Arrhythmias; hypotension; [Severity]: Moderate(Arrhythmia)	2c7dd2b0-cc10-4db6-bf56-6eb154ebeb10	LEVOPHED	Most	less
Rocuronium	ROCURONIUM	Tier 2 - [Warnings and Precautions]: (Found) QT interval prolongation; valvular heart disease; [Severity]: Moderate(Arrhythmia), Special Condition	d3a172a5-01ab-47d8-92ac-a8539b1d4dc4	Rocuronium Bromide	Most	less
ENALAPRILAT	ENALAPRILAT	Tier 2 - [Warnings and Precautions]: (Found) heart failure; myocardial infarction; ischemic heart disease; [Severity]: Severe(Heart damage)	895c7f90-2c53-43c3-ae4d-31d858e11eff	Enalaprilat	Most	less
Busulfan	BUSULFAN	Tier 2 - [Warnings and Precautions]: (Found) Cardiac tamponade; [Severity]: Severe(Heart damage)	06883ac0-4b2a-4f26-89bf-512d37b9ba7f	Busulfan	Most	less
Calcitriol	CALCITRIOL	Tier 2 - [Warnings and Precautions]: (Found) cardiac arrhythmias; [Severity]: Severe(Arrhythmia)	6c68beb7-1fed-4652-b4e1-672fde0b621d	Calcitriol	Most	less
Romidepsin	ROMIDEPSIN	Tier 2 - [Warnings and Precautions]: (Found) Electrocardiographic (ECG) changes, cardiovascular monitoring, long QT syndrome, cardiovascular disease, QT prolongation; [Severity]: Moderate(Arrhythmia)	a0478684-e477-4b52-97a9-04a76e794c87	Romidepsin	Most	less
Ferumoxytol	FERUMOXYTOL	Tier 1 - [Boxed Warning]: (Found) cardiac/cardiorespiratory arrest, hypotension; [Severity]: Severe(Arrhythmia)	cf94c7fc-13a0-4ac9-bb85-9c38aa704d35	Ferumoxytol	Most	less
Aminophylline	AMINOPHYLLINE	Tier 2 - [Warnings and Precautions]: (Found) cardiac arrhythmias; congestive heart failure; [Severity]: Moderate(Arrhythmia); Special Condition	75c2fc3e-28ac-c1b1-e053-2991aa0aee9f	AMINOPHYLLINE	Most	less
NEOSTIGMINE METHYLSULFATE	NEOSTIGMINE METHYLSULFATE	Tier 2 - [Warnings and Precautions]: (Found) bradycardia; coronary artery disease; cardiac arrhythmias; acute coronary syndrome; hypotension; dysrhythmia; [Severity]: Severe(Arrhythmia)	f6b466a7-817c-4cb6-ac58-1b3bbf0531df	Neostigmine Methylsulfate	Most	less
Amiodarone Hydrochloride	AMIODARONE HYDROCHLORIDE	Tier 1 - [Boxed Warning]: (Found) cardiac toxicity; cardiotoxicity; cardiac resuscitation; arrhythmias; proarrhythmic; [Severity]: Severe(Arrhythmia)	d42293e9-07fa-41b4-a08b-2e388f5b1e13	Amiodarone Hydrochloride	Most	less
TECHNETIUM TC 99M SESTAMIBI	TECHNETIUM TC 99M SESTAMIBI	Tier 2 - [Warnings and Precautions]: (Found) myocardial infarction; arrhythmia; hypotension; [Severity]: Severe(Heart damage)	4110d0f4-3bcf-4688-a39f-42a81064c796	Technetium Tc 99m Sestamibi	Most	less
Amphotericin B	AMPHOTERICIN B	Tier 1 - [Boxed Warning]: (Found) cardiac or cardiopulmonary arrest; [Severity]: Severe(Arrhythmia)	a0a54943-9ce4-4f3e-b681-a1a9144c16ce	Amphotericin B	Most	less
DOCETAXEL	DOCETAXEL ANHYDROUS	Tier 1 - [Boxed Warning]: (Found) fluid retention; cardiac tamponade; [Severity]: Severe(Heart damage)	1263799c-13dc-488b-b158-b834736a4e66	Docetaxel	Most	less
DOBUTAMINE	DOBUTAMINE	Tier 2 - [Warnings and Precautions]: (Found) Increase in Heart Rate; Increase in Blood Pressure; rapid ventricular response; ventricular ectopic activity; ventricular tachycardia; [Severity]: Moderate(Arrhythmia)	74ba9408-17d3-48ac-be0b-a4fee9e7a1a5	Dobutamine	Most	less
Indomethacin	INDOMETHACIN	Tier 1 - [Boxed Warning]: (Found) myocardial infarction, cardiovascular thrombotic events; [Severity]: Severe(Heart damage)	b3d4fbff-d9d5-4dbb-bf01-ca2efc3bcf30	Indomethacin	Most	less
Prograf	TACROLIMUS	Tier 2 - [Warnings and Precautions]: (Found) Hypertension; Myocardial Hypertrophy; QT Prolongation; Torsade de Pointes; [Severity]: Severe(Heart damage), Mild(Heart damage), Special Condition	1e56c550-1c2b-4177-8e49-26303e9e335f	Prograf	Most	less
NUBEQA	DAROLUTAMIDE	Tier 2 - [Warnings and Precautions]: (Found) Ischemic Heart Disease; Ischemic heart disease, coronary artery disease; [Severity]: Severe(Heart damage)	1a7cb212-56e4-4b9d-a73d-bfee7fe4735e	NUBEQA	Most	less
Synthroid	LEVOTHYROXINE SODIUM	Tier 2 - [Warnings and Precautions]: (Found) cardiac adverse reactions; cardiac arrhythmias; angina; cardiac symptoms; coronary artery disease; coronary insufficiency; [Severity]: Moderate(Arrhythmia)	1e11ad30-1041-4520-10b0-8f9d30d30fcc	Synthroid	Most	less
Cevimeline	CEVIMELINE	Tier 2 - [Warnings and Precautions]: (Found) atrioventricular block, tachycardia, bradycardia, cardiac arrhythmia; [Severity]: Moderate(Arrhythmia)	d4bd942a-1339-40c5-8fd4-850da5a69635	Cevimeline Hydrochloride	Most	less
Rayaldee	CALCIFEDIOL	Tier 2 - [Warnings and Precautions]: (Found) arrhythmias, digitalis toxicity; [Severity]: Moderate(Arrhythmia)	6a95effd-32a5-46b6-a30e-7f4f9bf8cc77	Rayaldee	Most	less
PEXEVA	PAROXETINE MESYLATE	Tier 2 - [Warnings and Precautions]: (Found) QT Prolongation, cardiovascular malformations; [Severity]: Moderate(Arrhythmia)	25182b68-8f7a-48e8-9788-6818b0984b29	paroxetine hydrochloride	Most	less
Zokinvy	LONAFARNIB	Tier 2 - [Warnings and Precautions]: (Found) QTc interval prolongation; Torsade de pointes; bradycardia; cardiac arrhythmias; [Severity]: Severe(Arrhythmia)	956a142f-35d6-4fe3-8aef-7e4878d275ed	Zokinvy	Most	less
CALQUENCE	ACALABRUTINIB	Tier 2 - [Warnings and Precautions]: (Found) Cardiac Arrhythmias; [Severity]: Moderate(Arrhythmia)	b1409184-3267-4d8c-8f17-4e01f69828b1	CALQUENCE	Most	less
Alunbrig	BRIGATINIB	Tier 2 - [Warnings and Precautions]: (Found) hypertension; bradycardia; [Severity]: Severe(Heart damage)	0fe9ff20-d402-41f3-bc1e-7002ea7007db	Alunbrig	Most	less
azithromycin	AZITHROMYCIN	Tier 2 - [Warnings and Precautions]: (Found) QT Prolongation; torsades de pointes; prolonged cardiac repolarization; QT interval; cardiac arrhythmia; uncompensated heart failure; bradyarrhythmias; [Severity]: Severe(Arrhythmia)	f0cfda1a-910f-4764-8658-263037df5ea8	Azithromycin Dihydrate	Most	less
Vraylar	CARIPRAZINE	Tier 2 - [Warnings and Precautions]: (Found) heart failure; myocardial infarction; syncope; orthostatic hypotension; [Severity]: Severe(Heart damage)	4b5f7c65-aa2d-452a-b3db-bc85c06ff12f	Vraylar	Most	less
BRUKINSA	ZANUBRUTINIB	Tier 2 - [Warnings and Precautions]: (Found) Cardiac Arrhythmias; [Severity]: Moderate(Arrhythmia)	3e08fe23-d70e-424c-bc51-1222e320f902	BRUKINSA	Most	less
Orladeyo	BEROTRALSTAT HYDROCHLORIDE	Tier 2 - [Warnings and Precautions]: (Found) QT prolongation; QT; [Severity]: Moderate(Arrhythmia)	3527ece1-e7e0-40b1-b0c5-6baeb0deabeb	Orladeyo	Most	less
PARNATE	TRANYLCYPROMINE SULFATE	Tier 1 - [Boxed Warning]: (Found) hypertensive crisis; blood pressure (hypertension); [Severity]: Mild(Heart damage)	b72d8187-dfcc-4ea0-b5e9-c0be95b69a27	PARNATE	Most	less
CAPLYTA	LUMATEPERONE	Tier 2 - [Warnings and Precautions]: (Found) heart failure; myocardial infarction; sudden death; cardiovascular; orthostatic hypotension; [Severity]: Severe(Heart damage)	2ecc0f15-1d46-4b87-a6ae-aebb7b38bc73	CAPLYTA	Most	less
Sular	NISOLDIPINE	Tier 2 - [Warnings and Precautions]: (Found) Increased angina; myocardial infarction; angina; [Severity]: Moderate(Heart damage)	589157fa-d129-4de3-be3d-e0e1c22c5873	Sular	Most	less
ADDYI	FLIBANSERIN	Tier 1 - [Boxed Warning]: (Found) hypotension; syncope; [Severity]: Mild(Heart damage)	3819daf3-e935-2c53-c527-e1d57922f394	ADDYI	Most	less
Rukobia	FOSTEMSAVIR TROMETHAMINE	Tier 2 - [Warnings and Precautions]: (Found) QTc prolongation; Torsade de Pointes; QTc interval prolongation; cardiac disease; [Severity]: Severe(Arrhythmia)	a21006b7-6d6f-4f06-81b4-17978756452b	Rukobia	Most	less
Rexulti	BREXPIPRAZOLE	Tier 2 - [Warnings and Precautions]: (Found) heart failure; myocardial infarction; syncope; orthostatic hypotension; [Severity]: Severe(Heart damage)	2d301358-6291-4ec1-bd87-37b4ad9bd850	Rexulti	Most	less
Loxapine	LOXAPINE	Tier 1 - [Boxed Warning]: (Found) heart failure; sudden death; cardiovascular; [Severity]: Severe(Heart damage)	832ce6b1-5846-4a5b-adb4-ac4e0f502d78	Loxapine	Most	less
Paroxetine	PAROXETINE	Tier 2 - [Warnings and Precautions]: (Found) QT Prolongation, cardiovascular malformations; [Severity]: Moderate(Arrhythmia), Special Condition	e63fe922-b35a-406c-8737-f3f5e6d5a30d	PAROXETINE	Most	less
Rufinamide	RUFINAMIDE	Tier 2 - [Warnings and Precautions]: (Found) QT interval shortening; QT shortening; [Severity]: Moderate(Arrhythmia)	a02ca527-bd8f-49ef-89fa-91fac154bffe	Rufinamide	Most	less
Cimetidine	CIMETIDINE HYDROCHLORIDE	Tier 2 - [Warnings and Precautions]: (Found) chest pain; [Severity]: Moderate(Heart damage)	e6401e0a-8612-42e8-bf89-2d67243f28dc	Tagamet	Most	less
Clonidine hydrochloride	CLONIDINE HYDROCHLORIDE	Tier 2 - [Warnings and Precautions]: (Found) sinus node dysfunction; AV block; bradycardia; QT-prolongation; ventricular fibrillation; [Severity]: Moderate(Arrhythmia)	7ec53e25-c50a-48b4-82b0-c0b3626f31dc	Clonidine Hydrochloride	Most	less
METHITEST	METHYLTESTOSTERONE	Tier 2 - [Warnings and Precautions]: (Found) myocardial infarction; congestive heart failure; cardiovascular death; cardiovascular; edema; [Severity]: Severe(Heart damage)	77bb4ef4-c10e-4acc-8225-651d003f4561	METHITEST	Most	less
Aminocaproic acid	AMINOCAPROIC ACID	Tier 2 - [Warnings and Precautions]: (Found) subendocardial hemorrhages; fatty degeneration of the myocardium; cardiac muscle damage; cardiac and hepatic lesions; necrotic changes in the heart; [Severity]: Severe(Heart damage)	d9f615a0-119c-4553-93a7-b30025b5fe14	Aminocaproic Acid	Most	less
LAMOTRIGINE	LAMOTRIGINE	Tier 2 - [Warnings and Precautions]: (Found) Cardiac rhythm and conduction abnormalities; Class IB antiarrhythmic activity; heart disease; valvular heart disease; congenital heart disease; conduction system disease; ventricular arrhythmias; cardiac channelopathies; clinically important ischemic heart disease; coronary artery disease; [Severity]: Severe(Arrhythmia)	1b5646a9-4724-44b8-8cd0-9c14f5e87f86	Lamotrigine	Most	less
Metolazone	METOLAZONE	Tier 2 - [Warnings and Precautions]: (Found) cardiac dysrhythmias; ventricular arrhythmia; [Severity]: Moderate(Arrhythmia)	08cb093a-b8ec-40d9-b292-2513b488d14c	Metolazone	Most	less
PENTOXIFYLLINE	PENTOXIFYLLINE	Tier 2 - [Warnings and Precautions]: (Found) angina; arrhythmia; hypotension; cardiac function; [Severity]: Moderate(Heart damage and Arrhythmia), Mild(Heart damage)	bd2f2672-62cd-4e77-8b0b-782f5d06198b	Pentoxifylline	Most	less
METHSCOPOLAMINE BROMIDE	METHSCOPOLAMINE BROMIDE	Tier 2 - [Warnings and Precautions]: (Found) coronary heart disease; congestive heart failure; tachyarrhythmia; tachycardia; hypertension; [Severity]: Severe(Heart damage)	8a14ade6-d428-4144-9037-46955f68820f	METHSCOPOLAMINE BROMIDE	Most	less
Quinidine Gluconate	QUINIDINE GLUCONATE	Tier 1 - [Boxed Warning]: (Found) mortality; increased mortality; structural heart disease; [Severity]: Severe(Heart damage)	ad2ad985-cca2-25b5-e053-2995a90a402f	Quinidine Gluconate	Most	less
Amoxapine	AMOXAPINE	Tier 2 - [Warnings and Precautions]: (Found) myocardial infarction; arrhythmias; cardiac dysrhythmias; [Severity]: Severe(Heart damage)	a16297df-3158-48db-85e5-5cd506885556	Amoxapine	Most	less
Moexipril Hydrochloride	MOEXIPRIL HYDROCHLORIDE	Tier 2 - [Warnings and Precautions]: (Found) congestive heart failure; [Severity]: Severe(Heart damage)	baac91ad-f8ee-4694-89f8-5c47a8eda39a	Moexipril Hydrochloride	Most	less
Diazoxide	DIAZOXIDE	Tier 2 - [Warnings and Precautions]: (Found) congestive heart failure; [Severity]: Severe(Heart damage)	abe317a5-6c63-469c-89c8-9fedfe859c3d	Diazoxide	Most	less
Lurasidone Hydrochloride	LURASIDONE HYDROCHLORIDE	Tier 2 - [Warnings and Precautions]: (Found) heart failure; cardiovascular; cerebrovascular; heart/cardiac; cardiac arrest; myocardial infarction; [Severity]: Severe(Heart damage)	7051652b-7d3e-4707-bb54-16ae79a3a122	LURASIDONE HYDROCHLORIDE	Most	less
OLANZAPINE	OLANZAPINE	Tier 1 - [Boxed Warning]: (Found) heart failure; sudden death; [Severity]: Severe(Heart damage)	709d79a1-2742-4629-af43-161be166833a	Olanzapine	Most	less
Danazol	DANAZOL	Tier 2 - [Warnings and Precautions]: (Found) coronary artery disease; [Severity]: Severe(Heart damage)	f2c9b713-aafc-49ca-866e-334d9b5c2e2d	Danazol	Most	less
Amantadine HCl	AMANTADINE HYDROCHLORIDE	Tier 2 - [Warnings and Precautions]: (Found) cardiac dysfunction; arrhythmia; tachycardia; hypertension; congestive heart failure; [Severity]: Severe(Heart damage)	d6ca4d20-72c5-496c-9ac7-1f5cb407a742	Amantadine HCl	Most	less
Ethacrynic acid	ETHACRYNIC ACID	Tier 2 - [Warnings and Precautions]: (Found) myocardial disease; myocardial; fatal arrhythmia; hypotensive episode; cardiac patients; [Severity]: Severe(Arrhythmia)	fd1b7fb4-fe56-4f2d-860d-bbcea16adfea	Ethacrynic Acid	Most	less
ISOSORBIDE MONONITRATE	ISOSORBIDE MONONITRATE	Tier 2 - [Warnings and Precautions]: (Found) hypotension; acute myocardial infarction; congestive heart failure; tachycardia; [Severity]: Moderate(Heart damage)	ba6120c8-c885-4cfa-b68e-9eee7a3bad6d	ISOSORBIDE MONONITRATE	Most	less
ACITRETIN	ACITRETIN	Tier 1 - [Boxed Warning]: (Found) cardiovascular malformation; cardiac malformations; heart malformations; [Severity]: Special Condition	0a4ca401-6ea4-4653-8674-056fa637f4a1	Acitretin	Most	less
Solifenacin Succinate	SOLIFENACIN SUCCIATE; SOLIFENACIN SUCCINATE	Tier 2 - [Warnings and Precautions]: (Found) QT prolongation; [Severity]: Moderate(Arrhythmia)	c84682ca-afca-a066-e053-2995a90a3257	SOLIFENACIN SUCCINATE	Most	less
Nebivolol	NEBIVOLOL	Tier 2 - [Warnings and Precautions]: (Found) angina; myocardial infarction; ventricular arrhythmias; coronary artery disease; peripheral vascular disease; myocardial function; hypotension; tachycardia; bradycardia; [Severity]: Moderate(Heart damage), Moderate(Arrhythmia), Severe(Heart damage)	78c0945a-b8dc-4397-95d5-9f209224ad5e	NEBIVOLOL	Most	less
Isosorbide Dinitrate	ISOSORBIDE DINITRATE	Tier 2 - [Warnings and Precautions]: (Found) hypotension; tachycardia; acute myocardial infarction; congestive heart failure; [Severity]: Severe(Heart damage)	246c749d-aa28-44ce-8d42-984660afff2a	Isosorbide dinitrate	Most	less
Nifedipine	NIFEDIPINE	Tier 2 - [Warnings and Precautions]: (Found) Excessive Hypotension, Myocardial Infarction, Death, Congestive Heart Failure, Increased Angina; [Severity]: Severe(Heart damage)	9b0263a7-c492-40ea-e053-2a95a90a561e	Nifedipine	Most	less
PROCHLORPERAZINE MALEATE	PROCHLORPERAZINE MALEATE	Tier 1 - [Boxed Warning]: (Found) heart failure; sudden death; cardiovascular; [Severity]: Severe(Heart damage)	d6fc83ad-9cce-4e60-854c-3825313ee60c	Prochlorperazine Maleate	Most	less
Ambrisentan	AMBRISENTAN	Tier 2 - [Warnings and Precautions]: (Found) heart failure; decompensating heart failure; [Severity]: Severe(Heart damage)	6fc6032f-94dc-4067-8b24-01990ec99db0	Ambrisentan	Most	less
PRIMAQUINE PHOSPHATE	PRIMAQUINE PHOSPHATE	Tier 2 - [Warnings and Precautions]: (Found) QT interval prolongation, cardiac disease, long QT syndrome, ventricular arrhythmias, bradycardia; [Severity]: Severe(Arrhythmia)	3f16166d-678e-51aa-e054-00144ff88e88	Primaquine Phosphate	Most	less
Liothyronine sodium	LIOTHYRONINE SODIUM	Tier 1 - [Boxed Warning]: (Found) toxicity; life-threatening; [Severity]: Severe(Heart damage)	c54cf95f-6465-4203-b98b-a54ba5a26843	Liothyronine sodium	Most	less
Prasugrel	PRASUGREL	Tier 1 - [Boxed Warning]: (Found) myocardial infarction; coronary artery bypass graft surgery; hypotensive; [Severity]: Special Condition	bb78f952-69a5-1620-e053-2a95a90afe97	Prasugrel	Most	less
PERPHENAZINE	PERPHENAZINE	Tier 1 - [Boxed Warning]: (Found) heart failure; [Severity]: Severe(Heart damage)	0dc77ea9-32ee-4b6d-b69d-8c712bcf5fe4	Perphenazine	Most	less
Nadolol	NADOLOL	Tier 1 - [Boxed Warning]: (Found) Ischemic Heart Disease, angina, myocardial infarction, coronary insufficiency, coronary artery disease, hypertension; [Severity]: Moderate(Heart damage)	58ae7b7e-fa22-486b-9fa3-cfb31d81c637	Nadolol	Most	less
Abiraterone Acetate	ABIRATERONE ACETATE	Tier 2 - [Warnings and Precautions]: (Found) Hypokalemia; cardiovascular disease; heart failure; myocardial infarction; ventricular arrhythmia; QT prolongation; Torsades de Pointes; left ventricular ejection fraction; [Severity]: Severe(Heart damage)	6f5b628b-69da-4a04-a4d5-623b18d1fd5d	Abiraterone	Most	less
Dicyclomine hydrochloride	DICYCLOMINE HYDROCHLORIDE	Tier 2 - [Warnings and Precautions]: (Found) tachyarrhythmia; congestive heart failure; coronary heart disease; hypertension; tachycardia; bradycardia; palpitations; arrhythmias; [Severity]: Moderate(Arrhythmia)	40e21575-320f-2ac6-e054-00144ff88e88	Dicyclomine Hydrochloride	Most	less
Phentermine Resin ER	PHENTERMINE RESIN	Tier 2 - [Warnings and Precautions]: (Found) angina pectoris, valvular heart disease, hypertension; [Severity]: Moderate(Heart damage)	7ca86c66-409b-4852-8631-c3ada6e60738	Phentermine Resin ER	Most	less
Pindolol	PINDOLOL	Tier 2 - [Warnings and Precautions]: (Found) Cardiac Failure; Congestive heart failure; Cardiac insufficiency; Ischemic heart disease; Myocardial infarction; Angina; [Severity]: Severe(Heart damage)	79a8d97b-9461-4914-bcbb-f6f64a39e5e7	Pindolol	Most	less
Acebutolol Hydrochloride	ACEBUTOLOL HYDROCHLORIDE	Tier 2 - [Warnings and Precautions]: (Found) Cardiac Failure; cardiac failure; myocardial infarction; angina pectoris; ischemic heart disease; aortic or mitral valve disease; compromised left ventricular function; heart disease; peripheral vascular disease; cardiac output; arterial insufficiency; [Severity]: Severe(Heart damage)	ff68a002-d46d-4f9f-0705-427844ea3655	Acebutolol Hydrochloride	Most	less
Chlorpromazine Hydrochloride	CHLORPROMAZINE HYDROCHLORIDE	Tier 1 - [Boxed Warning]: (Found) heart failure; sudden death; [Severity]: Severe(Heart damage)	fc2bd95d-a7bc-4ab5-bffa-f5059cb8eb63	Chlorpromazine hydrochloride	Most	less
Cortisone Acetate	CORTISONE ACETATE	Tier 2 - [Warnings and Precautions]: (Found) left ventricular free wall rupture, myocardial infarction; [Severity]: Severe(Heart damage)	cc158d11-f356-4696-8b73-5d2681dcbcf2	Cortisone Acetate	Most	less
Aripiprazole	ARIPIPRAZOLE	Tier 1 - [Boxed Warning]: (Found) Increased risk of death; [Severity]: Special Condition	554db933-aa80-4685-bcd5-58c84571c19c	Aripiprazole	Most	less
Varenicline	VARENICLINE TARTRATE	Tier 2 - [Warnings and Precautions]: (Found) myocardial infarction; cardiovascular disease; cardiovascular events; stroke; [Severity]: Severe(Heart damage)	6351047a-9896-4a30-8e49-4d306ce9c9c0	varenicline	Most	less
Cimetidine	CIMETIDINE	Tier 2 - [Warnings and Precautions]: (Found) chest pain; heartburn with lightheadedness, sweating or dizziness; chest pain or shoulder pain with shortness of breath; [Severity]: Moderate(Heart damage)	e6401e0a-8612-42e8-bf89-2d67243f28dc	Tagamet	Most	less
Dexamethasone	DEXAMETHASONE	Tier 2 - [Warnings and Precautions]: (Found) cardiac enlargement; congestive heart failure; blood pressure elevation; left ventricular free wall rupture; myocardial infarction; [Severity]: Severe(Heart damage)	b95ba990-1f3e-5be1-e053-2995a90a6068	Dexamethasone	Most	less
Furosemide	FUROSEMIDE	Tier 2 - [Warnings and Precautions]: (Found) hypotension; tachycardia; arrhythmia; [Severity]: Moderate(Arrhythmia)	916de29e-228c-4dfc-bcee-ad9a641316bd	Furosemide	Most	less
Alfuzosin Hydrochloride	ALFUZOSIN HYDROCHLORIDE	Tier 2 - [Warnings and Precautions]: (Found) angina pectoris; QT prolongation; hypotension; [Severity]: Moderate(Heart damage); Moderate(Arrhythmia)	c01d4d6b-e030-4b8f-aaa9-4df0f3f8fbda	Alfuzosin hydrochloride	Most	less
Tadalafil	TADALAFIL	Tier 2 - [Warnings and Precautions]: (Found) cardiovascular status; cardiac risk; left ventricular outflow obstruction; myocardial infarction; unstable angina; heart failure; uncontrolled arrhythmias; hypotension; uncontrolled hypertension; stroke; aortic stenosis; idiopathic hypertrophic subaortic stenosis; anginal chest pain; cardiac arrest; cardiogenic shock; New York Heart Association Class 2…	4be543d5-96ed-4760-b2f2-1bb1654042c3	Tadalafil	Most	less
Thiothixene	THIOTHIXENE	Tier 1 - [Boxed Warning]: (Found) heart failure; sudden death; cardiovascular; [Severity]: Severe(Heart damage)	81c40311-7dc4-4332-8920-a39a8466aea6	thiothixene	Most	less
Trifluoperazine Hydrochloride	TRIFLUOPERAZINE HYDROCHLORIDE	Tier 1 - [Boxed Warning]: (Found) heart failure; sudden death; cardiovascular; [Severity]: Severe(Heart damage)	19b76401-6790-44f7-b756-b078948bbf12	Trifluoperazine Hydrochloride	Most	less
Phendimetrazine Tartrate	PHENDIMETRAZINE TARTRATE	Tier 2 - [Warnings and Precautions]: (Found) valvular heart disease; angina pectoris; pulmonary hypertension; heart murmur; [Severity]: Moderate(Heart damage)	40e5b0bf-347e-30f6-e054-00144ff88e88	Phendimetrazine Tartrate	Most	less
Paricalcitol	PARICALCITOL	Tier 2 - [Warnings and Precautions]: (Found) cardiac arrhythmias; [Severity]: Moderate(Arrhythmia)	22a0d467-9881-458f-8b1c-1186feb96ee4	Paricalcitol	Most	less
Repaglinide	REPAGLINIDE	Tier 2 - [Warnings and Precautions]: (Found) myocardial ischemia; [Severity]: Moderate(Heart damage)	fc9c0203-857a-4101-bf3c-a612bdc97052	Repaglinide	Most	less
Oxymorphone hydrochloride	OXYMORPHONE HYDROCHLORIDE	Tier 2 - [Warnings and Precautions]: (Found) Severe Hypotension; hypotension; [Severity]: Mild(Heart damage)	dcb5b5d2-7d0a-497a-8f1e-3b96fd43320b	Oxymorphone Hydrochloride	Most	less
Tolterodine Tartrate	TOLTERODINE TARTRATE	Tier 2 - [Warnings and Precautions]: (Found) QT Prolongation; [Severity]: Moderate(Arrhythmia)	bbbee85a-e5e2-24ec-e053-2995a90acfd8	Tolterodine Tartrate	Most	less
Fluvoxamine Maleate	FLUVOXAMINE MALEATE	Tier 2 - [Warnings and Precautions]: (Found) hypotension; torsades de pointes; QT prolongation; QTc interval prolongation; cardiac arrhythmias; myocardial infarction; unstable heart disease; heart/cardiac failure; cardiac adverse events; orthostatic hypotension; cardiac arrest; [Severity]: Severe(Arrhythmia), Special Condition	a4e0212a-ce68-4466-a0e4-f87d5d9ff0b3	Fluvoxamine Maleate	Most	less
Nimodipine	NIMODIPINE	Tier 1 - [Boxed Warning]: (Found) Death; life-threatening; [Severity]: Severe(Heart damage)	a323ebd8-ef1b-439b-93d1-ba73a5b0127d	nimodipine	Most	less
Methyldopa	METHYLDOPA	Tier 2 - [Warnings and Precautions]: (Found) heart failure; [Severity]: Severe(Heart damage)	e1114a58-9ab5-486e-85ed-360365b06396	Methyldopa	Most	less
Vecamyl	MECAMYLAMINE HYDROCHLORIDE	Tier 2 - [Warnings and Precautions]: (Found) hypertensive; acute congestive heart failure; [Severity]: Severe(Heart damage)	0774cc48-7287-4093-91d6-9df41a81408a	Vecamyl	Most	less
Zonisamide	ZONISAMIDE	Tier 2 - [Warnings and Precautions]: (Found) Cardiac Arrhythmias; [Severity]: Moderate(Arrhythmia)	7cdd96c4-3263-4c28-86c0-3c24bcef16c1	Zonisamide	Most	less
Protriptyline hydrochloride	PROTRIPTYLINE HYDROCHLORIDE	Tier 2 - [Warnings and Precautions]: (Found) tachycardia, postural hypotension, arrhythmias, prolongation of the conduction time, myocardial infarction, stroke; [Severity]: Severe(Heart damage)	700abc58-9362-4ef5-9d7a-dd3c4d364d0a	Protriptyline Hydrochloride	Most	less
BENZPHETAMINE HYDROCHLORIDE	BENZPHETAMINE HYDROCHLORIDE	Tier 2 - [Warnings and Precautions]: (Found) pulmonary hypertension; valvular heart disease; angina pectoris; heart murmur; cardiovascular disease; arrhythmias; [Severity]: Severe(Heart damage)	f6d9b369-4b64-4d3f-844d-5d60dd257c55	Benzphetamine Hydrochloride	Most	less
Sulfasalazine	SULFASALAZINE	Tier 2 - [Warnings and Precautions]: (Found) myocarditis; [Severity]: Severe(Heart damage)	88441a9f-b4f9-455d-a355-46fb30699a7b	Sulfasalazine	Most	less
Donepezil Hydrochloride	DONEPEZIL HYDROCHLORIDE	Tier 2 - [Warnings and Precautions]: (Found) bradycardia; heart block; [Severity]: Moderate(Arrhythmia)	1e18da51-1dd3-a3fd-e063-6294a90ad0be	donepezil hydrochloride	Most	less
Sildenafil	SILDENAFIL	Tier 2 - [Warnings and Precautions]: (Found) cardiac risk; cardiovascular status; cardiovascular disease; cardiac failure; coronary artery disease; myocardial infarction; stroke; life-threatening arrhythmia; hypotension; hypertension; left ventricular outflow obstruction; resting hypotension; cardiac adverse events; [Severity]: Severe(Heart damage)	f66ce83b-bad6-4180-a8c4-8475a8ec50b7	Sildenafil	Most	less
Mifepristone	MIFEPRISTONE	Tier 2 - [Warnings and Precautions]: (Found) QT interval prolongation; [Severity]: Moderate(Arrhythmia)	542f3fae-8bc8-4f00-9228-e4b66c9ad6a9	Korlym	Most	less
Itraconazole	ITRACONAZOLE	Tier 1 - [Boxed Warning]: (Found) congestive heart failure; torsades de pointes; ventricular tachyarrhythmias; QT prolongation; [Severity]: Severe(Heart damage and Arrhythmia)	306352d1-9d5a-49ad-b72d-893b99546861	Tolsura	Most	less
Anastrozole	ANASTROZOLE	Tier 2 - [Warnings and Precautions]: (Found) ischemic heart disease; ischemic cardiovascular events; [Severity]: Severe(Heart damage)	e46ed5b8-83c9-4adb-890f-0fc612371eea	Anastrozole	Most	less
Cyproheptadine Hydrochloride	CYPROHEPTADINE HYDROCHLORIDE	Tier 2 - [Warnings and Precautions]: (Found) cardiac arrest, hypotension; [Severity]: Severe(Heart damage)	5d0db096-f35d-4065-bff1-2fd7ef5a1a6f	CYPROHEPTADINE HYDROCHLORIDE	Most	less
Quetiapine Fumarate	QUETIAPINE FUMARATE	Tier 2 - [Warnings and Precautions]: (Found) heart failure; hypotension; cardiovascular disease; QT prolongation; Torsade de pointes; coronary artery disease; myocardial infarction; [Severity]: Severe(Heart damage)	a45d8b77-f13d-41c5-8d50-15152fc6f85c	QUETIAPINE FUMARATE	Most	less
Trimipramine Maleate	TRIMIPRAMINE MALEATE	Tier 2 - [Warnings and Precautions]: (Found) arrhythmias; conduction defects; myocardial infarction; tachycardia; cardiovascular disease; [Severity]: Moderate(Heart damage)	e4ff3409-f1bf-4851-a848-be1fcc4b1217	Trimipramine Maleate	Most	less
DESIPRAMINE HYDROCHLORIDE	DESIPRAMINE HYDROCHLORIDE	Tier 2 - [Warnings and Precautions]: (Found) arrhythmias; acute myocardial infarction; tachycardias; cardiac conduction disturbances; cardiac dysrhythmias; cardiovascular disease; cardiovascular toxicity; [Severity]: Severe(Heart damage)	9c8f89b0-5da1-42ca-a3dd-b81f6d4e7a73	DESIPRAMINE HYDROCHLORIDE	Most	less
Balsalazide Disodium	BALSALAZIDE DISODIUM	Tier 2 - [Warnings and Precautions]: (Found) Myocarditis; Pericarditis; [Severity]: Severe(Heart damage)	029833fa-ec5c-6a39-e063-6294a90aa063	Balsalazide Disodium	Most	less
APREPITANT	APREPITANT	Tier 2 - [Warnings and Precautions]: (Found) QT interval prolongation; [Severity]: Moderate(Arrhythmia)	d72e0e10-4557-41b0-b65d-d395468cad19	Aprepitant	Most	less
Pimozide	PIMOZIDE	Tier 2 - [Warnings and Precautions]: (Found) ventricular arrhythmia, cardiac dysrhythmias, QT interval prolongation; [Severity]: Severe(Arrhythmia)	70b079e2-a1f7-4a93-8685-d60a4d7c1280	Pimozide	Most	less
Molindone Hydrochloride	MOLINDONE HYDROCHLORIDE	Tier 1 - [Boxed Warning]: (Found) heart failure; sudden death; cardiovascular; [Severity]: Severe(Heart damage)	1275e92f-9573-4d0c-8e77-1c9ac47696d2	Molindone Hydrochloride	Most	less
CYCLOBENZAPRINE HYDROCHLORIDE	CYCLOBENZAPRINE HYDROCHLORIDE	Tier 2 - [Warnings and Precautions]: (Found) arrhythmias; sinus tachycardia; prolongation of the conduction time; myocardial infarction; [Severity]: Severe(Heart damage)	193744c8-ff8e-4f65-aec1-1c13f471ac82	Cyclobenzaprine Hydrochloride	Most	less
Lansoprazole	LANSOPRAZOLE	Tier 2 - [Warnings and Precautions]: (Found) Heart Valve Thickening; [Severity]: Moderate(Heart damage)	ac051296-6fe3-4ab5-a001-cc3e06199a22	Lansoprazole	Most	less
Citalopram	CITALOPRAM	Tier 2 - [Warnings and Precautions]: (Found) QT-Prolongation; Torsade de Pointes; ventricular tachycardia; bradycardia; hypokalemia; hypomagnesemia; acute myocardial infarction; heart failure; arrhythmia; palpitations; syncope; QTc interval prolongation; [Severity]: Severe(Arrhythmia)	b244d4eb-8311-4663-8bca-dc08e88e5f5d	Citalopram	Most	less
VASOPRESSIN	VASOPRESSIN	Tier 2 - [Warnings and Precautions]: (Found) cardiac function, cardiac index; [Severity]: Severe(Heart damage)	bf4b0b63-0055-40d8-b331-7f9f1ea3214c	Vasopressin in 0.9% Sodium Chloride	Most	less
Naloxone Hydrochloride	NALOXONE HYDROCHLORIDE	Tier 2 - [Warnings and Precautions]: (Found) cardiovascular effects; cardiac arrest; ventricular tachycardia; hypotension; hypertension; cardiac disease; [Severity]: Severe(Heart damage)	1e04b8aa-2363-34cd-e063-6394a90aa3f5	NALOXONE HYDROCHLORIDE	Most	less
PHYTONADIONE	PHYTONADIONE	Tier 2 - [Warnings and Precautions]: (Found) cardiorespiratory arrest; shock; tachycardia; [Severity]: Severe(Arrhythmia)	1add4de5-0f9c-453e-9dd5-abb8077b566a	Phytonadione	Most	less
Compro	PROCHLORPERAZINE	Tier 1 - [Boxed Warning]: (Found) heart failure; sudden death; [Severity]: Severe(Heart damage)	55b31748-e67f-470d-9e14-89e58d9f4bec	Compro	Most	less
WEGOVY	SEMAGLUTIDE	Tier 2 - [Warnings and Precautions]: (Found) Heart Rate Increase; [Severity]: Moderate(Heart damage)	f5e548d0-cc79-4c34-a3f5-e20a5b8b6564	WEGOVY	Most	less
Dsuvia	SUFENTANIL	Tier 2 - [Warnings and Precautions]: (Found) Severe Hypotension; Bradycardia; [Severity]: Special Condition	8b580f3d-e3b5-4086-b093-87a980631147	Dsuvia	Most	less
Citanest Plain	PRILOCAINE HYDROCHLORIDE	Tier 2 - [Warnings and Precautions]: (Found) arrhythmias; cardiovascular adverse effects; cardiac; [Severity]: Severe(Heart damage)	db23a56f-1e41-4843-9220-1b2e3059db41	Citanest Plain	Most	less
Tigan	TRIMETHOBENZAMIDE HYDROCHLORIDE	Tier 3 - [Adverse Reactions/Overdosage]: (Found) hypotension; [Severity]: Mild(Heart damage)	9bd0bfa0-c189-751c-e053-2a95a90a5f5a	TIGAN(R) (TRIMETHOBENZAMIDE HYDROCHLORIDE)	Less	no
Hydroxocobalamin	HYDROXOCOBALAMIN	Tier 2 - [Warnings and Precautions]: (Found) cardiovascular; blood pressure; [Severity]: Mild(Heart damage)	d56fcc8d-bd64-46ab-b0c0-2124bd745a6b	Cyanokit	Less	no
CAPASTAT SULFATE	CAPREOMYCIN	Tier 2 - [Warnings and Precautions]: (Found) arrhythmia, hypotension; [Severity]: Mild(Arrhythmia), Mild(Heart damage)	1a91ac7f-b75d-d111-e063-6394a90a2a93	captopril	Less	no
Cefuroxime sodium	CEFUROXIME SODIUM	Tier 3 - [Adverse Reactions/Overdosage]: (Found) acute myocardial ischemia; acute myocardial infarction; [Severity]: Severe(Heart damage)	0a145288-733a-4966-b7ae-dc96eb103d8c	Cefuroxime sodium	Less	no
TAUVID	FLORTAUCIPIR F-18	Tier 3 - [Adverse Reactions/Overdosage]: (Found) Increased blood pressure; [Severity]: Mild(Heart damage)	b483abad-5230-462a-adfb-1a65160f01d0	TAUVID	Less	no
Rapivab	PERAMIVIR	Tier 3 - [Adverse Reactions/Overdosage]: (Found) hypertension; [Severity]: Mild(Heart damage)	fe04f6cd-e71c-4bd4-abac-97720bba2a0d	Rapivab	Less	no
Calcium Chloride	CALCIUM CHLORIDE	Tier 2 - [Warnings and Precautions]: (Found) hypotension; bradycardia; arrhythmias; cardiac arrest; [Severity]: Mild(Arrhythmia)	7649c84f-f1c2-4169-962d-ccbac56523a9	calcium chloride	Less	no
Zinc Sulfate	ZINC SULFATE	Tier 3 - [Adverse Reactions/Overdosage]: (Found) cardiac failure; [Severity]: Severe(Heart damage)	b9cf2dab-6ec8-e099-464a-af46a3601971	Zinc Sulfate	Less	no
Choletec	MEBROFENIN	Tier 3 - [Adverse Reactions/Overdosage]: (Found) death; [Severity]: Severe(Heart damage)	fd085485-998d-42a3-879a-b2d96cb8aed7	Choletec	Less	no
Cytalux	PAFOLACIANINE INJECTION	Tier 2 - [Warnings and Precautions]: (Found) elevation in blood pressure; chest discomfort; [Severity]: Mild(Heart damage)	d21952b9-7c4e-3a56-e053-2a95a90a0ab0	Cytalux	Less	no
Esomeprazole Sodium	ESOMEPRAZOLE SODIUM	Tier 3 - [Adverse Reactions/Overdosage]: (Found) tachycardia; [Severity]: Mild(Arrhythmia)	23395673-116d-4a8e-b0ce-59f9ca5b3daf	Esomeprazole sodium	Less	no
Fosaprepitant	FOSAPREPITANT DIMEGLUMINE	Tier 2 - [Warnings and Precautions]: (Found) QT interval prolongation; hypotension; [Severity]: Mild(Arrhythmia); Mild(Heart damage)	c31f8ffc-07b4-4ee1-bc91-22d0030509e5	fosaprepitant	Less	no
TAZICEF	CEFTAZIDIME	Tier 3 - [Adverse Reactions/Overdosage]: (Found) cardiopulmonary arrest; [Severity]: Severe(Arrhythmia)	1ab5ae3e-e303-4499-4c89-472d7cc1e46c	TAZICEF	Less	no
Topotecan	TOPOTECAN	Tier 3 - [Adverse Reactions/Overdosage]: (Found) dyspnea; [Severity]: Mild(Arrhythmia)	b6019088-cd94-43b4-b5ce-ba20b6b8021e	Topotecan Hydrochloride	Less	no
LEVOLEUCOVORIN	LEVOLEUCOVORIN	Tier 3 - [Adverse Reactions/Overdosage]: (Found) Dyspnea; [Severity]: Mild(Heart damage)	b4dd0e14-d42a-4581-b1f0-7ba95b50bca6	Levoleucovorin	Less	no
Etoposide	ETOPOSIDE	Tier 2 - [Warnings and Precautions]: (Found) tachycardia, hypotension; [Severity]: Mild(Arrhythmia)	6dfedeff-a807-4405-a482-2f7109ad31c9	Etoposide	Less	no
Nelarabine	NELARABINE	Tier 3 - [Adverse Reactions/Overdosage]: (Found) sinus tachycardia, hypotension; [Severity]: Mild(Arrhythmia), Mild(Heart damage)	a2a08758-9a9d-49a2-a498-9da109045ee9	NELARABINE	Less	no
TEMODAR	TEMOZOLOMIDE	Tier 3 - [Adverse Reactions/Overdosage]: (Found) multi-organ failure; myelosuppression, death; [Severity]: Severe(Heart damage)	046a9011-3911-4d3f-a15f-fbb56d5aad56	TEMODAR	Less	no
Briviact	BRIVARACETAM	Tier 3 - [Adverse Reactions/Overdosage]: (Found) bradycardia; cardiac rate and rhythm; [Severity]: Mild(Arrhythmia)	3cf2f439-0e97-443e-8e33-25ecef616f6c	Briviact	Less	no
Ruzurgi	AMIFAMPRIDINE	Tier 3 - [Adverse Reactions/Overdosage]: (Found) hypertension; [Severity]: Mild(Heart damage)	f015fe60-3128-4a43-8c31-19fc6b5def3f	Firdapse	Less	no
Quazepam	QUAZEPAM	Tier 3 - [Adverse Reactions/Overdosage]: (Found) hypotonia; hypotension; [Severity]: Mild(Heart damage)	f7d63f3f-5303-48ab-bce2-35fd62c45799	Quazepam	Less	no
ZONTIVITY	VORAPAXAR	Tier 3 - [Adverse Reactions/Overdosage]: (Found) anemia; [Severity]: Mild(Heart damage)	f2abe3ed-ed3d-4215-a489-b18341ce85bc	ZONTIVITY	Less	no
Kerendia	FINERENONE	Tier 3 - [Adverse Reactions/Overdosage]: (Found) Hypotension; [Severity]: Mild(Heart damage)	fc726765-5d5a-4d6e-b037-b847bda9fb7c	Kerendia	Less	no
TRUSELTIQ	INFIGRATINIB	Tier 2 - [Warnings and Precautions]: (Found) myocardial calcification; hyperphosphatemia; [Severity]: Mild(Heart damage)	af9a96cf-1cd7-8ace-e053-2a95a90a18cc	TRUSELTIQ	Less	no
Mulpleta	LUSUTROMBOPAG	Tier 3 - [Adverse Reactions/Overdosage]: (Found) Thrombotic/Thromboembolic Complications, thrombosis; [Severity]: Severe(Heart damage)	f9fd0cfd-717d-4a87-99bc-de7b38807e55	Mulpleta	Less	no
MOTEGRITY	PRUCALOPRIDE	Tier 3 - [Adverse Reactions/Overdosage]: (Found) myocardial infarction, cardiovascular death, stroke; [Severity]: Severe(Heart damage)	bca1e4c6-4b2b-4876-8ab3-654629c4ff1b	MOTEGRITY	Less	no
PROMACTA	ELTROMBOPAG OLAMINE	Tier 3 - [Adverse Reactions/Overdosage]: (Found) bradycardia; [Severity]: Mild(Arrhythmia)	7714a0ed-34bb-46e6-a0a5-b363908b22c2	PROMACTA	Less	no
Cystadane	BETAINE	Tier 3 - [Adverse Reactions/Overdosage]: (Found) death; [Severity]: Severe(Heart damage)	31a684d0-cd98-4e46-b43a-ccbd17c41559	Cystadane	Less	no
EDURANT	RILPIVIRINE HYDROCHLORIDE	Tier 3 - [Adverse Reactions/Overdosage]: (Found) QT interval; ECG; [Severity]: Mild(Arrhythmia)	03880372-2c68-45c6-a53a-f420c49541d6	EDURANT; EDURANT PED	Less	no
Endari	GLUTAMINE	Tier 3 - [Adverse Reactions/Overdosage]: (Found) chest pain; [Severity]: Mild(Heart damage)	d5a783f4-12ef-4326-8faa-40018e45ba3b	Endari	Less	no
DAYVIGO	LEMBOREXANT	Tier 3 - [Adverse Reactions/Overdosage]: (Found) palpitations; [Severity]: Mild(Arrhythmia)	7074cb65-77b3-45d2-8e8d-da8dc0f70bfd	DAYVIGO	Less	no
Fenofibrate	FENOFIBRATE	Tier 3 - [Adverse Reactions/Overdosage]: (Found) coronary heart disease; mortality; [Severity]: Severe(Heart damage)	24790a18-0291-4b88-a724-acac43b616ce	ANTARA	Less	no
colchicine	COLCHICINE	Tier 3 - [Adverse Reactions/Overdosage]: (Found) cardiovascular collapse; [Severity]: Severe(Heart damage)	11a62c34-db88-4a79-81a1-59b316d41d66	colchicine	Less	no
Colesevelam	COLESEVELAM	Tier 3 - [Adverse Reactions/Overdosage]: (Found) myocardial infarction, bradycardia; [Severity]: Severe(Heart damage)	ffac398c-3eb7-482a-80ce-0ad2cbd2bdca	Colesevelam HCL	Less	no
Chlordiazepoxide Hydrochloride	CHLORDIAZEPOXIDE HYDROCHLORIDE	Tier 2 - [Warnings and Precautions]: (Found) hypotonia; hypotension; [Severity]: Mild(Heart damage)	43daab7a-3809-4b13-b015-4806912c3c4a	Chlordiazepoxide Hydrochloride	Less	no
Colchicine	COLCHICINE	Tier 3 - [Adverse Reactions/Overdosage]: (Found) cardiovascular collapse; [Severity]: Severe(Heart damage)	11a62c34-db88-4a79-81a1-59b316d41d66	colchicine	Less	no
CHLORZOXAZONE	CHLORZOXAZONE	Tier 3 - [Adverse Reactions/Overdosage]: (Found) hypotension; lowered blood pressure; [Severity]: Mild(Heart damage)	669afcc1-d587-4dc0-8f6e-99109bcfed36	CHLORZOXAZONE	Less	no
vigabatrin	VIGABATRIN	Tier 3 - [Adverse Reactions/Overdosage]: (Found) bradycardia, hypotension; [Severity]: Mild(Arrhythmia)	8d3d6316-33ab-41e8-9485-4495c218be56	VIGAFYDE	Less	no
Desloratadine	DESLORATADINE	Tier 3 - [Adverse Reactions/Overdosage]: (Found) tachycardia, palpitations; [Severity]: Mild(Arrhythmia)	cf7f838b-4595-4c81-97b9-e1594347e1bd	Desloratadine	Less	no
Miglustat	MIGLUSTAT	Tier 3 - [Adverse Reactions/Overdosage]: (Found) Tachycardia; [Severity]: Mild(Arrhythmia)	d7c38298-37db-5a80-e053-2995a90aee40	OPFOLDA	Less	no
Ursodiol	URSODIOL	Tier 3 - [Adverse Reactions/Overdosage]: (Found) Chest Pain; [Severity]: Mild(Heart damage)	fff2640b-b704-4303-acae-8647fce58a08	Ursodiol	Less	no
Clorazepate Dipotassium	CLORAZEPATE DIPOTASSIUM	Tier 3 - [Adverse Reactions/Overdosage]: (Found) decrease in systolic blood pressure; [Severity]: Mild(Heart damage)	6442448e-aa40-40c9-a117-2e689aa5321c	Clorazepate Dipotassium	Less	no
Carglumic Acid	CARGLUMIC ACID	Tier 3 - [Adverse Reactions/Overdosage]: (Found) tachycardia; [Severity]: Mild(Arrhythmia)	59e73eb8-edf8-4fad-93c2-deb6b23497f8	Carglumic acid	Less	no
Ultramicrosize Griseofulvin	ULTRAMICROSIZE GRISEOFULVIN	Tier 2 - [Warnings and Precautions]: (Found) tachycardia; [Severity]: Mild(Arrhythmia)	ae369582-2e4c-48a4-ac42-0a77466654fd	Ultramicrosize Griseofulvin	Less	no
Clobazam	CLOBAZAM	Tier 3 - [Adverse Reactions/Overdosage]: (Found) hypotonia, lowered or elevated blood pressure; [Severity]: Mild(Heart damage)	6da2c381-057b-456a-b57b-464f8b383371	Clobazam	Less	no
SODIUM IODIDE I 123	SODIUM IODIDE I 123	Tier 3 - [Adverse Reactions/Overdosage]: (Found) tachycardia, chest pain; [Severity]: Mild(Arrhythmia), Mild(Heart damage)	493fa2ab-4eb0-4434-9739-3079b2f0e272	SODIUM IODIDE I 123	Less	no
Metaxalone	METAXALONE	Tier 2 - [Warnings and Precautions]: (Found) tachycardia; [Severity]: Mild(Arrhythmia)	c86862a4-f6ff-4268-bec6-35dedbe4cd4a	Metaxalone	Less	no
Triazolam	TRIAZOLAM	Tier 3 - [Adverse Reactions/Overdosage]: (Found) blood pressure; [Severity]: Mild(Heart damage)	db564864-17fc-4ba5-a438-a467ef57a0ca	Triazolam	Less	no
Fragmin	DALTEPARIN SODIUM	Tier 3 - [Adverse Reactions/Overdosage]: (Found) hypotensive; [Severity]: Mild(Heart damage)	23527b8b-9b28-4e6d-9751-33b143975ac7	Fragmin	Less	no
Isosulfan Blue	ISOSULFAN BLUE	Tier 3 - [Adverse Reactions/Overdosage]: (Found) shock; [Severity]: Severe(Heart damage)	d36ae5af-6351-497a-9151-82bcb2c62fa0	Isosulfan Blue	Less	no
ICATIBANT	ICATIBANT	Tier 3 - [Adverse Reactions/Overdosage]: (Found) hypotension; [Severity]: Mild(Heart damage)	aeb5406c-9501-4f43-8134-5b02a7fa7451	Icatibant	Less	no
Signifor LAR	PASIREOTIDE	Tier 3 - [Adverse Reactions/Overdosage]: (Found) Bradycardia; QT Prolongation; Hypertension; Hypotension; Sinus bradycardia; Atrioventricular block first degree; ECG QT prolonged; [Severity]: Moderate(Arrhythmia)	a0aad470-3f38-af97-e053-2995a90a383a	Signifor LAR	Less	most
CAFFEINE CITRATE	CAFFEINE CITRATE	Tier 3 - [Adverse Reactions/Overdosage]: (Found) tachycardia; increased left ventricular output; [Severity]: Mild(Arrhythmia)	f9feb925-e1b8-41bc-b9c5-89198f07c0e9	CAFCIT	Less	most
Flumazenil	FLUMAZENIL	Tier 3 - [Adverse Reactions/Overdosage]: (Found) cardiac dysrhythmias, arrhythmia, bradycardia, tachycardia; [Severity]: Moderate(Arrhythmia)	436f5616-9626-4b6a-9deb-2986444179d0	Flumazenil	Less	most
Granisetron Hydrochloride	GRANISETRON HYDROCHLORIDE	Tier 2 - [Warnings and Precautions]: (Found) tachycardia; [Severity]: Mild(Arrhythmia)	df4b6775-4337-41e0-815a-b064d98c3fe1	Granisetron Hydrochloride	Less	most
Trovan	TROVAFLOXACIN MESYLATE	Tier 3 - [Adverse Reactions/Overdosage]: (Found) palpitation; angina pectoris; tachycardia; bradycardia; hypertension; hypotension; peripheral edema; chest pain; syncope; [Severity]: Mild(Heart damage)	da9b26bb-d2d7-4113-a0f9-c6c2280f4875	Trovan	Less	most
Wakix	PITOLISANT HYDROCHLORIDE	Tier 3 - [Adverse Reactions/Overdosage]: (Found) QT Interval Prolongation; Heart rate increased; [Severity]: Moderate(Arrhythmia)	8daa5562-824e-476c-9652-26ceef3d4b0e	Wakix	Less	most
Isturisa	OSILODROSTAT	Tier 3 - [Adverse Reactions/Overdosage]: (Found) QT prolongation, QTc Interval Prolongation; [Severity]: Moderate(Arrhythmia)	f3a5ec24-63c3-4d83-b1c0-6c550fbe7ae2	Isturisa	Less	most
Katerzia	AMLODIPINE	Tier 3 - [Adverse Reactions/Overdosage]: (Found) palpitation; [Severity]: Mild(Arrhythmia)	df673a4d-acb8-444c-a472-c87ab8cbd366	Katerzia	Less	most
Lucemyra	LOFEXIDINE HYDROCHLORIDE	Tier 3 - [Adverse Reactions/Overdosage]: (Found) hypotension; bradycardia; [Severity]: Mild(Heart damage); Mild(Arrhythmia)	b748f308-ba71-4fd9-84ec-ec7e0f210885	Lucemyra	Less	most
Invirase	SAQUINAVIR MESYLATE	Tier 3 - [Adverse Reactions/Overdosage]: (Found) hypertension; hypotension; heart murmur; heart valve disorder; peripheral vasoconstriction; syncope; thrombophlebitis; [Severity]: Mild(Heart damage)	b8b53129-06ab-4143-b9b7-7675e49a52ef	Invirase	Less	most
Inrebic	FEDRATINIB HYDROCHLORIDE	Tier 3 - [Adverse Reactions/Overdosage]: (Found) cardiogenic shock; cardiac failure; myocardial ischemia; hypertension; [Severity]: Severe(Heart damage)	f0f55a2a-4e0c-4cba-8571-03e1424486d7	Inrebic	Less	most
JANUVIA	SITAGLIPTIN	Tier 3 - [Adverse Reactions/Overdosage]: (Found) Heart Failure; [Severity]: Severe(Heart damage)	39253ddd-0245-43b1-ad28-d5923983afb4	JANUVIA	Less	most
TAVALISSE	FOSTAMATINIB	Tier 2 - [Warnings and Precautions]: (Found) Hypertension; [Severity]: Mild(Heart damage)	21149cc3-049b-43e2-b141-c9499160556c	TAVALISSE	Less	most
Xcopri; Xcopri Maintenance Pack; Xcopri Titration Pack	CENOBAMATE	Tier 3 - [Adverse Reactions/Overdosage]: (Found) Palpitations, QT Shortening; [Severity]: Mild(Arrhythmia)	565c2126-57ae-4e29-b443-723bbe7e2072	Xcopri; Xcopri Maintenance Pack; Xcopri Titration Pack	Less	most
Orgovyx	RELUGOLIX	Tier 3 - [Adverse Reactions/Overdosage]: (Found) QT/QTc Interval Prolongation, myocardial infarction, arrhythmia, atrioventricular block, cardiac failure; [Severity]: Severe(Heart damage)	077a92f6-9f1b-479a-87c7-c92b5db6aa9c	Orgovyx	Less	most
AUSTEDO; Austedo	DEUTETRABENAZINE	Tier 3 - [Adverse Reactions/Overdosage]: (Found) QTc Prolongation; [Severity]: Moderate(Arrhythmia)	7ea3c60a-45c7-44cc-afc2-d87fa53993c0	AUSTEDO; AUSTEDO XR; Austedo	Less	most
ZYKADIA	CERITINIB	Tier 3 - [Adverse Reactions/Overdosage]: (Found) myocardial infarction; prolonged QT interval; bradycardia; [Severity]: Severe(Arrhythmia)	fff5d805-4ffd-4e8e-8e63-6f129697563e	ZYKADIA	Less	most
Cerdelga	ELIGLUSTAT	Tier 3 - [Adverse Reactions/Overdosage]: (Found) palpitations; [Severity]: Mild(Arrhythmia)	819f828a-b888-4e46-83fc-94d774a28a83	Cerdelga	Less	most
DYANAVEL XR; Dyanavel XR	AMPHETAMINE	Tier 3 - [Adverse Reactions/Overdosage]: (Found) myocardial infarction; cardiomyopathy; palpitations; tachycardia; elevation of blood pressure; sudden death; [Severity]: Severe(Heart damage)	ae304b29-0b40-40ec-ad0d-76b742d4a9b9	DYANAVEL XR; Dyanavel XR	Less	most
RETEVMO	SELPERCATINIB	Tier 3 - [Adverse Reactions/Overdosage]: (Found) QT Interval Prolongation; cardiac arrest; cardiac failure; hypertension; [Severity]: Severe(Heart damage)	7fa848ba-a59c-4144-9f52-64d090f4d828	RETEVMO	Less	most
Mekinist	TRAMETINIB	Tier 3 - [Adverse Reactions/Overdosage]: (Found) Cardiomyopathy; Decreased LVEF; atrioventricular block; bundle branch block; rhabdomyolysis; bradycardia; peripheral edema; hypertension; hemorrhage; Cardiac: Atrioventricular block complete; Hypertension; Edema; Hemorrhage; [Severity]: Severe(Heart damage)	0002ad27-779d-42ab-83b5-bc65453412a1	Mekinist	Less	most
Xospata	GILTERITINIB	Tier 3 - [Adverse Reactions/Overdosage]: (Found) cardiac arrest; prolonged QT interval; cardiac failure; pericardial effusion; pericarditis/myocarditis; hypotension; [Severity]: Severe(Heart damage)	b5ff59aa-9c0d-49a8-9053-1f179b482383	Xospata	Less	most
Thalomid	THALIDOMIDE	Tier 3 - [Adverse Reactions/Overdosage]: (Found) Bradycardia; Hypotension; Orthostatic hypotension; Atrial fibrillation; Myocardial ischemia; Sick sinus syndrome; EKG abnormalities; Pulmonary hypertension; Congestive heart failure; [Severity]: Severe(Heart damage)	2eda833b-1357-4ed4-a093-194524fcb061	Thalomid	Less	most
Ofev	NINTEDANIB	Tier 3 - [Adverse Reactions/Overdosage]: (Found) myocardial infarction, hypertension; [Severity]: Severe(Heart damage)	da1c9f37-779e-4682-816f-93d0faa4cfc9	Ofev	Less	most
Tradjenta	LINAGLIPTIN	Tier 3 - [Adverse Reactions/Overdosage]: (Found) Heart Failure; [Severity]: Severe(Heart damage)	c797ea5c-cab7-494b-9044-27eba0cfe40f	Tradjenta	Less	most
Conjupri	LEVAMLODIPINE	Tier 3 - [Adverse Reactions/Overdosage]: (Found) arrhythmia; palpitation; bradycardia; tachycardia; atrial fibrillation; ventricular tachycardia; [Severity]: Mild(Arrhythmia)	c3cca66e-348a-43e8-8f96-e995104dae3d	Conjupri	Less	most
Tacrolimus	TACROLIMUS; TACROLIMUS CAPSULES	Tier 3 - [Adverse Reactions/Overdosage]: (Found) Hypertension; Hyperkalemia; Myocardial Hypertrophy; QT prolongation; Torsades de pointes; Myocardial infarction; Myocardial ischemia; Pericardial effusion; Cardiac arrhythmia; Ventricular extrasystoles; Ventricular fibrillation; [Severity]: Moderate(Heart damage), Moderate(Arrhythmia)	98e0584d-16d2-442b-86ce-e5e65239db0c	Tacrolimus	Less	most
Hydrocodone Bitartrate	HYDROCODONE BITARTRATE	Tier 2 - [Warnings and Precautions]: (Found) Hypotension; [Severity]: Mild(Heart damage)	a7b8ea07-e926-f0a5-c20d-92f23ed350d0	Hydrocodone Bitartrate	Less	most
Oxybutynin Chloride	OXYBUTYNIN CHLORIDE	Tier 3 - [Adverse Reactions/Overdosage]: (Found) palpitations; sinus arrhythmia; tachycardia; QT interval prolongation; [Severity]: Mild(Arrhythmia)	8e830697-a6d3-13ed-e053-2995a90acb11	Oxybutynin Chloride	Less	most
Bromocriptine Mesylate	BROMOCRIPTINE MESYLATE	Tier 2 - [Warnings and Precautions]: (Found) Hypotension, Myocardial infarction; [Severity]: Mild(Heart damage)	e42ba916-16b9-4d1c-8d09-9d2fbb1b6c20	CYCLOSET	Less	most
ropinirole hydrochloride	ROPINIROLE HYDROCHLORIDE	Tier 2 - [Warnings and Precautions]: (Found) Hypotension; orthostatic hypotension; bradycardia; [Severity]: Mild(Heart damage)	00c0ab77-914a-4e8a-bcb7-24cecacfebb1	ROPINIROLE HYDROCHLORIDE	Less	most
Amlodipine Besylate	AMLODIPINE BESYLATE	Tier 3 - [Adverse Reactions/Overdosage]: (Found) hypotension; reflex tachycardia; [Severity]: Mild(Heart damage); Mild(Arrhythmia)	b1151904-5085-49bd-94ec-cb2894f4eb10	Amlodipine Besylate	Less	most
PREGABALIN	PREGABALIN	Tier 3 - [Adverse Reactions/Overdosage]: (Found) heart block; [Severity]: Severe(Arrhythmia)	1ef735e8-467e-ed0d-e063-6294a90a210e	Pregabalin	Less	most
ATAZANAVIR	ATAZANAVIR	Tier 2 - [Warnings and Precautions]: (Found) PR interval prolongation; first-degree AV block; second-degree AV block; [Severity]: Mild(Arrhythmia); Special Condition	7fbea274-d6b5-4faa-bbf0-05fefab42114	Atazanavir Sulfate	Less	most
CARBAMAZEPINE	CARBAMAZEPINE	Tier 3 - [Adverse Reactions/Overdosage]: (Found) congestive heart failure; myocardial infarction; arrhythmias; coronary artery disease; hypotension; AV block; [Severity]: Severe(Heart damage)	536811ab-308b-4866-9185-9e4149483512	Carbamazepine	Less	most
FIRMAGON	DEGARELIX	Tier 3 - [Adverse Reactions/Overdosage]: (Found) Hypertension; [Severity]: Mild(Heart damage)	ab11dd8a-0fd9-4013-89ab-e114557c7e4b	FIRMAGON	Less	most
TRIPTODUR	TRIPTORELIN	Tier 3 - [Adverse Reactions/Overdosage]: (Found) hypertension; [Severity]: Mild(Heart damage)	f41380e7-b830-432d-a5f5-a872932f107e	TRIPTODUR	Less	less
VIVITROL	NALTREXONE	Tier 3 - [Adverse Reactions/Overdosage]: (Found) angina pectoris, atrial fibrillation, cardiac failure congestive, coronary artery atherosclerosis, myocardial infarction, palpitations; [Severity]: Moderate(Heart damage)	cd11c435-b0f0-4bb9-ae78-60f101f3703f	VIVITROL	Less	less
carboprost tromethamine	CARBOPROST TROMETHAMINE	Tier 3 - [Adverse Reactions/Overdosage]: (Found) Hypertension; Tachycardia; Palpitations; Chest pain; Pulmonary edema; [Severity]: Mild(Heart damage)	e5054c6a-c54e-4ddf-8280-a154b90cac07	carboprost tromethamine	Less	less
INFED	IRON DEXTRAN	Tier 3 - [Adverse Reactions/Overdosage]: (Found) Cardiac arrest; tachycardia; bradycardia; arrhythmias; acute myocardial ischemia; myocardial infarction; hypertension; hypotension; [Severity]: Severe(Heart damage)	94b01b1e-794b-4bea-8e24-2e54683fc023	INFeD	Less	less
Calcium Disodium Versenate	EDETATE CALCIUM DISODIUM	Tier 3 - [Adverse Reactions/Overdosage]: (Found) hypotension, cardiac rhythm irregularities; [Severity]: Mild(Heart damage)	710a2c8c-3620-4f6f-b8fc-fb19ab9e9f22	Edetate Calcium Disodium	Less	less
Orphenadrine Citrate	ORPHENADRINE CITRATE	Tier 3 - [Adverse Reactions/Overdosage]: (Found) tachycardia; palpitation; [Severity]: Mild(Arrhythmia)	3eb1b1cc-ed7a-6f0f-e054-00144ff88e88	Orphenadrine Citrate	Less	less
Metoclopramide	METOCLOPRAMIDE HYDROCHLORIDE	Tier 3 - [Adverse Reactions/Overdosage]: (Found) Hypotension; hypertension; bradycardia; supraventricular tachycardia; acute congestive heart failure; AV block; [Severity]: Moderate(Arrhythmia)	40cf021d-5f2a-055c-e054-00144ff88e88	Metoclopramide	Less	less
Penicillin G Potassium	PENICILLIN G POTASSIUM	Tier 3 - [Adverse Reactions/Overdosage]: (Found) hypotension; tachycardia; [Severity]: Mild(Heart damage)	d8aaefb6-3f7d-4bc5-b40a-1c58c3054320	Pfizerpen	Less	less
Pentobarbital Sodium	PENTOBARBITAL SODIUM	Tier 3 - [Adverse Reactions/Overdosage]: (Found) tachycardia; hypotension; cardiac arrhythmias; congestive heart failure; [Severity]: Severe(Heart damage)	5c380ab0-4386-48b6-80ab-ca594b23bc74	Nembutal Sodium	Less	less
Aztreonam	AZTREONAM	Tier 3 - [Adverse Reactions/Overdosage]: (Found) hypotension; transient ECG changes; ventricular bigeminy; PVC; flushing; [Severity]: Mild(Heart damage)	d4500795-3b07-4a7d-b432-73cafbb3dbc6	Aztreonam	Less	less
Ertapenem	ERTAPENEM SODIUM	Tier 3 - [Adverse Reactions/Overdosage]: (Found) heart failure; cardiac arrest; bradycardia; arrhythmia; atrial fibrillation; ventricular tachycardia; hypertension; tachycardia; [Severity]: Severe(Heart damage)	f725a68c-31a2-482a-9744-19adc47506b5	Ertapenem	Less	less
Bumetanide	BUMETANIDE	Tier 3 - [Adverse Reactions/Overdosage]: (Found) hypotension; electrocardiogram changes; [Severity]: Mild(Heart damage)	0a5577f5-d2fe-4b0d-8245-78ee77df30fd	Bumetanide	Less	less
Cortrosyn	CORTROSYN	Tier 3 - [Adverse Reactions/Overdosage]: (Found) bradycardia; tachycardia; hypertension; [Severity]: Mild(Arrhythmia)	15eaaab2-d656-7310-e063-6394a90ae59f	Cortrosyn	Less	less
DEMEROL	MEPERIDINE HYDROCHLORIDE	Tier 2 - [Warnings and Precautions]: (Found) hypotension; [Severity]: Mild(Heart damage)	b31d1308-28c3-43f4-e0a6-2f3ed76b8975	DEMEROL	Less	less
Protopam Chloride	PRALIDOXIME CHLORIDE	Tier 3 - [Adverse Reactions/Overdosage]: (Found) tachycardia; [Severity]: Mild(Arrhythmia)	2741d8fd-51c2-46be-880b-99f2b20a6137	Protopam Chloride	Less	less
Nalbuphine Hydrochloride	NALBUPHINE HYDROCHLORIDE	Tier 3 - [Adverse Reactions/Overdosage]: (Found) bradycardia, hypotension, cardiac arrest, arrhythmias; [Severity]: Severe(Arrhythmia), Mild(Heart damage)	596826ff-e471-4d4f-9a73-2a34e2af2dd6	Nalbuphine Hydrochloride	Less	less
Deferoxamine mesylate	DEFEROXAMINE MESYLATE	Tier 3 - [Adverse Reactions/Overdosage]: (Found) hypotension; tachycardia; bradycardia; [Severity]: Mild(Arrhythmia)	a7174843-5965-49fc-b842-f7eff7b48bbc	Desferal	Less	less
Hydromorphone Hydrochloride	HYDROMORPHONE HYDROCHLORIDE	Tier 2 - [Warnings and Precautions]: (Found) hypotension; [Severity]: Mild(Heart damage)	fab97112-e276-40e0-bc82-0a29d7fa75fa	Hydromorphone Hydrochloride	Less	less
Purified Cortrophin Gel	REPOSITORY CORTICOTROPIN	Tier 3 - [Adverse Reactions/Overdosage]: (Found) Hypertension; Congestive heart failure; [Severity]: Severe(Heart damage)	f27544ee-a0e2-4d84-b193-1c9efdf9e34c	Purified Cortrophin Gel	Less	less
Miacalcin	CALCITONIN SALMON	Tier 3 - [Adverse Reactions/Overdosage]: (Found) hypertension; [Severity]: Mild(Heart damage)	26caf31f-7f7c-48a8-a1ac-35d2ceefda2b	Miacalcin	Less	less
Makena	HYDROXYPROGESTERONE CAPROATE	Tier 3 - [Adverse Reactions/Overdosage]: (Found) myocardial infarction; [Severity]: Severe(Heart damage)	687bcf42-f437-42c7-8909-a91f621f55df	Hydroxyprogesterone Caproate	Less	less
Lupron Depot-PED	LEUPROLIDE ACETATE	Tier 3 - [Adverse Reactions/Overdosage]: (Found) hypertension; hypotension; bradycardia; peripheral vascular disorder; syncope; [Severity]: Mild(Heart damage)	e99f47d2-da10-3127-ecb3-e5d942ae6e81	Lupron Depot-PED	Less	less
Miochol E	ACETYLCHOLINE CHLORIDE	Tier 3 - [Adverse Reactions/Overdosage]: (Found) bradycardia; hypotension; [Severity]: Mild(Arrhythmia); Mild(Heart damage)	e701ef07-9499-4b56-931f-f4eb3eedbe24	Miochol E	Less	less
Steritalc 2g; Steritalc 3g; Steritalc 4g	TALC	Tier 3 - [Adverse Reactions/Overdosage]: (Found) arrhythmia; [Severity]: Moderate(Arrhythmia)	c94e51d9-beef-4b06-e053-2a95a90a754a	Steritalc 2g; Steritalc 3g; Steritalc 4g	Less	less
PRIALT	ZICONOTIDE ACETATE	Tier 3 - [Adverse Reactions/Overdosage]: (Found) hypotension; [Severity]: Mild(Heart damage)	b025d8ed-937d-4597-9ad1-0b2f6e0ee5b1	PRIALT	Less	less
PROSTIN VR PEDIATRIC	ALPROSTADIL	Tier 3 - [Adverse Reactions/Overdosage]: (Found) bradycardia; tachycardia; hypotension; cardiac arrest; congestive heart failure; second degree heart block; ventricular fibrillation; [Severity]: Severe(Heart damage)	930f8c02-46a8-4cff-a484-660468ab23c3	PROSTIN VR PEDIATRIC	Less	less
Amidate	ETOMIDATE	Tier 3 - [Adverse Reactions/Overdosage]: (Found) hypertension; hypotension; tachycardia; bradycardia; cardiac depression; [Severity]: Mild(Heart damage)	eb63c7d7-5eca-4751-be51-45cf4d7715aa	Amidate	Less	less
Photofrin	PORFIMER SODIUM	Tier 2 - [Warnings and Precautions]: (Found) Chest Pain; [Severity]: Mild(Heart damage)	5c4841b4-fbc0-4163-8ee1-cb28629cbfbf	Photofrin	Less	less
Onpattro	PATISIRAN	Tier 2 - [Warnings and Precautions]: (Found) hypotension; [Severity]: Mild(Heart damage)	e87ec36f-b4b4-49d4-aea4-d4ffb09b0970	Onpattro	Less	less
Xerava	ERAVACYCLINE	Tier 3 - [Adverse Reactions/Overdosage]: (Found) palpitations; hypotension; [Severity]: Mild(Arrhythmia), Mild(Heart damage)	a4b188d4-f467-470c-ad7b-25ffbdd8862a	Xerava	Less	less
ALIQOPA	COPANLISIB	Tier 2 - [Warnings and Precautions]: (Found) Hypertension; [Severity]: Mild(Heart damage)	ade50241-2c10-4038-b4e9-72f6bf905f03	ALIQOPA	Less	less
Kimyrsa	ORITAVANCIN DIPHOSPHATE	Tier 3 - [Adverse Reactions/Overdosage]: (Found) Tachycardia; [Severity]: Mild(Arrhythmia)	5e755c40-6e73-4572-b474-4d8a131693d1	Kimyrsa	Less	less
Fetroja	CEFIDEROCOL SULFATE TOSYLATE	Tier 3 - [Adverse Reactions/Overdosage]: (Found) congestive heart failure, bradycardia, atrial fibrillation, myocardial infarction, atrial flutter; [Severity]: Moderate(Arrhythmia), Mild(Arrhythmia), Severe(Heart damage)	75c0c785-38e0-4049-a6fb-b77581f5b35c	Fetroja	Less	less
Viltepso	VILTOLARSEN	Tier 3 - [Adverse Reactions/Overdosage]: (Found) Ejection fraction decreased; [Severity]: Mild(Heart damage)	1ffff9a8-6d6a-4dcb-8493-1b6cc3a5d123	Viltepso	Less	less
Zulresso	BREXANOLONE	Tier 3 - [Adverse Reactions/Overdosage]: (Found) Tachycardia; Loss of consciousness; [Severity]: Moderate(Arrhythmia)	b40f3b2a-1859-4ed6-8551-444300806d13	Zulresso	Less	less
Cyanokit	HYDROXOCOBALAMIN	Tier 2 - [Warnings and Precautions]: (Found) hypotensive; blood pressure; [Severity]: Mild(Heart damage)	d56fcc8d-bd64-46ab-b0c0-2124bd745a6b	Cyanokit	Less	less
Orbactiv	ORITAVANCIN	Tier 3 - [Adverse Reactions/Overdosage]: (Found) Tachycardia; [Severity]: Mild(Arrhythmia)	ff09a726-9f9b-4e30-b509-396781293220	Orbactiv	Less	less
REZIPRES	EPHEDRINE HYDROCHLORIDE	Tier 3 - [Adverse Reactions/Overdosage]: (Found) Tachycardia; palpitations; bradycardia; reactive hypertension; ventricular ectopics; [Severity]: Mild(Arrhythmia)	8e506ea1-8df0-4425-c1b9-6c89a293f52e	REZIPRES	Less	less
Giapreza	ANGIOTENSIN II	Tier 3 - [Adverse Reactions/Overdosage]: (Found) hypertension; [Severity]: Mild(Heart damage)	c265d69a-3efe-4107-9a9e-e6fd3d531c48	Giapreza	Less	less
KINEVAC	SINCALIDE	Tier 3 - [Adverse Reactions/Overdosage]: (Found) hypotension; hypertension; bradycardia; [Severity]: Mild(Arrhythmia); Mild(Heart damage)	1408aabb-6982-48e5-ae9f-504ec43b0003	KINEVAC	Less	less
DEFITELIO	DEFIBROTIDE SODIUM	Tier 3 - [Adverse Reactions/Overdosage]: (Found) hypotension; [Severity]: Mild(Heart damage)	2c3db989-d7ad-41ed-9ebf-698dcf6c24ec	DEFITELIO	Less	less
Vizamyl	FLUTEMETAMOL F-18	Tier 3 - [Adverse Reactions/Overdosage]: (Found) increased blood pressure; [Severity]: Mild(Heart damage)	b3558f16-8f9a-4e55-8d9c-836427ebaa57	Vizamyl	Less	less
ARGATROBAN	ARGATROBAN	Tier 3 - [Adverse Reactions/Overdosage]: (Found) cardiac arrest; ventricular tachycardia; atrial fibrillation; myocardial infarction; myocardial ischemia; angina pectoris; bradycardia; [Severity]: Severe(Heart damage)	41f56fe7-4824-4032-aa73-cfb4f8db2252	Argatroban	Less	less
Sodium Thiosulfate	SODIUM THIOSULFATE	Tier 3 - [Adverse Reactions/Overdosage]: (Found) hypotension; [Severity]: Mild(Heart damage)	82f55408-2de9-463d-85e8-b39c3b259f0b	Sodium Thiosulfate	Less	less
VENOFER (IRON SUCROSE)	VENOFER (IRON SUCROSE)	Tier 2 - [Warnings and Precautions]: (Found) hypotension; [Severity]: Mild(Heart damage)	c59cb54c-bee5-96d6-e053-2995a90a767c	VENOFER (IRON SUCROSE)	Less	less
Beleodaq	BELINOSTAT	Tier 3 - [Adverse Reactions/Overdosage]: (Found) Prolonged QT; Hypotension; ventricular fibrillation; [Severity]: Severe(Arrhythmia)	2e8ef36b-71fa-4492-a16f-577d5f7d111d	Beleodaq	Less	less
Veletri	EPOPROSTENOL	Tier 3 - [Adverse Reactions/Overdosage]: (Found) hypotension; bradycardia; tachycardia; chest pain; flushing; high output cardiac failure; [Severity]: Severe(Heart damage)	df502787-46ec-4dd1-a2c0-be90f6d95a5d	Veletri	Less	less
Ferrlecit	SODIUM FERRIC GLUCONATE COMPLEX	Tier 2 - [Warnings and Precautions]: (Found) hypotension; [Severity]: Mild(Heart damage)	1fe028ff-42ac-4329-b1a5-a9dadfcb79f6	Ferrlecit	Less	less
NEUROLITE	BICISATE DIHYDROCHLORIDE	Tier 3 - [Adverse Reactions/Overdosage]: (Found) cardiac failure; angina; hypertension; [Severity]: Moderate(Heart damage)	f9adbcd5-1ac1-42d8-b18a-a76c9204014c	NEUROLITE	Less	less
Monoferric	FERRIC DERISOMALTOSE	Tier 3 - [Adverse Reactions/Overdosage]: (Found) Tachycardia; Hypertension; Hypotension; [Severity]: Mild(Arrhythmia), Mild(Heart damage)	55859d2d-0456-4fa9-b41f-f535accc97db	Monoferric	Less	less
ERAXIS	ANIDULAFUNGIN	Tier 3 - [Adverse Reactions/Overdosage]: (Found) Hypotension; Atrial fibrillation; QT prolonged; Hypertension; [Severity]: Mild(Heart damage)	a88d9010-55fb-4a02-baff-042cd27688ea	ERAXIS	Less	less
BELRAPZO	BENDAMUSTINE HYDROCHLORIDE	Tier 3 - [Adverse Reactions/Overdosage]: (Found) QT prolongation; ECG changes; ST and T wave deviations; left anterior fascicular block; sinus tachycardia; [Severity]: Moderate(Arrhythmia)	9759a4ae-82ca-40cf-9c02-e1cadb21cbdc	BELRAPZO	Less	less
Hextend	HETASTARCH	Tier 3 - [Adverse Reactions/Overdosage]: (Found) cardiac arrest; ventricular fibrillation; congestive heart failure; [Severity]: Severe(Heart damage)	fc79700c-6c3b-4998-8307-4dc8c81c5041	Hextend	Less	less
OMNISCAN	GADODIAMIDE	Tier 3 - [Adverse Reactions/Overdosage]: (Found) cardiac failure; arrhythmia; myocardial infarction; [Severity]: Severe(Heart damage)	1e9a37e2-f28a-4373-bf0f-3e9b60f42d8a	OMNISCAN	Less	less
Teflaro	CEFTAROLINE FOSAMIL	Tier 3 - [Adverse Reactions/Overdosage]: (Found) Bradycardia; Palpitations; [Severity]: Mild(Arrhythmia)	3ecde48b-75a2-4beb-9999-369f3f61bb8a	Teflaro	Less	less
Amyvid	FLORBETAPIR F 18	Tier 3 - [Adverse Reactions/Overdosage]: (Found) blood pressure increased; [Severity]: Mild(Heart damage)	bb5a5043-0f51-11df-8a39-0800200c9a66	Amyvid	Less	less
AGGRASTAT	TIROFIBAN	Tier 3 - [Adverse Reactions/Overdosage]: (Found) Bradycardia, Dissection, coronary artery; [Severity]: Moderate(Arrhythmia); Moderate(Heart damage)	e850111f-e713-41a2-9c65-21c517cf5511	AGGRASTAT	Less	less
Injectafer	FERRIC CARBOXYMALTOSE; FERRIC CARBOXYMALTOSE INJECTION	Tier 2 - [Warnings and Precautions]: (Found) Hypertension; Hypotension; [Severity]: Mild(Heart damage)	517b4a19-45b3-4286-9f6a-ced4e10447de	Injectafer	Less	less
Torisel	TEMSIROLIMUS	Tier 3 - [Adverse Reactions/Overdosage]: (Found) Hypertension; [Severity]: Mild(Heart damage)	95b7dc92-2180-42f1-8699-3c28f609e674	Torisel	Less	less
Ultiva	REMIFENTANIL HYDROCHLORIDE	Tier 2 - [Warnings and Precautions]: (Found) Bradycardia; Hypotension; [Severity]: Mild(Arrhythmia), Mild(Heart damage)	8b4c8696-e23e-4c51-a4d2-babab5bd945a	Ultiva	Less	less
Drax Exametazime	KIT FOR THE PREPARATION OF TECHNETIUM TC 99M EXAMETAZIME FOR LEUKOCYTE LABELING	Tier 3 - [Adverse Reactions/Overdosage]: (Found) transient blood pressure increase; [Severity]: Mild(Heart damage)	fa7811f9-2803-4126-8037-8f3e56462f9c	Drax Exametazime	Less	less
Nipent	PENTOSTATIN	Tier 3 - [Adverse Reactions/Overdosage]: (Found) Hypotension; Angina Pectoris; Heart Arrest; Heart Failure; Bradycardia; Tachycardia; Arrhythmia; [Severity]: Moderate(Heart damage)	674e0e6d-46ed-4868-9196-04019d667716	Nipent	Less	less
Cleviprex	CLEVIPIDINE	Tier 2 - [Warnings and Precautions]: (Found) hypotension; reflex tachycardia; heart failure; rebound hypertension; [Severity]: Mild(Arrhythmia); Mild(Heart damage)	a6826aa3-fabb-4ff1-a7a3-cd4c34e3a330	Cleviprex	Less	less
Alfentanil Hydrochloride	ALFENTANIL HYDROCHLORIDE	Tier 2 - [Warnings and Precautions]: (Found) bradycardia; [Severity]: Mild(Arrhythmia)	098af6c6-7400-4b2b-bae6-03d5913ad712	Alfentanil Hydrochloride	Less	less
Visudyne	VERTEPORFIN FOR INJECTION	Tier 3 - [Adverse Reactions/Overdosage]: (Found) hypertension; atrial fibrillation; peripheral vascular disorder; [Severity]: Mild(Arrhythmia), Mild(Heart damage)	2f0a34ce-3c57-4ac8-b28e-512be807272f	Visudyne	Less	less
ATROPINE SULFATE; Atropine Sulfate	ATROPINE SULFATE	Tier 2 - [Warnings and Precautions]: (Found) Tachycardia, coronary artery disease; [Severity]: Mild(Arrhythmia)	a6fac578-c7bc-4b3c-a454-7889cc819118	Atropine Sulfate	Less	less
Vyondys 53	GOLODIRSEN	Tier 3 - [Adverse Reactions/Overdosage]: (Found) Tachycardia; [Severity]: Mild(Arrhythmia)	35c227d1-5b24-44b0-b5d3-f0f6b1c46bd5	Vyondys 53	Less	less
Cytovene IV	GANCICLOVIR SODIUM	Tier 3 - [Adverse Reactions/Overdosage]: (Found) arrhythmias; cardiac arrest; conduction disorder; torsade de pointes; ventricular tachycardia; hypotension; hypertension; [Severity]: Severe(Arrhythmia)	cd293b9d-b573-4656-8574-19d7db870a9b	ganciclovir sodium	Less	less
CASPOFUNGIN ACETATE	CASPOFUNGIN ACETATE	Tier 3 - [Adverse Reactions/Overdosage]: (Found) hypotension; tachycardia; [Severity]: Mild(Heart damage)	3bad23a6-09a6-4194-9182-093ed61bc71c	CANCIDAS	Less	less
Carmustine	CARMUSTINE	Tier 3 - [Adverse Reactions/Overdosage]: (Found) Tachycardia; Cardiac Disorders; [Severity]: Mild(Arrhythmia)	11c3fad8-65ef-39a7-e063-6294a90a73e1	Carmustine	Less	less
GEMCITABINE	GEMCITABINE	Tier 3 - [Adverse Reactions/Overdosage]: (Found) myocardial infarction; arrhythmias; congestive heart failure; [Severity]: Severe(Heart damage)	44bcc16c-341d-49e8-a1c6-95d084667aca	gemcitabine	Less	less
VinCRIStine Sulfate	VINCRISTINE SULFATE	Tier 3 - [Adverse Reactions/Overdosage]: (Found) Hypertension; hypotension; coronary artery disease; myocardial infarction; [Severity]: Severe(Heart damage)	b22e4c8e-dbe1-4d4b-a026-e1812974071c	VinCRIStine Sulfate	Less	less
Micafungin	MICAFUNGIN SODIUM	Tier 3 - [Adverse Reactions/Overdosage]: (Found) Atrial Fibrillation; Tachycardia; Cardiac arrest; Myocardial infarction; [Severity]: Severe(Heart damage)	579ff093-0359-4e0e-a6ea-2b6adac80bf0	Micafungin	Less	less
Cefoxitin	CEFOXITIN	Tier 3 - [Adverse Reactions/Overdosage]: (Found) Hypotension; [Severity]: Mild(Heart damage)	d2c449b9-5624-4166-95b1-d7813b3d0445	Cefoxitin	Less	less
Paclitaxel	PACLITAXEL	Tier 2 - [Warnings and Precautions]: (Found) hypotension; conduction abnormalities; [Severity]: Mild(Heart damage), Special Condition	a6c24189-293f-42ca-b969-75870bb55af0	Paclitaxel	Less	less
Mesna	MESNA	Tier 2 - [Warnings and Precautions]: (Found) hypotension; tachycardia; bradycardia; cardiovascular symptoms; cardiovascular collapse; [Severity]: Mild(Heart damage)	1dd56d83-aca3-3e8d-e063-6394a90aa79b	MESNA	Less	less
Eptifibatide	EPTIFIBATIDE	Tier 3 - [Adverse Reactions/Overdosage]: (Found) hypotension; [Severity]: Mild(Heart damage)	c0781dae-3ef6-4cab-b084-01d2e45f3764	Eptifibatide	Less	less
Ibuprofen Lysine	IBUPROFEN LYSINE	Tier 3 - [Adverse Reactions/Overdosage]: (Found) cardiac failure; tachycardia; [Severity]: Mild(Arrhythmia)	307431c7-12de-21e5-e054-00144ff88e88	Ibuprofen Lysine	Less	less
Vinblastine Sulfate	VINBLASTINE SULFATE	Tier 3 - [Adverse Reactions/Overdosage]: (Found) myocardial infarction; angina pectoris; hypertension; [Severity]: Moderate(Heart damage)	f073b58e-56d6-4c8d-a2ce-b37719402d77	Vinblastine Sulfate	Less	less
Micafungin	MICAFUNGIN SODIUM	Tier 3 - [Adverse Reactions/Overdosage]: (Found) Cardiac Disorders; Cardiac arrest; Tachycardia; Atrial Fibrillation; Myocardial infarction; [Severity]: Severe(Heart damage)	579ff093-0359-4e0e-a6ea-2b6adac80bf0	Micafungin	Less	less
Meropenem	MEROPENEM	Tier 3 - [Adverse Reactions/Overdosage]: (Found) heart failure; heart arrest; myocardial infarction; tachycardia; hypertension; hypotension; bradycardia; syncope; cardiogenic shock (implied by shock); [Severity]: Severe(Heart damage)	101ed093-2b68-4cd7-b2aa-6409f70f748a	Meropenem	Less	less
Clindamycin	CLINDAMYCIN PHOSPHATE	Tier 3 - [Adverse Reactions/Overdosage]: (Found) Cardiopulmonary arrest; hypotension; [Severity]: Severe(Heart damage)	a0a2eff7-b7de-42fe-8e5a-0cfbed38bb4b	Cleocin Phosphate	Less	less
Gemcitabine	GEMCITABINE	Tier 3 - [Adverse Reactions/Overdosage]: (Found) myocardial infarction; congestive heart failure; arrhythmias; [Severity]: Severe(Heart damage)	44bcc16c-341d-49e8-a1c6-95d084667aca	gemcitabine	Less	less
Kit for the Preparation of Technetium Tc99m Mertiatide	BETIATIDE	Tier 3 - [Adverse Reactions/Overdosage]: (Found) tachycardia; hypertension; [Severity]: Mild(Arrhythmia); Mild(Heart damage)	0ad62039-f848-4f3d-b489-2524e6b6b86e	Kit for the Preparation of Technetium Tc99m Mertiatide	Less	less
Pamidronate Disodium	PAMIDRONATE DISODIUM	Tier 3 - [Adverse Reactions/Overdosage]: (Found) Hypertension; Cardiac failure; Atrial fibrillation; Tachycardia; Syncope; [Severity]: Mild(Arrhythmia)	9b6a9a3b-71c9-4dcb-b857-5d1de25c3a23	Pamidronate Disodium	Less	less
Zinc Chloride	ZINC CHLORIDE	Tier 3 - [Adverse Reactions/Overdosage]: (Found) tachycardia, hypotension, pulmonary edema; [Severity]: Severe(Heart damage)	9a1914a0-e195-4233-c1be-bc2075580eb8	ZINC	Less	less
Fomepizole	FOMEPIZOLE	Tier 2 - [Warnings and Precautions]: (Found) acidosis and electrolyte imbalances can affect the cardiovascular system; [Severity]: Mild(Heart damage)	911312e2-3a7c-4c97-88a8-b8d92cd12923	Fomepizole	Less	less
Cisatracurium Besylate	CISATRACURIUM BESYLATE	Tier 3 - [Adverse Reactions/Overdosage]: (Found) bradycardia; hypotension; [Severity]: Mild(Arrhythmia)	f9e1a84b-d19e-46c5-b40f-944ac1543dac	cisatracurium besylate	Less	less
DECITABINE	DECITABINE	Tier 3 - [Adverse Reactions/Overdosage]: (Found) cardio-respiratory arrest; cardiac failure congestive; tachycardia; myocardial infarction; cardiomyopathy; atrial fibrillation; supraventricular tachycardia; pulmonary edema; hypotension; [Severity]: Severe(Heart damage)	b46df7d7-d98e-4c7e-b1ee-e03e258781c4	Decitabine	Less	less
Valproate Sodium	VALPROATE SODIUM	Tier 3 - [Adverse Reactions/Overdosage]: (Found) heart block; [Severity]: Moderate(Arrhythmia)	856ecdad-a8e0-4bda-a217-cd7948ddfa59	Valproate Sodium	Less	less
epoprostenol	EPOPROSTENOL	Tier 3 - [Adverse Reactions/Overdosage]: (Found) hypotension; tachycardia; [Severity]: Mild(Heart damage)	df502787-46ec-4dd1-a2c0-be90f6d95a5d	Veletri	Less	less
Allopurinol	ALLOPURINOL	Tier 3 - [Adverse Reactions/Overdosage]: (Found) bradycardia; pericarditis; [Severity]: Mild(Arrhythmia)	f6f7642b-5046-47d6-b259-0c9f8aed3b34	Allopurinol	Less	less
Atracurium Besylate	ATRACURIUM BESYLATE	Tier 2 - [Warnings and Precautions]: (Found) bradycardia; cardiovascular disease; [Severity]: Mild(Arrhythmia), Special Condition	f7b6a720-05a7-4d6a-9200-21bdc90fc1c4	Atracurium Besylate	Less	less
Fludarabine Phosphate	FLUDARABINE PHOSPHATE	Tier 3 - [Adverse Reactions/Overdosage]: (Found) heart failure; arrhythmia; [Severity]: Moderate(Arrhythmia)	8039c2e3-ffe5-3997-e053-2991aa0ad9d0	Fludarabine Phosphate	Less	less
Irinotecan Hydrochloride	IRINOTECAN HYDROCHLORIDE	Tier 3 - [Adverse Reactions/Overdosage]: (Found) Hypotension; Thromboembolic events; Myocardial ischemic events; [Severity]: Mild(Heart damage)	e518dfc6-7e93-4fee-a66c-51e1ab71c056	Camptosar	Less	less
Feridex	FERUMOXIDES	Tier 3 - [Adverse Reactions/Overdosage]: (Found) arrhythmias; hypertension; hypotension; [Severity]: Mild(Arrhythmia)	82ceb312-3aaa-4a5c-9849-7f246cc06ded	Feridex	Less	less
SIVEXTRO	TEDIZOLID PHOSPHATE	Tier 3 - [Adverse Reactions/Overdosage]: (Found) palpitations, tachycardia; [Severity]: Mild(Arrhythmia)	75672079-589f-451a-bdbf-eaebcfcc80a9	SIVEXTRO	Less	less
Baxdela	DELAFLOXACIN MEGLUMINE	Tier 3 - [Adverse Reactions/Overdosage]: (Found) bradycardia, palpitations, tachycardia; [Severity]: Mild(Arrhythmia)	fb77637a-88d9-4aea-958f-e270030ce30d	Baxdela	Less	less
PREVYMIS	LETERMOVIR	Tier 3 - [Adverse Reactions/Overdosage]: (Found) tachycardia; atrial fibrillation; cardiac adverse events; Cardiac Adverse Events; [Severity]: Mild(Arrhythmia)	1b49df80-be4f-47e0-a0b7-123f3e69395b	PREVYMIS	Less	less
Kit for the Prepartion of Technetium Tc99m Sulfur Colloid	TECHNETIUM TC 99M SULFUR COLLOID	Tier 2 - [Warnings and Precautions]: (Found) hypotension; [Severity]: Mild(Heart damage)	eeaf70fd-46bd-4fec-ba9d-2366fdf07888	Kit for the Prepartion of Technetium Tc99m Sulfur Colloid	Less	less
AZACITIDINE	AZACITIDINE	Tier 3 - [Adverse Reactions/Overdosage]: (Found) Hypotension; Hypertension; [Severity]: Mild(Heart damage)	7f89fcbd-d3f4-4112-8733-69baea41255e	Azacitidine	Less	less
CRESEMBA	ISAVUCONAZONIUM SULFATE	Tier 3 - [Adverse Reactions/Overdosage]: (Found) atrial fibrillation, bradycardia, palpitations, supraventricular extrasystoles, supraventricular tachycardia, ventricular extrasystoles, cardiac arrest; [Severity]: Severe(Arrhythmia)	8f7f73b8-586a-4df0-935f-fecd4696c16c	CRESEMBA	Less	less
Metopirone	METYRAPONE	Tier 3 - [Adverse Reactions/Overdosage]: (Found) Hypotension; [Severity]: Mild(Heart damage)	3a27d0ef-83a7-4e1c-9430-46a3326ee8d8	Metopirone	Less	less
Xadago	SAFINAMIDE MESYLATE	Tier 2 - [Warnings and Precautions]: (Found) hypertension; hypertensive crisis; blood pressure; tachycardia; [Severity]: Mild(Heart damage)	c4d65f28-983f-42b4-bb23-023ae0fe81b2	Xadago	Less	less
Dipentum	OLSALAZINE SODIUM	Tier 3 - [Adverse Reactions/Overdosage]: (Found) myocarditis; heart block second degree; pericarditis; palpitations; tachycardia; chest pains; shortness of breath; peripheral edema; acute diffuse myocarditis; [Severity]: Severe(Heart damage)	8512d0c6-db4e-4673-b3b4-28975c18413f	Dipentum	Less	less
ONGENTYS	OPICAPONE	Tier 2 - [Warnings and Precautions]: (Found) arrhythmias; increased heart rate; excessive changes in blood pressure; hypotension; syncope; presyncope; orthostatic hypotension; [Severity]: Mild(Heart damage)	278a60c4-2353-4657-b486-f392b93181b7	ONGENTYS	Less	less
Priftin	RIFAPENTINE	Tier 3 - [Adverse Reactions/Overdosage]: (Found) Hypotension; tachycardia; palpitation; orthostatic hypotension; pericarditis; syncope; [Severity]: Mild(Arrhythmia)	3a64fb70-b85e-43d9-8bcd-7e893f568ae1	Priftin	Less	less
Juxtapid	LOMITAPIDE MESYLATE	Tier 3 - [Adverse Reactions/Overdosage]: (Found) Angina pectoris; Palpitations; [Severity]: Moderate(Heart damage)	61a0be9d-ee58-43e0-b5cb-141011835081	Juxtapid	Less	less
Keveyis	DICHLORPHENAMIDE	Tier 3 - [Adverse Reactions/Overdosage]: (Found) cardiac failure; [Severity]: Severe(Heart damage)	d30a87b9-90fb-35b2-e053-2995a90aea2c	Keveyis	Less	less
VIIBRYD	VILAZODONE HYDROCHLORIDE	Tier 3 - [Adverse Reactions/Overdosage]: (Found) palpitations; ventricular extrasystoles; [Severity]: Mild(Arrhythmia)	4c55ccfb-c4cf-11df-851a-0800200c9a66	VIIBRYD	Less	less
Adempas	RIOCIGUAT	Tier 2 - [Warnings and Precautions]: (Found) hypotension; left ventricular outflow obstruction; hypotension; ischemia; [Severity]: Mild(Heart damage)	7b57509a-3d5d-41d4-8fed-1471e26372a3	Adempas	Less	less
MAYZENT	SIPONIMOD	Tier 3 - [Adverse Reactions/Overdosage]: (Found) Bradycardia, Bradycardiae, Bradyarrhythmia; Atrioventricular Conduction Delays; hypertension; Increased Blood Pressure; myocardial infarctions; [Severity]: Mild(Arrhythmia), Mild(Heart damage)	44492772-5aed-4627-bd85-e8e89f308bb3	MAYZENT	Less	less
Savella	MILNACIPRAN HYDROCHLORIDE	Tier 2 - [Warnings and Precautions]: (Found) Elevated Blood Pressure; Elevated Heart Rate; [Severity]: Mild(Heart damage)	8b720a1e-034b-4583-b80d-105a794cce74	Savella	Less	less
Sapropterin Dihydrochloride	SAPROPTERIN DIHYDROCHLORIDE	Tier 3 - [Adverse Reactions/Overdosage]: (Found) myocardial infarction; [Severity]: Severe(Heart damage)	3f0d6820-ff59-40c0-882f-aeea2dd1d1ad	Sapropterin dihydrochloride	Less	less
ALECENSA	ALECTINIB HYDROCHLORIDE	Tier 2 - [Warnings and Precautions]: (Found) Bradycardia; [Severity]: Mild(Arrhythmia)	42c49deb-713b-427a-9670-08af08adcffb	ALECENSA	Less	less
QELBREE	VILOXAZINE HYDROCHLORIDE	Tier 2 - [Warnings and Precautions]: (Found) Blood Pressure Increases; Heart Rate Increases; [Severity]: Mild(Heart damage)	aedf408d-0f84-418d-9416-7c39ddb0d29a	QELBREE	Less	less
TAVNEOS	AVACOPAN	Tier 3 - [Adverse Reactions/Overdosage]: (Found) Hypertension; [Severity]: Mild(Heart damage)	c93cbc0b-29a3-46a5-9c85-41815ea5cf4a	TAVNEOS	Less	less
Moxidectin	MOXIDECTIN	Tier 2 - [Warnings and Precautions]: (Found) hypotension; orthostatic hypotension; tachycardia; [Severity]: Mild(Heart damage)	6eb02ae9-9065-176f-e053-2991aa0ac891	Moxidectin	Less	less
Desvenlafaxine	DESVENLAFAXINE	Tier 2 - [Warnings and Precautions]: (Found) Elevated Blood Pressure; [Severity]: Mild(Heart damage)	a6c2316d-2a51-4975-a061-dc72f2724b2f	Desvenlafaxine	Less	less
Myrbetriq	MIRABEGRON	Tier 2 - [Warnings and Precautions]: (Found) Blood pressure; hypertension; [Severity]: Mild(Heart damage)	ba9e9e15-e666-4c56-9271-2e24739cfa2d	Myrbetriq	Less	less
VERQUVO	VERICIGUAT	Tier 3 - [Adverse Reactions/Overdosage]: (Found) hypotension; [Severity]: Mild(Heart damage)	17056d73-1b1b-4bf2-9c07-b7a9367f0d6d	VERQUVO	Less	less
ZEJULA	NIRAPARIB	Tier 2 - [Warnings and Precautions]: (Found) Hypertension; Hypertensive crisis; Cardiovascular Effects; Heart rate; Coronary insufficiency; Cardiac arrhythmias; [Severity]: Mild(Heart damage)	c15c7b7e-4b7f-4489-bbbc-884caeee0669	ZEJULA	Less	less
amiloride hydrocloride	AMILORIDE HYDROCLORIDE	Tier 2 - [Warnings and Precautions]: (Found) bradycardia; ECG abnormalities; [Severity]: Mild(Arrhythmia)	18d551a9-ffc7-4b14-adbd-92d84aa8e966	Amiloride Hydrochloride	Less	less
Toviaz	FESOTERODINE FUMARATE	Tier 3 - [Adverse Reactions/Overdosage]: (Found) QT prolongation; heart rate; palpitations; [Severity]: Moderate(Arrhythmia)	5be745f0-8ae7-4c3c-9962-37d6263326f1	Toviaz	Less	less
Aplenzin	BUPROPION HYDROBROMIDE	Tier 2 - [Warnings and Precautions]: (Found) Hypertension; Blood pressure; [Severity]: Mild(Heart damage)	6494d2d9-0ce4-4126-b1c7-49684395942b	Aplenzin	Less	less
Chemet	SUCCIMER	Tier 3 - [Adverse Reactions/Overdosage]: (Found) Arrhythmia; [Severity]: Mild(Arrhythmia)	62035612-9505-3a3f-1ac8-e2dbd711d24e	Chemet	Less	less
COMETRIQ	CABOZANTINIB	Tier 3 - [Adverse Reactions/Overdosage]: (Found) Hypertension; Hypotension; Cardiac arrest; [Severity]: Severe(Heart damage)	1a0c3bea-c87b-4d25-bb44-5f0174da6b34	COMETRIQ	Less	less
Stendra	AVANAFIL	Tier 3 - [Adverse Reactions/Overdosage]: (Found) angina; angina pectoris; myocardial infarction; sudden cardiac death; coronary artery disease; electrocardiogram abnormal; palpitations; hypertension; [Severity]: Moderate(Heart damage)	fa7d93e3-b69b-4e02-8146-89760cd8e9d6	Stendra	Less	less
Tasmar	TOLCAPONE	Tier 2 - [Warnings and Precautions]: (Found) Hypotension; [Severity]: Mild(Heart damage)	a0e47a9d-78e7-4523-983a-aa259f221736	Tasmar	Less	less
XTAMPZA ER	OXYCODONE	Tier 2 - [Warnings and Precautions]: (Found) hypotension; [Severity]: Mild(Heart damage)	b0a5ded2-8ee2-49ca-a86c-2b28ae40f60c	XTAMPZA ER	Less	less
Thiola EC	TIOPRONIN	Tier 3 - [Adverse Reactions/Overdosage]: (Found) congestive heart failure; chest pain; [Severity]: Severe(Heart damage)	20298a52-a194-a161-8632-d84b6f26e23c	Thiola EC	Less	less
GOCOVRI	AMANTADINE	Tier 3 - [Adverse Reactions/Overdosage]: (Found) Orthostatic hypotension; [Severity]: Mild(Heart damage)	82ff865f-78f3-4c94-b6a9-727a54944b28	GOCOVRI	Less	less
Enablex	DARIFENACIN	Tier 3 - [Adverse Reactions/Overdosage]: (Found) palpitations; [Severity]: Mild(Arrhythmia)	a293cece-e97a-4e67-be72-b187568e3b11	Enablex	Less	less
VIRACEPT	NELFINAVIR MESYLATE	Tier 3 - [Adverse Reactions/Overdosage]: (Found) QTc prolongation, torsades de pointes; [Severity]: Severe(Arrhythmia)	e72c2bc6-9462-4a2e-8e1d-b97592376cbd	VIRACEPT	Less	less
SUNOSI	SOLRIAMFETOL	Tier 3 - [Adverse Reactions/Overdosage]: (Found) Palpitations; Blood Pressure Increases; Heart Rate Increases; [Severity]: Mild(Arrhythmia)	362f206b-73e7-4009-8c34-5a9df55679ab	SUNOSI	Less	less
Firdapse	AMIFAMPRIDINE PHOSPHATE	Tier 3 - [Adverse Reactions/Overdosage]: (Found) Hypertension; [Severity]: Mild(Heart damage)	f015fe60-3128-4a43-8c31-19fc6b5def3f	Firdapse	Less	less
Rezurock	BELUMOSUDIL	Tier 3 - [Adverse Reactions/Overdosage]: (Found) hypertension; hypotension; [Severity]: Mild(Heart damage)	102e4ef4-7f84-4e34-8df1-479c24d1575d	Rezurock	Less	less
WELIREG	BELZUTIFAN	Tier 3 - [Adverse Reactions/Overdosage]: (Found) Hypertension; [Severity]: Mild(Heart damage)	13e15ee0-d679-4fa9-9430-e2e2170474da	WELIREG	Less	less
Incruse Ellipta	UMECLIDINIUM	Tier 3 - [Adverse Reactions/Overdosage]: (Found) Tachycardia; Supraventricular tachycardia; Atrial fibrillation; [Severity]: Mild(Arrhythmia)	dbb64747-1505-49d7-9a33-99dd402e96d3	Incruse Ellipta	Less	less
DIURIL	CHLOROTHIAZIDE	Tier 3 - [Adverse Reactions/Overdosage]: (Found) Hypotension; [Severity]: Mild(Heart damage)	bd936e35-1af8-42da-bcc0-f22489d68574	DIURIL	Less	less
CRIXIVAN	INDINAVIR SULFATE	Tier 3 - [Adverse Reactions/Overdosage]: (Found) myocardial infarction; angina pectoris; [Severity]: Severe(Heart damage)	83aeddf8-6fed-487c-858b-2240f0a0e8af	CRIXIVAN	Less	less
Reyvow	LASMIDITAN	Tier 3 - [Adverse Reactions/Overdosage]: (Found) Heart Rate Decrease; Blood Pressure Increase; [Severity]: Mild(Arrhythmia)	aea3358c-ff41-4490-9e6d-c7bf7b3de13f	Reyvow	Less	less
Nucynta ER	TAPENTADOL HYDROCHLORIDE	Tier 2 - [Warnings and Precautions]: (Found) hypotension; [Severity]: Mild(Heart damage)	c3d04d70-0155-4147-9ce4-a3b1fad4b373	Nucynta ER	Less	less
Vascepa	ICOSAPENT ETHYL	Tier 2 - [Warnings and Precautions]: (Found) Atrial Fibrillation/Flutter, Atrial Fibrillation; [Severity]: Mild(Arrhythmia)	9c1a2828-1583-4414-ab22-a60480e8e508	Vascepa	Less	less
PONVORY	PONESIMOD	Tier 3 - [Adverse Reactions/Overdosage]: (Found) bradycardia; AV conduction blocks; decrease in heart rate; [Severity]: Moderate(Arrhythmia)	5be69660-738c-4db7-b0d4-517aa873dc41	PONVORY	Less	less
ZOLINZA	VORINOSTAT	Tier 3 - [Adverse Reactions/Overdosage]: (Found) myocardial infarction; [Severity]: Severe(Heart damage)	cd86ee78-2781-468b-930c-3c4677bcc092	ZOLINZA	Less	less
Ayvakit	AVAPRITINIB	Tier 3 - [Adverse Reactions/Overdosage]: (Found) hypertension; cardiac failure; cardiac failure congestive; [Severity]: Moderate(Heart damage)	645c887c-8cd4-4623-8da9-ac223d71a8b9	Ayvakit	Less	less
Lithostat	ACETOHYDROXAMIC ACID	Tier 3 - [Adverse Reactions/Overdosage]: (Found) palpitations; phlebitis; deep vein thrombosis; [Severity]: Mild(Arrhythmia)	6660b616-a82d-9109-19ce-2bdf9747acea	Lithostat	Less	less
Prilosec	OMEPRAZOLE MAGNESIUM	Tier 3 - [Adverse Reactions/Overdosage]: (Found) Chest pain or angina; tachycardia; bradycardia; palpitations; elevated blood pressure; [Severity]: Mild(Arrhythmia)	b6761f84-53ac-4745-a8c8-1e5427d7e179	Prilosec	Less	less
ELIQUIS	APIXABAN	Tier 3 - [Adverse Reactions/Overdosage]: (Found) Hypotension; [Severity]: Mild(Heart damage)	8917e527-990a-17c0-e053-2a95a90a4631	ELIQUIS	Less	less
ZEPOSIA; ZEPOSIA 7-Day Starter Pack; ZEPOSIA Starter Kit	OZANIMOD HYDROCHLORIDE	Tier 3 - [Adverse Reactions/Overdosage]: (Found) Bradyarrhythmia and Atrioventricular Conduction Delays, Reduction in Heart Rate, Hypertension, Increased Blood Pressure; [Severity]: Moderate(Arrhythmia)	93ce2fab-edfb-4804-8074-963071de51e4	ZEPOSIA; ZEPOSIA 7-Day Starter Pack; ZEPOSIA Starter Kit	Less	less
Darvon-N	PROPOXYPHENE NAPSYLATE	Tier 2 - [Warnings and Precautions]: (Found) hypotension; [Severity]: Mild(Heart damage)	c6c48eee-240b-4425-8691-35462523652e	Darvon-N	Less	less
Fetzima	LEVOMILNACIPRAN HYDROCHLORIDE	Tier 2 - [Warnings and Precautions]: (Found) Elevated Blood Pressure; Elevated Heart Rate; [Severity]: Mild(Heart damage)	bcbc5d92-e022-4a0d-ab4d-2b0d7aa68c58	Levomilnacipran	Less	less
Marplan	ISOCARBOXAZID	Tier 2 - [Warnings and Precautions]: (Found) hypotension, myocardial ischemia [Severity]: Mild(Heart damage)	ac387aa0-3f04-4865-a913-db6ed6f4fdc5	Marplan	Less	less
Cesamet	NABILONE	Tier 2 - [Warnings and Precautions]: (Found) tachycardia, orthostatic hypotension; [Severity]: Mild(Arrhythmia)	83c7ac15-ece9-47de-b83c-d575544fa449	Cesamet	Less	less
LUMAKRAS	SOTORASIB	Tier 3 - [Adverse Reactions/Overdosage]: (Found) cardiac arrest; cardiac failure; [Severity]: Severe(Heart damage)	c80a362c-7ac3-4894-a076-0691e68ef8c1	LUMAKRAS	Less	less
Nardil	PHENELZINE SULFATE	Tier 3 - [Adverse Reactions/Overdosage]: (Found) postural hypotension; edema; tachycardia; [Severity]: Mild(Heart damage)	513a41d0-37d4-4355-8a6d-a2c643bce6fa	Nardil	Less	less
Gavreto	PRALSETINIB	Tier 2 - [Warnings and Precautions]: (Found) Hypertension; [Severity]: Mild(Heart damage)	16edd46e-28b8-f06d-e063-6394a90ae31b	Gavreto	Less	less
Aubagio	TERIFLUNOMIDE	Tier 2 - [Warnings and Precautions]: (Found) blood pressure; [Severity]: Mild(Heart damage)	4650d12c-b9c8-4525-b07f-a2d773eca155	Aubagio	Less	less
Codeine sulfate	CODEINE SULFATE	Tier 2 - [Warnings and Precautions]: (Found) Hypotension; [Severity]: Mild(Heart damage)	010905f9-3bcb-4b50-9fe8-a3ad0010f14c	Codeine sulfate	Less	less
Daliresp	ROFLUMILAST	Tier 3 - [Adverse Reactions/Overdosage]: (Found) atrial fibrillation; [Severity]: Mild(Arrhythmia)	c9a1d0a8-581f-4f91-a2b8-f419192d0ebf	Daliresp	Less	less
BELSOMRA	SUVOREXANT	Tier 3 - [Adverse Reactions/Overdosage]: (Found) palpitations; tachycardia; [Severity]: Mild(Arrhythmia)	e5b72731-1acb-45b7-9c13-290ad12d3951	BELSOMRA	Less	less
Karbinal ER	CARBINOXAMINE MALEATE	Tier 3 - [Adverse Reactions/Overdosage]: (Found) Hypotension; palpitations; tachycardia; [Severity]: Mild(Heart damage)	c40b3f4e-2d71-41a1-a1fc-f64f38724879	Karbinal ER	Less	less
Bupropion Hydrochloride (XL)	BUPROPION HYDROCHLORIDE	Tier 2 - [Warnings and Precautions]: (Found) Hypertension; congestive heart failure (CHF); myocardial infarction; [Severity]: Mild(Heart damage)	997579ed-13b0-4ba8-ba46-9faa8b108efc	Bupropion Hydrochloride (XL)	Less	less
Desvenlafaxine Succinate	DESVENLAFAXINE SUCCINATE	Tier 2 - [Warnings and Precautions]: (Found) Elevated Blood Pressure; [Severity]: Mild	7195b977-6c91-4fed-837d-9b146f051ce8	Desvenlafaxine Succinate	Less	less
Naltrexone Hydrochloride	NALTREXONE HYDROCHLORIDE	Tier 3 - [Adverse Reactions/Overdosage]: (Found) palpitations; tachycardia; non-specific ECG changes; [Severity]: Mild(Arrhythmia)	21b43dab-015c-c82f-ba6e-27da0ec12fc5	Naltrexone Hydrochloride	Less	less
Cefuroxime axetil	CEFUROXIME AXETIL	Tier 3 - [Adverse Reactions/Overdosage]: (Found) Chest pain; Tightness/pain in chest; Tachycardia; Acute myocardial ischemia; Myocardial infarction; [Severity]: Moderate(Heart damage)	a84ac4ed-c268-4e9f-9df8-256e0a64cd16	Cefuroxime Axetil	Less	less
Pyrimethamine	PYRIMETHAMINE	Tier 3 - [Adverse Reactions/Overdosage]: (Found) disorders of cardiac rhythm; [Severity]: Mild(Arrhythmia)	7aca002e-a538-4715-9121-a17bdb7f200c	Pyrimethamine	Less	less
Alprazolam	ALPRAZOLAM	Tier 3 - [Adverse Reactions/Overdosage]: (Found) hypotension; tachycardia; [Severity]: Mild(Heart damage)	0e2644fa-8334-4209-a63d-2466b5ab55b4	Alprazolam	Less	less
Isradipine	ISRADIPINE	Tier 3 - [Adverse Reactions/Overdosage]: (Found) hypotension; tachycardia; ST depression; AV conduction disturbances; [Severity]: Mild(Heart damage)	bf3425e0-428d-4bdb-ac9a-3b9d483df83a	Isradipine	Less	less
Bosentan	BOSENTAN	Tier 3 - [Adverse Reactions/Overdosage]: (Found) Hypotension; Palpitations; [Severity]: Mild(Heart damage)	dc117215-2304-41c1-ad3c-31d5e1029657	Bosentan	Less	less
COLESTIPOL HYDROCHLORIDE	COLESTIPOL HYDROCHLORIDE	Tier 3 - [Adverse Reactions/Overdosage]: (Found) angina; tachycardia; [Severity]: Mild(Arrhythmia)	3e270911-f27b-44d4-b0a2-33506418cc1d	Colestid	Less	less
Felbamate	FELBAMATE	Tier 3 - [Adverse Reactions/Overdosage]: (Found) heart rate; [Severity]: Mild(Arrhythmia)	1aa40de5-c02d-49d6-8722-ed88c40c3ba6	Felbamate	Less	less
Morphine Sulfate Extended Release	MORPHINE SULFATE	Tier 2 - [Warnings and Precautions]: (Found) hypotension; [Severity]: Mild(Heart damage)	dbb37dfd-0196-45f7-b9ca-393f56cf1d28	Morphine Sulfate Extended Release	Less	less
Prazosin Hydrochloride	PRAZOSIN HYDROCHLORIDE	Tier 2 - [Warnings and Precautions]: (Found) tachycardia, hypotension, hypertension; [Severity]: Mild(Arrhythmia)	0e48b26e-afbe-4c61-93f4-f6548d05ea8c	Prazosin Hydrochloride	Less	less
ZOLPIDEM TARTRATE	ZOLPIDEM TARTRATE	Tier 3 - [Adverse Reactions/Overdosage]: (Found) hypotension; cardiovascular compromise; [Severity]: Mild(Heart damage)	3bbc3c35-2811-4a67-9dcc-5eed38ef8b52	ZOLPIDEM TARTRATE	Less	less
Mycophenolic Acid	MYCOPHENOLIC ACID	Tier 3 - [Adverse Reactions/Overdosage]: (Found) Hypertension; Hypotension; Tachycardia; [Severity]: Mild(Heart damage)	93763b39-ba21-449b-bdc5-254ba57154e4	Mycophenolic Acid	Less	less
Sirolimus	SIROLIMUS	Tier 3 - [Adverse Reactions/Overdosage]: (Found) hypertension; tachycardia; fluid accumulation; pericardial effusion; [Severity]: Mild(Arrhythmia)	5908cd1a-fc5a-462f-99ed-1d8983e253c9	Sirolimus	Less	less
Torsemide	TORSEMIDE	Tier 3 - [Adverse Reactions/Overdosage]: (Found) Hypotension; congestive heart failure; [Severity]: Mild(Heart damage)	13d851b6-3355-4541-93e8-73cdaf0f13d1	Torsemide	Less	less
Oxcarbazepine	OXCARBAZEPINE	Tier 3 - [Adverse Reactions/Overdosage]: (Found) hypotension, QT prolongation; [Severity]: Mild(Heart damage)	d4737be8-7c17-4548-b380-808c5b4ad7ac	Oxcarbazepine	Less	less
Glycopyrrolate	GLYCOPYRROLATE	Tier 3 - [Adverse Reactions/Overdosage]: (Found) hypertension; tachycardia; [Severity]: Mild(Heart damage)	677f8495-a870-45b6-bb65-75b449f040ce	GLYCOPYRROLATE	Less	less
FLUDROCORTISONE ACETATE	FLUDROCORTISONE ACETATE	Tier 3 - [Adverse Reactions/Overdosage]: (Found) cardiac enlargement; congestive heart failure; hypertension; [Severity]: Moderate(Heart damage)	3d6f1a89-ea11-474d-aaca-64fea02a3beb	Fludrocortisone Acetate	Less	less
Telmisartan	TELMISARTAN	Tier 2 - [Warnings and Precautions]: (Found) hypotension; heart failure; [Severity]: Mild(Heart damage)	963e9245-ec7a-4bf6-9fc0-80f54e3657f0	telmisartan	Less	less
montelukast sodium	MONTELUKAST SODIUM	Tier 3 - [Adverse Reactions/Overdosage]: (Found) palpitations; [Severity]: Mild(Arrhythmia)	f4c0b28f-283c-7e04-e053-2a95a90aa39c	montelukast sodium	Less	less
Megestrol Acetate	MEGESTROL ACETATE	Tier 3 - [Adverse Reactions/Overdosage]: (Found) Hypertension; cardiomyopathy; palpitation; [Severity]: Mild(Heart damage)	edef65d1-d583-4cee-bb9a-515be84ac51d	Megestrol Acetate	Less	less
Levocetirizine Dihydrochloride	LEVOCETIRIZINE DIHYDROCHLORIDE	Tier 3 - [Adverse Reactions/Overdosage]: (Found) palpitations; tachycardia; hypotension; [Severity]: Mild(Arrhythmia)	628c26f0-f6bb-4658-ba50-8ca04cd859cb	levocetirizine dihydrochloride	Less	less
zaleplon	ZALEPLON	Tier 3 - [Adverse Reactions/Overdosage]: (Found) hypotension; [Severity]: Mild(Heart damage)	9c83b71e-8344-4c77-b7f6-a9c862f9e7dd	ZALEPLON	Less	less
CANDESARTAN CILEXETIL	CANDESARTAN CILEXETIL	Tier 2 - [Warnings and Precautions]: (Found) hypotension; heart failure; [Severity]: Mild(Heart damage)	2cdfc8ef-8418-4a2f-8cf3-769596fa9ac6	Candesartan cilexetil	Less	less
Esomeprazole magnesium	ESOMEPRAZOLE MAGNESIUM	Tier 3 - [Adverse Reactions/Overdosage]: (Found) tachycardia; [Severity]: Mild(Arrhythmia)	192c63f0-25ac-410e-ae75-62e96cbf6f9d	Esomeprazole magnesium	Less	less
PROMETHAZINE HYDROCHLORIDE	PROMETHAZINE HYDROCHLORIDE	Tier 3 - [Adverse Reactions/Overdosage]: (Found) Increased or decreased blood pressure, tachycardia, bradycardia; [Severity]: Mild(Heart damage)	f93ca67d-362a-473f-8296-2952da77c074	PROMETHAZINE HYDROCHLORIDE	Less	less
Famciclovir	FAMCICLOVIR	Tier 3 - [Adverse Reactions/Overdosage]: (Found) Cardiac disorders; Palpitations; [Severity]: Mild(Arrhythmia)	fcf0b0fa-bb2c-4f2c-aa9f-1f2da65d8343	Famciclovir	Less	less
GEMFIBROZIL	GEMFIBROZIL	Tier 3 - [Adverse Reactions/Overdosage]: (Found) Atrial fibrillation; [Severity]: Mild(Arrhythmia)	415ac7e0-ddc7-453e-e054-00144ff8d46c	Gemfibrozil	Less	less
Melphalan	MELPHALAN USP, 2 MG	Tier 3 - [Adverse Reactions/Overdosage]: (Found) cardiac arrest; tachycardia; hypotension; [Severity]: Severe(Heart damage)	24006cbf-4e91-4bb2-9627-25b4ebc9470a	MELPHALAN HYDROCHLORIDE	Less	less
Diazepam	DIAZEPAM	Tier 3 - [Adverse Reactions/Overdosage]: (Found) hypotension; [Severity]: Mild(Heart damage)	2047f721-6a05-c391-e063-6394a90a4ed7	Diazepam	Less	less
Bosentan	BOSENTAN	Tier 3 - [Adverse Reactions/Overdosage]: (Found) Hypotension; Palpitations; [Severity]: Mild(Heart damage); Mild(Arrhythmia)	dc117215-2304-41c1-ad3c-31d5e1029657	Bosentan	Less	less
Chlorthalidone	CHLORTHALIDONE	Tier 2 - [Warnings and Precautions]: (Found) increased heart rate; tachycardia; [Severity]: Mild(Arrhythmia)	3c76c7a6-abfb-4dc1-ad5a-d7d00cb832cb	CHLORTHALIDONE	Less	less
Fluvastatin	FLUVASTATIN	Tier 3 - [Adverse Reactions/Overdosage]: (Found) Atrial fibrillation; Hypertension; Myalgia; Syncope; [Severity]: Mild(Arrhythmia); Mild(Heart damage)	3565bfd3-ef9f-456d-b4be-a294a7a0f01c	Fluvastatin Sodium	Less	less
Guanfacine	GUANFACINE	Tier 3 - [Adverse Reactions/Overdosage]: (Found) bradycardia; bradycardia (sinus bradycardia); bradycardia; hypotension; hypotension (orthostatic hypotension, diastolic hypotension); atrioventricular block; tachycardia; tachycardia (sinus tachycardia); rebound hypertension; hypertensive encephalopathy; palpitations; heart rate increased [Severity]: Mild(Arrhythmia)	00f244f8-353d-4674-b479-26aad6b1619a	Guanfacine	Less	less
NIZATIDINE	NIZATIDINE	Tier 3 - [Adverse Reactions/Overdosage]: (Found) Chest pain; ventricular tachycardia; [Severity]: Moderate(Arrhythmia)	39e62997-8781-449a-e054-00144ff88e88	NIZATIDINE	Less	less
Felodipine	FELODIPINE	Tier 2 - [Warnings and Precautions]: (Found) Hypotension; angina pectoris; Heart Failure; [Severity]: Mild(Heart damage)	129c48eb-29f2-462b-ad8a-b3bf1b193115	Felopdipine	Less	less
Risedronate Sodium	RISEDRONATE SODIUM	Tier 3 - [Adverse Reactions/Overdosage]: (Found) Hypertension; [Severity]: Mild(Heart damage)	e0b5f0ed-ff40-4f0d-bb86-81a7ace9f339	risedronate sodium	Less	less
Dutasteride	DUTASTERIDE	Tier 3 - [Adverse Reactions/Overdosage]: (Found) Cardiac failure; [Severity]: Mild(Heart damage)	85023ea5-af64-4b91-e053-2991aa0a3373	Dutasteride	Less	less
Exemestane	EXEMESTANE	Tier 3 - [Adverse Reactions/Overdosage]: (Found) myocardial infarction; cardiac failure; cardiac ischemic events; angina; myocardial ischemia; hypertension; [Severity]: Severe(Heart damage)	69abd0ff-b200-4d1a-b14a-80e980a8e781	EXEMESTANE	Less	less
Fosinopril sodium	FOSINOPIRL SODIUM; FOSINOPRIL SODIUM	Tier 2 - [Warnings and Precautions]: (Found) hypotension; [Severity]: Mild(Heart damage)	aee04f17-8ee9-42f5-861f-b6ba17220ca4	Fosinopril Sodium	Less	less
Sodium Phenylbutyrate	SODIUM PHENYLBUTYRATE	Tier 3 - [Adverse Reactions/Overdosage]: (Found) arrhythmia; edema; [Severity]: Mild(Arrhythmia)	639f5c7e-9f6d-47fb-a417-2be076176a78	Sodium Phenylbutyrate	Less	less
Benazepril Hydrochloride	BENAZEPRIL HYDROCHLORIDE	Tier 2 - [Warnings and Precautions]: (Found) heart failure; systolic blood pressure; ischemic heart disease; cerebrovascular disease; hypotension; [Severity]: Mild(Heart damage)	08bc0034-3b33-47d8-aec2-b36535ac85a2	Benazepril Hydrochloride	Less	less
Ergomar Sublingual	ERGOTAMINE TARTRATE	Tier 2 - [Warnings and Precautions]: (Found) muscle pain; pain in the chest; weakness in the legs; temporary speeding or slowing of the heart rate; [Severity]: Mild(Arrhythmia)	dac9637f-3326-4f25-b7b9-f9f54b738232	Ergomar Sublingual	Less	less
Carbidopa	CARBIDOPA	Tier 3 - [Adverse Reactions/Overdosage]: (Found) cardiac irregularities; myocardial infarction; hypertension; hypotension; palpitation; syncope; [Severity]: Severe(Heart damage), Moderate(Heart damage), Mild(Heart damage)	e95b1ab8-0fd9-4399-897a-5ae73b36af45	Carbidopa	Less	less
montelukast sodium	MONTELUKAST SODIUM	Tier 3 - [Adverse Reactions/Overdosage]: (Found) palpitations; [Severity]: Mild(Arrhythmia)	f4c0b28f-283c-7e04-e053-2a95a90aa39c	montelukast sodium	Less	less
Imipramine Pamoate	IMIPRAMINE PAMOATE	Tier 3 - [Adverse Reactions/Overdosage]: (Found) Myocardial infarction; Arrhythmias; Orthostatic hypotension; Tachycardia; Palpitation; Heart block; Congestive heart failure; Hypertension; [Severity]: Severe(Heart damage)	d1dde497-1889-4424-af18-da7ca6459cf3	Imipramine Pamoate	Less	less
RASAGILINE	RASAGILINE	Tier 2 - [Warnings and Precautions]: (Found) hypertension; hypotension; orthostatic hypotension; [Severity]: Mild(Heart damage)	e8771c7e-5ecf-47dc-a0fd-4d12e85631a6	Rasagiline	Less	less
Risperidone	RISPERIDONE	Tier 3 - [Adverse Reactions/Overdosage]: (Found) Tachycardia; Palpitations; Heart rate increased; Orthostatic hypotension; Cardiac Disorders; [Severity]: Mild(Heart damage)	3cc027f0-3462-4a2f-925b-d8a529bcb3c3	Risperidone	Less	less
Ramipril	RAMIPRIL	Tier 2 - [Warnings and Precautions]: (Found) Hypotension; Congestive Heart Failure; [Severity]: Mild(Heart damage)	6187971a-2756-4791-8801-211bec0a6718	Ramipril	Less	less
Memantine Hydrochloride	MEMANTINE HYDROCHLORIDE	Tier 3 - [Adverse Reactions/Overdosage]: (Found) bradycardia; ECG changes; [Severity]: Mild(Arrhythmia)	e2a371f6-8bfe-4049-b9ca-0ab3d726379e	memantine hydrochloride	Less	less
Rimantadine Hydrochloride	RIMANTADINE HYDROCHLORIDE	Tier 3 - [Adverse Reactions/Overdosage]: (Found) cardiac arrhythmia; death; [Severity]: Severe(Arrhythmia)	49f7d69a-820b-4c75-a31d-b2104c019c12	Rimantadine Hydrochloride	Less	less
Prednisolone Sodium Phosphate	PREDNISOLONE SODIUM PHOSPHATE	Tier 2 - [Warnings and Precautions]: (Found) hypertension; [Severity]: Mild(Heart damage)	93b372f7-b811-4c15-85c4-c6dbac342cb4	Prednisolone Sodium Phosphate	Less	less
Fosamprenavir Calcium	FOSAMPRENAVIR CALCIUM	Tier 3 - [Adverse Reactions/Overdosage]: (Found) Myocardial infarction; [Severity]: Severe(Heart damage)	5cd1eead-9fc1-426c-bee8-214ffa7d9dc1	Fosamprenavir Calcium	Less	less
Mycophenolic Acid	MYCOPHENILIC ACID	Tier 3 - [Adverse Reactions/Overdosage]: (Found) Tachycardia, Hypertension, Hypotension; [Severity]: Mild(Arrhythmia), Mild(Heart damage)	eed26501-890d-4ff6-88e7-6dbea4726e53	Myfortic	Less	less
Risedronate Sodium	RISEDRONATE SODIUM	Tier 3 - [Adverse Reactions/Overdosage]: (Found) Hypertension; [Severity]: Mild(Heart damage)	a42a35e6-3e08-4b4f-ae56-47d4aec2322a	Risedronate Sodium	Less	less
Baclofen	BACLOFEN	Tier 3 - [Adverse Reactions/Overdosage]: (Found) Hypotension; Palpitations; Syncope; Chest pain; [Severity]: Mild(Heart damage)	013f5d6d-8493-de80-e063-6294a90a360a	Baclofen	Less	less
Bethanechol Chloride	BETHANECHOL CHLORIDE	Tier 2 - [Warnings and Precautions]: (Found) blood pressure; [Severity]: Mild(Heart damage)	8004887d-fd66-467d-9028-e6aea2131fcb	Bethanechol Chloride	Less	less
Venlafaxine Hydrochloride	VENLAFAXINE HYDROCHLORIDE	Tier 2 - [Warnings and Precautions]: (Found) Elevated Blood Pressure; [Severity]: Mild(Heart damage)	ff1ddeb2-9129-4c02-9757-964662dcd0ad	venlafaxine hydrochloride	Less	less
VALGANCICLOVIR HYDROCHLORIDE	VALGANCICLOVIR	Tier 3 - [Adverse Reactions/Overdosage]: (Found) arrhythmia; [Severity]: Moderate(Arrhythmia)	b856bfaf-ec6b-4171-81c4-b9b07f780084	VALGANCICLOVIR HYDROCHLORIDE	Less	less
Indapamide	INDAPAMIDE	Tier 3 - [Adverse Reactions/Overdosage]: (Found) Hypotension; Palpitations; [Severity]: Mild(Heart damage)	59cd3331-7afe-432a-8b50-39533fd5f392	Indapamide	Less	less
Claravis	ISOTRETINOIN	Tier 3 - [Adverse Reactions/Overdosage]: (Found) palpitation, tachycardia, vascular thrombotic disease, stroke; [Severity]: Severe(Heart damage)	a31fd109-d0fd-4ab9-ba98-a3d64333c18d	Claravis	Less	less
LISINOPRIL	LISINOPRIL	Tier 2 - [Warnings and Precautions]: (Found) hypotension; heart failure; [Severity]: Mild(Heart damage)	34953f77-bae1-41fe-af11-3ea0b3ceaa11	Lisinopril	Less	less
Tiagabine Hydrochloride	TIAGABINE	Tier 3 - [Adverse Reactions/Overdosage]: (Found) hypertension; palpitation; syncope; tachycardia; angina pectoris; myocardial infarct; [Severity]: Moderate(Heart damage)	953ef3cc-e3cb-480f-b9ea-256520fd62b8	Tiagabine Hydrochloride	Less	less
Terazosin	TERAZOSIN	Tier 2 - [Warnings and Precautions]: (Found) orthostatic hypotension, severe supraventricular tachycardia, tachycardia; [Severity]: Mild(Arrhythmia)	a78f74ce-1c53-41ea-878e-13674db10a67	terazosin	Less	less
SILODOSIN	SILODOSIN	Tier 2 - [Warnings and Precautions]: (Found) hypotension; [Severity]: Mild(Heart damage)	94bca72c-c74a-4181-8b6a-a0a2f654a0a7	SILODOSIN	Less	less
Darifenacin	DARIFENACIN	Tier 3 - [Adverse Reactions/Overdosage]: (Found) palpitations, syncope; [Severity]: Mild(Arrhythmia)	e2aa9544-0136-463d-a73b-1a299534446a	Darifenacin	Less	less
CEFDINIR	CEFDINIR	Tier 3 - [Adverse Reactions/Overdosage]: (Found) cardiac failure; myocardial infarction; hypertension; [Severity]: Moderate(Heart damage)	f3d228c8-bde9-ffcf-e053-2a95a90aa5c4	Cefdinir	Less	less
Temazepam	TEMAZEPAM	Tier 3 - [Adverse Reactions/Overdosage]: (Found) palpitations; dyspnea; [Severity]: Mild(Arrhythmia)	cbe5bd6a-f36a-4557-82d8-ef4e49d310e9	Temazepam	Less	less
Propoxyphene	PROPOXYPHENE HYDROCHLORIDE	Tier 2 - [Warnings and Precautions]: (Found) hypotension, hypotensive; [Severity]: Mild(Heart damage)	f60e8f65-a12b-4073-ac0f-81e1186617d7	Propoxyphene	Less	less
Oxycodone Hydrochloride	OXYCODONE HYDROCHLORIDE	Tier 2 - [Warnings and Precautions]: (Found) hypotension; [Severity]: Mild(Heart damage)	261132f9-ab96-4901-a660-a80c3e0f9d86	Oxycodone Hydrochloride	Less	less
THEOPHYLLINE	THEOPHYLLINE	Tier 2 - [Warnings and Precautions]: (Found) rapid heart beat; [Severity]: Mild(Arrhythmia)	1b685384-5d96-46fa-b93b-e96538a2cfe7	Theophylline	Less	less
SILDENAFIL CITRATE	SILDENAFIL	Tier 2 - [Warnings and Precautions]: (Found) hypotension; blood pressure; [Severity]: Mild(Heart damage)	f4c26992-c9bb-e20f-e053-2a95a90afb65	Sildenafil Citrate	Less	less
Imipramine Hydrochloride	IMIPRAMINE HYDROCHLORIDE	Tier 3 - [Adverse Reactions/Overdosage]: (Found) Orthostatic hypotension; hypertension; tachycardia; palpitation; myocardial infarction; arrhythmias; heart block; ECG changes; precipitation of congestive heart failure; [Severity]: Severe(Heart damage)	18bbd246-5709-4477-b10a-f811f3801962	Imipramine Hydrochloride	Less	less
Ranitidine	RANITIDINE	Tier 2 - [Warnings and Precautions]: (Found) Bradycardia; [Severity]: Mild(Arrhythmia)	11fd0f42-7a01-46d1-92e5-3a57de362a13	Ranitidine Hydrochloride	Less	less
Tizanidine	TIZANIDINE	Tier 2 - [Warnings and Precautions]: (Found) Hypotension; Bradycardia; [Severity]: Mild(Heart damage)	32c3be66-5398-425c-ac65-e57ba819bb43	Tizanidine	Less	less
Trihexyphenidyl Hydrochloride	TRIHEXYPHENIDYL HYDROCHLORIDE	Tier 3 - [Adverse Reactions/Overdosage]: (Found) tachycardia; [Severity]: Mild(Arrhythmia)	1f7e1520-db65-4145-a895-81589e6ab99b	Trihexyphenidyl Hydrochloride	Less	less
simvastatin	SIMVASTATIN	Tier 3 - [Adverse Reactions/Overdosage]: (Found) Atrial fibrillation; [Severity]: Mild(Arrhythmia)	aa8aed58-691b-472e-8e98-53d0d3f56686	simvastatin	Less	less
Bexarotene	BEXAROTENE	Tier 3 - [Adverse Reactions/Overdosage]: (Found) angina pectoris, peripheral edema, hypertension, tachycardia; [Severity]: Moderate(Heart damage)	7437a43f-172a-4f4e-8132-fe23b00224f9	Bexarotene	Less	less
Bicalutamide	BICALUTAMIDE	Tier 3 - [Adverse Reactions/Overdosage]: (Found) Angina Pectoris; Congestive Heart Failure; Myocardial Infarct; Heart Arrest; Coronary Artery Disorder; Hypertension; Dyspnea; [Severity]: Severe(Heart damage)	ad46d58b-3f81-4bcf-bf5f-de70c8b6c930	Bicalutamide	Less	less
Prednisolone	PREDNISOLONE	Tier 3 - [Adverse Reactions/Overdosage]: (Found) Hypertrophic cardiomyopathy, Congestive heart failure, Hypertension; [Severity]: Severe(Heart damage)	a0d74ae0-7b2d-4d36-9211-c76f5063b5a9	Prednisolone Sodium Phosphate	Less	less
Tramadol Hydrochloride	TRAMADOL HYDROCHLORIDE	Tier 3 - [Adverse Reactions/Overdosage]: (Found) Hypertension; Hypotension; Myocardial ischemia; Palpitations; Pulmonary edema; QT prolongation; Severe Hypotension; Torsade de pointes; Vasodilation; [Severity]: Severe(Heart damage)	b2575a24-b0d9-470b-9b82-625deaf83c00	tramadol hydrochloride	Less	less
Rivastigmine Tartrate	RIVASTIGMINE TARTRATE	Tier 2 - [Warnings and Precautions]: (Found) Cardiac Conduction Effects; bradycardia; [Severity]: Mild(Arrhythmia)	52781229-ee82-43f9-a113-4419a611978d	Rivastigmine Tartrate	Less	less
Meprobamate	MEPROBAMATE	Tier 3 - [Adverse Reactions/Overdosage]: (Found) palpitation; tachycardia; arrhythmia; syncope; hypotensive crisis; [Severity]: Severe(Arrhythmia)	a0891a32-105b-48bc-a246-5e179d2e7fa1	MEPROBAMATE	Less	less
Captopril	CAPTOPRIL	Tier 3 - [Adverse Reactions/Overdosage]: (Found) Angina pectoris; Hypotension; Tachycardia; Palpitations; Congestive heart failure; Myocardial infarction; Cardiac arrest; Orthostatic hypotension; Syncope; Rhythm disturbances; [Severity]: Moderate(Heart damage)	1ba4e010-9852-c864-e063-6294a90ae41a	captopril	Less	less
FLAVOXATE HYDROCHLORIDE	FLAVOXATE HYDROCHLORIDE	Tier 3 - [Adverse Reactions/Overdosage]: (Found) tachycardia, palpitation; [Severity]: Mild(Arrhythmia)	b4260d7e-2ab3-49f6-aa57-bae19a23d82a	Flavoxate Hydrochloride	Less	less
Seromycin	CYCLOSERINE	Tier 3 - [Adverse Reactions/Overdosage]: (Found) congestive heart failure; [Severity]: Severe(Heart damage)	f7ad9d0d-3f3e-4116-8bc4-8d76da4b75ae	Seromycin	Less	less
mycophenolate mofetil	MYCOPHENOLATE MOFETIL	Tier 3 - [Adverse Reactions/Overdosage]: (Found) Tachycardia; Hypotension; [Severity]: Mild(Arrhythmia), Mild(Heart damage)	9f84ea84-2d8b-4d91-a33f-7dfb5df937dc	Mycophenolate Mofetil; mycophenolate mofetil	Less	less
Duloxetine	DULOXETINE	Tier 3 - [Adverse Reactions/Overdosage]: (Found) tachycardia; hypertension; hypotension; [Severity]: Mild(Arrhythmia)	471fec2a-ce5c-4f1a-954c-edf22999686c	Duloxetine	Less	less
Ivermectin	IVERMECTIN	Tier 2 - [Warnings and Precautions]: (Found) hypotension; [Severity]: Mild(Heart damage)	ad6539f2-94de-1bc5-e053-2a95a90a4cf2	Ivermectin	Less	less
Ranitidine	RANITIDINE	Tier 3 - [Adverse Reactions/Overdosage]: (Found) arrhythmias, tachycardia, bradycardia, atrioventricular block; [Severity]: Mild(Arrhythmia)	9f416ce0-012f-4194-9382-74ac71e4b2a9	Ranitidine	Less	less
Valsartan	VALSARTAN	Tier 2 - [Warnings and Precautions]: (Found) hypotension; [Severity]: Mild(Heart damage)	5ddba454-f3e6-43c2-a7a6-58365d297213	Diovan	Less	less
Amiloride Hydrochloride	AMILORIDE HYDROCHLORIDE	Tier 2 - [Warnings and Precautions]: (Found) bradycardia; ECG abnormalities; ST depression; widening of the QRS complex; PR interval prolongation; [Severity]: Mild(Arrhythmia)	de12b6f3-3791-4d78-90e6-c487cf951738	Amiloride Hydrochloride	Less	less
LETROZOLE	LETROZOLE	Tier 3 - [Adverse Reactions/Overdosage]: (Found) Myocardial infarction; Myocardial ischemia; Cardiac failure; Angina requiring surgery; Hypertension; [Severity]: Severe(Heart damage)	a707ec4b-8d26-55c2-e053-2a95a90a2e07	Letrozole	Less	less
Riluzole	RILUZOLE	Tier 3 - [Adverse Reactions/Overdosage]: (Found) Hypertension; Tachycardia; [Severity]: Mild(Arrhythmia)	f981ebe9-f931-4b4e-b7d1-2133f7aa6d66	Exservan	Less	less
Dronabinol	DRONABINOL	Tier 2 - [Warnings and Precautions]: (Found) hypotension; hypertension; tachycardia; cardiac disorders; [Severity]: Mild(Heart damage)	fd8c5d57-0173-4f62-8ff0-d8147986a976	Dronabinol	Less	less
Tamoxifen Citrate	TAMOXIFEN CITRATE	Tier 3 - [Adverse Reactions/Overdosage]: (Found) prolongation of the QT interval; [Severity]: Moderate(Arrhythmia)	a5615dbb-3c5e-6ccc-e053-2995a90ab698	Tamoxifen Citrate	Less	less
Venlafaxine Hydrochloride	VENLAFAXINE HYDROCHLORIDE	Tier 2 - [Warnings and Precautions]: (Found) Elevated Blood Pressure; Seizures; [Severity]: Mild(Heart damage)	963e5599-f9af-45c2-8cf4-13cf52eed6a0	Venlafaxine Hydrochloride	Less	less
Lubiprostone	LUBIPROSTONE	Tier 2 - [Warnings and Precautions]: (Found) Hypotension; Syncope; [Severity]: Mild(Heart damage)	f06d76d2-028a-629f-e053-2995a90a80f5	Lubiprostone	Less	less
Flurazepam Hydrochloride	FLURAZEPAM HYDROCHLORIDE	Tier 3 - [Adverse Reactions/Overdosage]: (Found) palpitations; chest pains; hypotension; [Severity]: Mild(Heart damage)	8f476891-1346-4e8c-ac1b-f8cbdc64f5a1	Flurazepam Hydrochloride	Less	less
Selegiline Hydrochloride	SELEGILINE HYDROCHLORIDE	Tier 2 - [Warnings and Precautions]: (Found) hypertension; hypertensive reactions; hypertensive crisis; [Severity]: Mild(Heart damage)	a59ff47b-4379-44f3-9d2c-f8c6121d1881	Selegiline Hydrochloride	Less	less
Tizanidine Hydrochloride	TIZANIDINE HYDROCHLORIDE	Tier 2 - [Warnings and Precautions]: (Found) hypotension; bradycardia; tachycardia; [Severity]: Mild(Arrhythmia)	ae9b6808-632f-4204-8581-bf146dcab69f	TIZANIDINE HYDROCHLORIDE	Less	less
Eplerenone	EPLERENONE	Tier 3 - [Adverse Reactions/Overdosage]: (Found) hypotension; [Severity]: Mild(Heart damage)	3a3047f2-0155-4a07-955f-839a312cf879	EPLERENONE	Less	less
divalproex sodium	DIVALPROEX SODIUM	Tier 3 - [Adverse Reactions/Overdosage]: (Found) heart block; [Severity]: Severe(Arrhythmia)	5e59609f-d79d-414b-a6fc-7efb1ba5b200	Divalproex Sodium	Less	less
valproic acid	VALPROIC ACID	Tier 3 - [Adverse Reactions/Overdosage]: (Found) heart block; [Severity]: Severe(Arrhythmia)	8051ad62-3b6e-461e-8090-60f5c0a904f4	Valproic Acid	Less	less
Escitalopram	ESCITALOPRAM	Tier 3 - [Adverse Reactions/Overdosage]: (Found) hypertension; palpitation; atrial fibrillation; bradycardia; cardiac failure; myocardial infarction; tachycardia; torsade de pointes; ventricular arrhythmia; ventricular tachycardia; QT prolongation; [Severity]: Severe(Arrhythmia)	3ca5da44-403b-4c9f-9dde-f5a87866836d	escitalopram	Less	less
Famotidine	FAMOTIDINE	Tier 3 - [Adverse Reactions/Overdosage]: (Found) palpitations; arrhythmia; AV block; prolonged QT interval; [Severity]: Moderate(Arrhythmia)	66878006-8913-4c91-8038-901142cf520d	Famotidine	Less	less
Clonazepam	CLONAZEPAM	Tier 3 - [Adverse Reactions/Overdosage]: (Found) palpitations; [Severity]: Mild(Arrhythmia)	a4a6bb74-4633-41f5-a04d-de5a8a53a22b	Clonazepam	Less	less
Acamprosate Calcium	ACAMPROSATE CALCIUM	Tier 3 - [Adverse Reactions/Overdosage]: (Found) palpitation; tachycardia; angina pectoris; myocardial infarct; heart failure; cardiomyopathy; hypotension; [Severity]: Severe (Heart damage).	0c729939-d2d2-4e61-acbc-4f1646dc38c1	acamprosate calcium	Less	less
Valganciclovir	VALGANCICLOVIR	Tier 3 - [Adverse Reactions/Overdosage]: (Found) arrhythmia; [Severity]: Moderate(Arrhythmia)	2e8a4d62-2098-4ffe-a154-e45cfdfe6c4c	VALGANCICLOVIR	Less	less
Zidovudine	ZIDOVUDINE	Tier 3 - [Adverse Reactions/Overdosage]: (Found) Cardiomyopathy; [Severity]: Severe(Heart damage)	9907acb2-e4a0-46f9-93c0-a8d7b7ce98cf	Zidovudine	Less	less
Oseltamivir phosphate	OSELTAMIVIR PHOSPHATE	Tier 3 - [Adverse Reactions/Overdosage]: (Found) Arrhythmia; Cardiac Disorders; [Severity]: Mild(Arrhythmia)	1fc21a67-c618-af75-e063-6394a90ae1e8	Oseltamivir Phosphate	Less	less
Levetiracetam	LEVETIRACETAM	Tier 3 - [Adverse Reactions/Overdosage]: (Found) Increase in Blood Pressure; [Severity]: Mild(Heart damage)	0348fec4-d919-4307-ac90-35360819bc00	Levetiracetam	Less	less
DOXEPIN HYDROCHLORIDE	DOXEPIN HYDROCHLORIDE	Tier 3 - [Adverse Reactions/Overdosage]: (Found) hypotension; hypertension; tachycardia; [Severity]: Mild(Heart damage)	efcae0f7-3491-470f-beea-1aff22178243	Doxepin Hydrochloride	Less	less
Losartan Potassium	LOSARTAN POTASSIUM	Tier 2 - [Warnings and Precautions]: (Found) hypotension; congestive heart failure; [Severity]: Mild(Heart damage)	5f7612dc-dccf-49e2-b541-3dab9dc1f97a	Losartan Potassium	Less	less
Pravastatin Sodium	PRAVASTATIN SODIUM	Tier 3 - [Adverse Reactions/Overdosage]: (Found) Angina Pectoris; [Severity]: Moderate(Heart damage)	06d85243-f9df-4984-b3d3-fcd8a7c554e9	PRAVASTATIN SODIUM	Less	less
Methotrexate Sodium	METHOTREXATE SODIUM	Tier 3 - [Adverse Reactions/Overdosage]: (Found) Thromboembolic events, pericarditis, pericardial effusion, hypotension; [Severity]: Severe(Heart damage)	8f1260de-b60c-4f0e-8af6-0e957b0a281b	Methotrexate	Less	less
PAROXETINE	PAROXETINE HYDROCHLORIDE	Tier 3 - [Adverse Reactions/Overdosage]: (Found) Palpitation; Vasodilation; Hypertension; Tachycardia; Bradycardia; Angina pectoris; Arrhythmia; Atrial fibrillation; Bundle branch block; Cerebrovascular accident; Congestive heart failure; Heart block; Low cardiac output; Myocardial infarct; Myocardial ischemia; Pallor; Phlebitis; Pulmonary embolus; Supraventricular extrasystoles; Thrombophlebitis…	25182b68-8f7a-48e8-9788-6818b0984b29	paroxetine hydrochloride	Less	less
Pramipexole Dihydrochloride	PRAMIPEXOLE DIHYDROCHLORIDE	Tier 2 - [Warnings and Precautions]: (Found) Hypotension; [Severity]: Mild(Heart damage)	978c0e89-35f0-44a2-9302-8bed7e5d60e0	Pramipexole Dihydrochloride	Less	less
Estazolam	ESTAZOLAM	Tier 3 - [Adverse Reactions/Overdosage]: (Found) arrhythmia; palpitation; [Severity]: Mild(Arrhythmia)	2f349a44-6d04-01d1-c8b7-12254aead77d	Estazolam	Less	less
esomeprazole magnesium	ESOMEPRAZOLE MAGNESIUM	Tier 3 - [Adverse Reactions/Overdosage]: (Found) tachycardia; [Severity]: Mild(Arrhythmia)	192c63f0-25ac-410e-ae75-62e96cbf6f9d	Esomeprazole magnesium	Less	less
Guanfacine Extended-Release	GUANFACINE	Tier 2 - [Warnings and Precautions]: (Found) hypotension; bradycardia; syncope; cardiac conduction abnormalities; sinus node dysfunction; AV block; rebound hypertension; [Severity]: Mild(Arrhythmia), Mild(Heart damage), Special Condition	36fd53a6-7006-4955-a3cd-b1c08cf84d6c	Guanfacine Extended-Release	Less	less
CEFPODOXIME PROXETIL	CEFPODOXIME PROXETIL	Tier 3 - [Adverse Reactions/Overdosage]: (Found) congestive heart failure; palpitations; hypertension; hypotension; [Severity]: Moderate(Heart damage)	fb313728-09f1-aff8-e053-6394a90a30a8	Cefpodoxime Proxetil	Less	less
Clomipramine Hydrochloride	CLOMIPRAMINE HYDROCHLORIDE CAPSULES	Tier 2 - [Warnings and Precautions]: (Found) orthostatic decreases in blood pressure, tachycardia; [Severity]: Mild(Heart damage)	d7cee3fa-d05c-4702-8f75-f446627bdb49	CLOMIPRAMINE HYDROCHLORIDE	Less	less
Alosetron Hydrochloride	ALOSETRON HYDROCHLORIDE	Tier 3 - [Adverse Reactions/Overdosage]: (Found) Tachyarrhythmias, Arrhythmias; [Severity]: Mild(Arrhythmia)	7a6c2fbb-a76a-497e-8cf2-a6dca8945a9d	alosetron hydrochloride	Less	less
Deferiprone	DEFERIPRONE	Tier 3 - [Adverse Reactions/Overdosage]: (Found) atrial fibrillation; cardiac failure; [Severity]: Mild(Arrhythmia); Mild(Heart damage)	5af1643d-4c6e-4668-ae9b-1046f0ad6d8a	Deferiprone	Less	less
Sodium Iodide I-131	SODIUM IODIDE I-131	Tier 3 - [Adverse Reactions/Overdosage]: (Found) Cardiac disorders; Chest pain; tachycardia; [Severity]: Mild(Arrhythmia)	380e8e26-0625-4233-b36e-afb9f66e8a77	Sodium Iodide I-131	Less	less
Nefazodone Hydrochloride	NEFAZODONE HYDROCHLORIDE	Tier 3 - [Adverse Reactions/Overdosage]: (Found) cardiac rhythm; [Severity]: Mild(Heart damage)	0bd4c34a-4f43-4c84-8b98-1d074cba97d5	Nefazodone Hydrochloride	Less	less
spironolactone	SPIRONOLACTONE	Tier 2 - [Warnings and Precautions]: (Found) hypotension; hyperglycemia; [Severity]: Mild(Heart damage)	4290b3ec-8993-47d4-bfe3-fcb81d7baed8	Spironolactone	Less	less
Niacor	NIACIN	Tier 3 - [Adverse Reactions/Overdosage]: (Found) Atrial fibrillation; hypotension; orthostasis; [Severity]: Mild(Arrhythmia); Mild(Heart damage)	3b3e7629-1a19-46c9-8795-8e280b318af3	Niacor	Less	less
Tolvaptan	TOLVAPTAN	Tier 3 - [Adverse Reactions/Overdosage]: (Found) heart failure; intracardiac thrombus; ventricular fibrillation; [Severity]: Severe(Heart damage)	92ce12f1-eae0-4c83-9a4e-a5181e08fa92	TOLVAPTAN	Less	less
Carisoprodol	CARISOPRODOL	Tier 3 - [Adverse Reactions/Overdosage]: (Found) tachycardia; postural hypotension; [Severity]: Mild(Arrhythmia)	8079db44-70d4-4daf-b4b7-89d0e0f38470	Carisoprodol	Less	less
Buspirone Hydrochloride	BUSPIRONE HYDROCHLORIDE	Tier 3 - [Adverse Reactions/Overdosage]: (Found) Tachycardia; Palpitations; Hypotension; Hypertension; Congestive heart failure; Myocardial infarction; Cardiomyopathy; Bradycardia; [Severity]: Mild(Heart damage)	7db10b76-4520-496e-b450-66a662cc95f6	Buspirone Hydrochloride	Less	less
Trandolapril	TRANDOLAPRIL	Tier 2 - [Warnings and Precautions]: (Found) hypotension; [Severity]: Mild(Heart damage)	57f8aac6-3bd3-4ae1-aab2-759c8bc23292	Trandolapril	Less	less
TROSPIUM CHLORIDE	TROSPIUM CHLORIDE	Tier 3 - [Adverse Reactions/Overdosage]: (Found) tachycardia; palpitations; supraventricular tachycardia; hypertensive crisis; [Severity]: Mild(Arrhythmia)	6303cf3c-175c-46ff-9b88-05f6ea7a2135	TROSPIUM CHLORIDE	Less	less
Clomiphene Citrate	CLOMIPHENE CITRATE	Tier 3 - [Adverse Reactions/Overdosage]: (Found) Arrhythmia, tachycardia, palpitation, hypertension; [Severity]: Mild(Arrhythmia)	7d91b06a-df0d-56c3-e053-2991aa0a4180	Clomiphene Citrate	Less	less
Perindopril Erbumine	PERINDOPRIL ERBUMINE	Tier 2 - [Warnings and Precautions]: (Found) Hypotension; [Severity]: Mild(Heart damage)	87768fbf-7c63-47da-8925-0316f343d6ef	Perindopril Erbumine	Less	less
Clemastine Fumarate	CLEMASTINE FUMARATE	Tier 2 - [Warnings and Precautions]: (Found) hypotension; [Severity]: Mild(Heart damage)	63a3789a-8fe9-4149-8b7d-d7e6d32aadc5	Clemastine Fumarate	Less	less
Methocarbamol	METHOCARBAMOL	Tier 3 - [Adverse Reactions/Overdosage]: (Found) Bradycardia, Hypotension; [Severity]: Mild(Arrhythmia), Mild(Heart damage)	3f47c39b-9373-454f-9a4e-ba6dd65dd7a4	Methocarbamol	Less	less
Hydrochlorothiazide	HYDROCHLOROTHIAZIDE	Tier 2 - [Warnings and Precautions]: (Found) hypokalemia; cardiac arrhythmia; tachycardia; [Severity]: Mild(Arrhythmia)	3e35fb03-9173-6731-e054-00144ff8d46c	Hydrochlorothiazide	Less	less
Theophylline (Anhydrous)	THEOPHYLLINE	Tier 2 - [Warnings and Precautions]: (Found) rapid heartbeat; congestive heart failure; [Severity]: Mild(Arrhythmia)/Special Condition	c88d2f3e-3478-4ed4-b4da-44dece7818e9	Theophylline (Anhydrous)	Less	less
Misoprostol	MISOPROSTOL	Tier 3 - [Adverse Reactions/Overdosage]: (Found) focal cardiac necrosis; palpitations; hypotension; bradycardia; [Severity]: Severe(Heart damage); Moderate(Arrhythmia); Mild(Heart damage); Mild(Arrhythmia)	8642b8e4-d1bb-f12a-e053-2a91aa0a14bf	Misoprostol	Less	less
etravirine	ETRAVIRINE	Tier 3 - [Adverse Reactions/Overdosage]: (Found) myocardial infarction, angina pectoris, atrial fibrillation; [Severity]: Moderate(Heart damage)	154b621d-9a72-489f-9127-55f9bf1797a0	ETRAVIRINE	Less	less
Levorphanol Tartrate	LEVORPHANOL TARTRATE	Tier 2 - [Warnings and Precautions]: (Found) hypotension; [Severity]: Mild(Heart damage)	deed8652-9b9d-48b4-8c3e-9fdd7c46237e	Levorphanol Tartrate	Less	less
Tinidazole	TINIDAZOLE	Tier 3 - [Adverse Reactions/Overdosage]: (Found) palpitations; [Severity]: Mild(Arrhythmia)	f4235736-3050-1ee0-e053-2a95a90a421c	Tindazole	Less	less
Seconal Sodium	SECOBARBITAL SODIUM	Tier 3 - [Adverse Reactions/Overdosage]: (Found) cardiac arrhythmias; congestive heart failure; [Severity]: Severe(Arrhythmia)	6698bc44-b971-49cc-a5de-11e569493c59	Seconal Sodium	Less	less
Renese	POLYTHIAZIDE	Tier 2 - [Warnings and Precautions]: (Found) hypotension; tachycardia; [Severity]: Mild(Heart damage)	abd6ecf0-dc8e-41de-89f2-1e36ed9d6535	Renese	Less	less
Relistor	METHYLNALTREXONE BROMIDE	Tier 3 - [Adverse Reactions/Overdosage]: (Found) orthostatic hypotension; [Severity]: Mild(Heart damage)	c488fb7c-0a5b-487c-b452-996809d1cb99	Relistor	Less	less
Eszopiclone	ESZOPICLONE	Tier 3 - [Adverse Reactions/Overdosage]: (Found) hypotension; [Severity]: Mild(Heart damage)	53fcee89-027a-13e5-e054-00144ff8d46c	Eszopiclone	Less	less
Vyleesi	BREMELANOTIDE	Tier 2 - [Warnings and Precautions]: (Found) blood pressure; heart rate; [Severity]: Mild(Heart damage)	8c9607a2-5b57-4a59-b159-cf196deebdd9	Vyleesi	Less	less
Lanreotide Acetate	LANREOTIDE ACETATE	Tier 2 - [Warnings and Precautions]: (Found) bradycardia; sinus bradycardia; hypertension; heart rate less than 60 bpm; heart rate less than 50 bpm; [Severity]: Mild(Arrhythmia)	11da176a-99bc-4ada-8b3f-6bd2b37a6313	Lanreotide Acetate	Less	less
Tymlos	ABALOPARATIDE	Tier 2 - [Warnings and Precautions]: (Found) palpitations; tachycardia; [Severity]: Mild(Arrhythmia)	712143d9-e21e-4013-bb3b-3426a21060a8	Tymlos	Less	less
Zegalogue	DASIGLUCAGON	Tier 2 - [Warnings and Precautions]: (Found) hypotension; [Severity]: Mild(Heart damage)	c6c32b47-c47c-4a7f-8d4d-23578f663217	Zegalogue	Less	less
Tegsedi	INOTERSEN	Tier 3 - [Adverse Reactions/Overdosage]: (Found) Arrhythmia; [Severity]: Mild(Arrhythmia)	8513207e-b55f-417b-9473-af785146a543	Tegsedi	Less	less
Saxenda	LIRAGLUTIDE	Tier 2 - [Warnings and Precautions]: (Found) Heart Rate Increase; [Severity]: Mild(Arrhythmia)	7b11f6ac-4c27-4748-9e65-22d4cf3adfb4	Saxenda	Less	less
VOXZOGO 0.4mg; VOXZOGO 0.56mg; VOXZOGO 1.2mg	VOSORITIDE	Tier 2 - [Warnings and Precautions]: (Found) Low Blood Pressure; [Severity]: Mild(Heart damage)	228e8560-04a4-4bb1-a81f-29531a9e4d27	VOXZOGO 0.4mg; VOXZOGO 0.56mg; VOXZOGO 1.2mg	Less	less
Copaxone	GLATIRAMER ACETATE	Tier 2 - [Warnings and Precautions]: (Found) palpitations; tachycardia; chest pain; [Severity]: Mild(Arrhythmia); Mild(Heart damage)	aa88f583-4f5f-433b-80b4-1f4c9fb28357	Copaxone	Less	less
FUZEON	ENFUVIRTIDE	Tier 3 - [Adverse Reactions/Overdosage]: (Found) unstable angina pectoris; [Severity]: Moderate(Heart damage)	6935e846-d5a1-49e5-89a2-f8ebe4d5590d	FUZEON	Less	less
Forteo	TERIPARATIDE	Tier 2 - [Warnings and Precautions]: (Found) Hypotension; [Severity]: Mild(Heart damage)	aae667c5-381f-4f92-93df-2ed6158d07b0	Forteo	Less	less
KYBELLA	DEOXYCHOLIC ACID	Tier 3 - [Adverse Reactions/Overdosage]: (Found) hypertension; [Severity]: Mild(Heart damage)	fe431ed4-ea6f-4e99-b4bc-ec25ae7b8553	KYBELLA	Less	less
Innohep	TINZAPARIN SODIUM	Tier 3 - [Adverse Reactions/Overdosage]: (Found) angina pectoris; tachycardia; hypotension; hypertension; [Severity]: Moderate(Heart damage)	d3e5fbbf-4a1f-4aa2-8e80-9729f6cf04ee	Innohep	Less	less
Buprenorphine	BUPRENORPHINE	Tier 3 - [Adverse Reactions/Overdosage]: (Found) cardiac status; cardiac functions; hypotension; [Severity]: Mild(Heart damage)	bc5a7137-9e8f-438e-84d9-bdbf1db12998	BUPRENORPHINE	Less	less
