# Supplementary material for: Leveraging FDA Labeling Documents and Large Language Model to Enhance Annotation, Profiling, and Classification of Drug Adverse Events with AskFDALabel
Source: Drug Saf. 2025 Feb 20;48(6):655–65. doi: 10.1007/s40264-025-01520-1 (PMC12098182; doi:10.1007/s40264-025-01520-1)
Supplement: Supplementary file 5 — Supplementary file5 (XLSX 374 KB) [file 40264_2025_1520_MOESM5_ESM.xlsx]

## Sheet: Header
Title	Leveraging FDA Labeling Documents and Large Language Model to Enhance Annotation, Profiling, and Classification of Drug Adverse Events with AskFDALabel
Journal Name	Drug Safety
Authors:	1Leihong Wu, 2Hong Fang, 1Yanyan Qu, 1Joshua Xu, 1Weida Tong
Affiliations 1	Division of Bioinformatics and Biostatistics, National Center for Toxicological Research, U.S. FDA, 3900 NCTR Rd, Jefferson AR, 72079
Affiliations 2	Office of Scientific Coordination, National Center for Toxicological Research, U.S. FDA, 3900 NCTR Rd, Jefferson AR, 72079
Corresponding Author:	Leihong Wu (Leihong.wu@fda.hhs.gov); Weida Tong (weida.tong@fda.hhs.gov)

## Sheet: Sheet1
Input	Drug Name - Use	SET ID	All Terms	Rephrased_Answer	Missed Terms	New_Findings	total_AE_truth	realmiss Count	Precision	Recall	F1-score
XELJANZ	XELJANZ; XELJANZ XR	68e3d6b2-7838-4d2d-a417-09d919b43e13	rash; fatigue; herpes zoster; mean ldl cholesterol increased; elevations in serum creatinine; viral infections opportunistic; malignant melanoma; absolute lymphocyte counts below 500 cells/mm 3; hypertension; cough; gastric cancer; reactivation herpes zoster; multidermatomal herpes zoster; arthralgia; non-melanoma skin cancers; insomnia; lymphoma; abdominal pain; increases in ldl cholesterol; lun…	34066-1 - The Adverse Events reported in this section are listed as below: [AE1]: Serious bacterial infections leading to hospitalization or death. ##death## ##infections## $$bacterial infections opportunistic$$; $$infections localized$$ [AE2]: Fungal infections leading to hospitalization or death. ##death## ##infections## $$invasive fungal opportunistic infections$$; $$fungal infections dissemin…	hypertension; bilirubin elevations; ast elevations; increase in serum creatinine; liver injury; increases in hdl cholesterol; alt elevations; increase in creatinine; increases in high-density lipoprotein cholesterol; elevations in hdl cholesterol; elevations in triglycerides; decreases in anc; mean hdl cholesterol increased	[AE15]: Myocardial infarction. [AE16]: Stroke. [AE17]: Thrombosis, including pulmonary embolism, deep venous thrombosis, and arterial thrombosis. [AE18]: Pulmonary embolism. [AE19]: Deep venous thrombosis. [AE20]: Arterial thrombosis. [AE4]: Hepatitis B reactivation. [AE8]: Thrombosis, including pulmonary embolism (PE), deep venous thrombosis (DVT), and arterial thrombosis. [AE10]: Angioedema and…	116	13	0.727273	0.887931	0.799612
JAKAFI	JAKAFI	f1c82580-87ae-11e0-bc84-0002a5d5c51b	edema; fatigue; labyrinthitis; herpes zoster; hypertension; cough; flatulence; arthralgia; decreases in hemoglobin; asthenia; non-melanoma skin cancers; symptom exacerbation; abdominal pain lower; abdominal pain; petechiae; meniere's disease; hypertriglyceridemia; ecchymosis; purpura; abnormal weight gain; vessel puncture site hematoma; dizziness; abnormalities in alt; abnormalities in alanine tr…	34066-1 - No Section: 34066-1 43685-7 - The Adverse Events reported in this section are listed as below: [AE1]: Thrombocytopenia ##thrombocytopenia## [AE2]: Anemia ##anemia## $$decreases in hemoglobin$$ [AE3]: Neutropenia ##neutropenia## [AE4]: Infection (bacterial, mycobacterial, fungal, and viral) ##infection## $$mycobacterial infections$$; $$bacteria urine$$; $$fungal infections$$ [AE5]: Tuber…	labyrinthitis; arthralgia; petechiae; meniere's disease; vessel puncture site hematoma; pruritus; injection site hematoma; abnormalities in aspartate transaminase; periorbital hematoma; abnormalities in ast; hematology laboratory abnormalities; hematology abnormalities; nitrite urine present; pyuria; weight increased; hematologic adverse reactions; cystitis; epistaxis; anc less than 0.5 x 10 9 /l…	[AE5]: Tuberculosis [AE9]: Hepatitis B viral load increases [AE10]: Fever [AE12]: Hypotension [AE13]: DIC (disseminated intravascular coagulation) [AE14]: Multi-organ failure [AE17]: Major adverse cardiovascular events (MACE), including: [AE18]: Thrombosis, including: [AE19]: Secondary malignancies, including: [AE8]: Major Adverse Cardiovascular Events (MACE) [AE9]: Thrombosis [AE31]: Toxic epide…	86	25	0.725806	0.709302	0.717459
RAXIBACUMAB	Raxibacumab	f6927e91-bb46-47b3-ab66-f9d8a9d7b12a	rash; lymphadenopathy; urticaria; fatigue; infusion site pain; palpitations; back pain; infusion-related reactions; vertigo; syncope vasovagal; pruritus; infusion reactions; somnolence; anemia; hypertension; prothrombin time prolonged; peripheral edema; insomnia; dyspnea; rash papular; leukopenia; infusion-related rashes; muscle spasms; pain in extremity; clonus; flushing; rashes; blood amylase i…	34066-1 - The Adverse Events reported in this section are listed as below: [AE1]: Hypersensitivity reactions, including anaphylaxis, have been reported during or after the administration of raxibacumab by intravenous infusion. $$infusion reactions$$ [AE2]: Anaphylaxis has been reported during or after the administration of raxibacumab by intravenous infusion. $$infusion-related reactions$$ [AE3]:…		[AE6]: Chest tightness [AE8]: Lip swelling [AE10]: Hypotension [AE11]: Anaphylaxis [AE12]: Shock [AE3]: Pain [AE4]: Headache [AE10]: Anaphylaxis [AE16]: Hypotension [AE19]: Injection site pain	30	0	0.807692	1	0.893617
HARVONI	Harvoni	f4ec77e4-bae8-4db0-b3d5-bde09c5fa075	insomnia; headache; bradycardia; fatigue; bilirubin elevations; nausea; diarrhea; fatal; cardiac arrest; symptomatic bradycardia; lipase elevations; creatine kinase elevations	34066-1 - The Adverse Events reported in this section are listed as below: [AE1]: Hepatitis B virus (HBV) reactivation [AE2]: Fulminant hepatitis [AE3]: Hepatic failure [AE4]: Death [AE5]: Hepatitis flare 43685-7 - The Adverse Events reported in this section are listed as below: [AE1]: Hepatitis B virus (HBV) reactivation in HCV/HBV coinfected patients, resulting in fulminant hepatitis, hepatic f…		[AE1]: Hepatitis B virus (HBV) reactivation [AE2]: Fulminant hepatitis [AE3]: Hepatic failure [AE4]: Death [AE5]: Hepatitis flare [AE6]: Dizziness or lightheadedness. [AE7]: Malaise. [AE8]: Weakness. [AE9]: Excessive tiredness. [AE10]: Shortness of breath. [AE11]: Chest pains. [AE12]: Confusion. [AE13]: Memory problems. [AE14]: Reduced therapeutic effect of HARVONI due to use with P-gp inducers. …	12	0	0.268293	1	0.423077
RELISTOR	Relistor	c488fb7c-0a5b-487c-b452-996809d1cb99	malaise; opioid withdrawal; persistent diarrhea; stroke; hot flush; flatulence; fatal; gastrointestinal cramping; hyperhidrosis; feeling of body temperature change; myocardial infarctions; abdominal pain; nausea; vomiting; pain; diaphoresis; flushing; sudden death; gastrointestinal perforation; diarrhea; tremor; chills; cardiac arrest; dizziness; piloerection	34066-1 - No Section: 34066-1 43685-7 - The Adverse Events reported in this section are listed as below: [AE1]: Gastrointestinal Perforation ##gastrointestinal perforation## $$gastrointestinal$$ [AE2]: Severe or Persistent Diarrhea ##persistent diarrhea## ##diarrhea## $$gastrointestinal cramping$$ [AE3]: Opioid Withdrawal ##opioid withdrawal## $$myocardial infarctions$$ [AE4]: Abdominal Pain ##ab…		[AE8]: Anxiety [AE9]: Yawning [AE6]: Headache [AE10]: Anxiety [AE12]: Rhinorrhea [AE19]: Perforation	25	0	0.842105	1	0.914286
ZONTIVITY	ZONTIVITY	f2abe3ed-ed3d-4215-a489-b18341ce85bc	antiplatelet effect; depression; bleeds; rashes; anemia; exanthemas; intracranial hemorrhage; eruptions; retinopathy; bleeding events; bleeding; fatal; retinal disorder; diplopia; oculomotor disturbances; iron deficiency; ich; gastrointestinal bleeding	34066-1 - The Adverse Events reported in this section are listed as below: [AE1]: Bleeding ##bleeding## $$bleeding events$$ [AE2]: Intracranial hemorrhage (ICH) ##intracranial hemorrhage## ##ich## $$bleeding events$$; $$bleeds$$ [AE3]: Fatal bleeding ##bleeding## ##fatal## $$bleeds$$; $$bleeding events$$ [AE4]: Stroke ##stroke## $$bleeding events$$ [AE5]: Transient ischemic attack (TIA) [AE6]: Ac…	antiplatelet effect	[AE5]: Transient ischemic attack (TIA) [AE4]: Hypotension	18	1	0.909091	0.944444	0.926431
SAMSCA	SAMSCA	5526617c-c7b9-4556-886d-729bbabbc566	pyrexia; vaginal hemorrhage; hypersensitivity reactions; osmotic demyelination syndrome; rash generalized; dysarthria; pulmonary embolism; ischemic colitis; seizures; dehydration; anaphylactic shock; coma; aquaresis; rhabdomyolysis; affective changes; mutism; mortality; prothrombin time prolonged; fatal; constipation; hyperglycemia; asthenia; intracardiac thrombus; cerebrovascular accident; eleva…	34066-1 - The Adverse Events reported in this section are listed as below: [AE1]: Dysarthria (caused by too rapid correction of hyponatremia) ##dysarthria## [AE2]: Mutism (caused by too rapid correction of hyponatremia) ##mutism## [AE3]: Dysphagia (caused by too rapid correction of hyponatremia) ##dysphagia## [AE4]: Lethargy (caused by too rapid correction of hyponatremia) ##lethargy## [AE5]: Aff…	aquaresis	[AE10]: Hepatotoxicity (associated with the use of tolvaptan for autosomal dominant polycystic kidney disease) [AE7]: Acute urinary retention in patients with partial obstruction of urinary outflow, for example, patients with prostatic hypertrophy or impairment of micturition.	49	1	0.961538	0.979592	0.970481
MYALEPT	Myalept	d3b50bbd-140b-425c-b5ec-d4682aad62bc	pyrexia; fatigue; hypersensitivity reactions; urticaria; worsening metabolic control; membranoproliferative glomerulonephritis; worsening of metabolic control; neuroglycopenic symptoms; back pain; diabetes mellitus; benzyl alcohol toxicity; t-cell lymphoma; increases in triglycerides; loss of consciousness; symptoms requiring ingestion of glucose; anemia; autoimmune disorder progression; peripher…	34066-1 - The Adverse Events reported in this section are listed as below: [AE1]: Severe infection ##infection## [AE2]: Worsening metabolic control ##worsening metabolic control## $$loss of efficacy$$ [AE3]: Inhibition of endogenous leptin action ##inhibition of endogenous leptin action## $$inhibit endogenous leptin action$$ [AE4]: Loss of MYALEPT efficacy ##loss of MYALEPT efficacy## $$loss of e…	loss of consciousness; symptoms requiring ingestion of glucose; neutralizing antibodies	[AE8]: Lymphadenopathy, leukopenia, and neutropenia in patients with significant hematologic abnormalities. [AE9]: Bone marrow abnormalities, including severe bone marrow abnormalities before the start of MYALEPT treatment. [AE23]: Incorrect dose administered [AE24]: Accidental overdose [AE26]: Inflammation [AE27]: Hyperpigmentation	56	3	0.857143	0.946429	0.899576
OPDIVO	OPDIVO	f570b9c4-6846-4de2-abfa-4d0a4ae4e394	edema; rash; fatigue; chronic obstructive pulmonary disease exacerbation; back pain; immune-mediated adverse reactions; rash vesicular; increases in alt; iridocyclitis; pleural effusion; rash pustular; increased alkaline phosphatase; cough; vitiligo; premature infant death; immune-mediated pneumonitis; arthralgia; interstitial lung disease; asthenia; rash papular; abdominal pain lower; immune-med…	34066-1 - No Section: 34066-1 43685-7 - The Adverse Events reported in this section are listed as below: [AE1]: Immune-mediated pneumonitis, defined as requiring the use of steroids and no clear alternate etiology, which can occur at any time after starting treatment with OPDIVO. ##immune-mediated pneumonitis## ##pneumonitis## $$pneumonitis immune-mediated$$ [AE2]: Immune-mediated colitis, which …	chronic obstructive pulmonary disease exacerbation; premature infant death; interstitial lung disease; diabetic ketoacidosis; neutralizing antibodies; increased creatinine; increases in alkaline phosphatase; thrombocytopenia; motor dysfunction	[AE3]: Complications of Allogeneic HSCT [see Warnings and Precautions (5.3)] [AE19]: Weight decreased [AE25]: Complications of Allogeneic HSCT [AE40]: Weight decreased [AE41]: Palmar-plantar erythrodysesthesia [AE63]: Weight decreased [AE69]: Complications of Allogeneic HSCT [AE86]: Weight decreased [AE88]: Fatigue, rash, musculoskeletal pain, pruritus, diarrhea, nausea, cough, pruritus, upper re…	134	9	0.921739	0.932836	0.927254
KEYTRUDA	KEYTRUDA	9333c79b-d487-4538-a9f0-71b91a02b287	type 1 diabetes mellitus; pyrexia; rash; fatigue; acute interstitial nephritis; colitis; hyperthyroidism; hemolytic anemia; immune-mediated hepatitis; infusion-related reactions; immune-mediated adverse reactions; back pain; myasthenic syndrome; pruritus; optic neuritis; bullous pemphigoid; hypothyroidism; increased aspartate aminotransferase; immune-mediated endocrinopathies; anemia; cough; rhab…	34066-1 - No Section: 34066-1 43685-7 - The Adverse Events reported in this section are listed as below: [AE1]: Immune-mediated pneumonitis, which occurred in 3.4% of patients receiving KEYTRUDA, including fatal (0.1%), Grade 4 (0.3%), Grade 3 (0.9%), and Grade 2 (1.3%) adverse reactions. ##immune-mediated pneumonitis## ##pneumonitis## $$pneumonitis$$ [AE2]: Immune-mediated colitis, which present…	acute interstitial nephritis; rhabdomyolysis; upper respiratory tract infection; peripheral edema; cellulitis; partial seizures	[AE5]: Adrenal insufficiency, which occurred in 0.8% of patients receiving KEYTRUDA, including Grade 4 (<0.1%), Grade 3 (0.3%), and Grade 2 (0.3%) adverse reactions. [AE14]: Increased mortality in patients with multiple myeloma when KEYTRUDA is added to a thalidomide analogue and dexamethasone. [AE17]: Peripheral neuropathy. [AE18]: Alopecia. [AE19]: Weight loss. [AE23]: Palmar-plantar erythrodys…	70	6	0.643357	0.914286	0.755259
ELELYSO	ELELYSO	fa3cbd5d-677c-4b19-9032-d9182cb69a83	rash; fatigue; urticaria; hypersensitivity reactions; throat irritation; back pain; hypersensitivity reaction; hypotension; chest tightness; pruritus; cough; arthralgia; wheezing; headache; chest discomfort; anaphylaxis; gastrointestinal inflammation; neutralizing antibodies; abdominal pain; nausea; erythema; pain in extremity; vomiting; type iii immune-mediated fixed drug eruption; flushing; diz…	34066-1 - The Adverse Events reported in this section are listed as below: [AE1]: Hypersensitivity reactions, including life-threatening reactions ##hypersensitivity reactions## ##hypersensitivity reaction## [AE2]: Anaphylaxis ##anaphylaxis## [AE3]: Severe hypersensitivity reactions ##hypersensitivity reactions## ##hypersensitivity reaction## [AE4]: Cardiopulmonary reactions (implied by the need …		[AE4]: Cardiopulmonary reactions (implied by the need for cardiopulmonary resuscitation equipment) [AE14]: Diarrhea (reported as a postmarketing adverse reaction)	27	0	0.948718	1	0.973684
PREPOPIK	CLENPIQ	e95fff66-4ec0-4001-a727-33e66a5ec7d5	rash; abdominal distension; urticaria; generalized tonic-clonic seizures; seizure; electrolyte disturbances; hypermagnesemia; watery diarrhea; ischemic colitis; renal injury; abdominal cramping; seizures; colonic mucosal aphthous ulcerations; dehydration; abdominal bloating; arrhythmia; hypersensitivity; calcium low; accumulation of magnesium in plasma; orthostatic changes; headache; hypocalcemia…	34066-1 - No Section: 34066-1 43685-7 - The Adverse Events reported in this section are listed as below: [AE1]: Fluid and electrolyte abnormalities ##electrolyte abnormalities## $$fluid abnormalities$$; $$abnormal electrolyte shifts$$ [AE2]: Arrhythmia ##arrhythmia## [AE3]: Seizures ##seizure## ##seizures## [AE4]: Renal impairment ##renal impairment## $$renal injury$$ [AE5]: Syncope [AE6]: Falls …	electrolyte disturbances; accumulation of magnesium in plasma; neurologic abnormalities	[AE5]: Syncope [AE7]: Head injuries [AE8]: Fractures [AE15]: Prolonged QT [AE17]: Recent myocardial infarction [AE18]: Unstable angina [AE19]: Congestive heart failure [AE20]: Cardiomyopathy [AE21]: Aspiration [AE22]: Regurgitation [AE29]: Perforation [AE6]: Colonic Mucosal Ulceration [AE8]: Ulcerative Colitis [AE10]: Aspiration [AE25]: Abnormal glucose levels	49	3	0.761905	0.938776	0.841143
ERIVEDGE	ERIVEDGE	eb368bb6-80e3-4df9-8a85-91df0a2ada6a	fatigue; weight loss; dysgeusia; ageusia; azotemia; fetotoxic; midline defects; embryo-fetal harm; birth defects; constipation; embryo-fetal death; nausea; muscle spasms; amenorrhea; vomiting; arthralgias; embryo-fetal toxicity; missing digits; decreased appetite; teratogenic effects; alopecia; hyponatremia; malformations; diarrhea; embryotoxic; teratogenic; hypokalemia	34066-1 - The Adverse Events reported in this section are listed as below: [AE1]: Embryo-fetal death ##embryo-fetal death## $$embryo-fetal harm$$ [AE2]: Severe birth defects ##birth defects## $$embryo-fetal harm$$; $$teratogenic effects$$ [AE3]: Embryotoxicity ##embryotoxic## $$embryo-fetal harm$$ [AE4]: Fetotoxicity ##fetotoxic## $$embryo-fetal harm$$ [AE5]: Teratogenicity ##teratogenic## $$tera…		[AE3]: Stevens-Johnson syndrome (SJS) [AE4]: Toxic epidermal necrolysis (TEN) [AE5]: Drug reaction with eosinophilia and systemic symptoms (DRESS) [AE6]: Musculoskeletal adverse reactions [AE7]: Serum creatine phosphokinase (CPK) elevations [AE2]: Severe Cutaneous Adverse Reactions [AE3]: Musculoskeletal Adverse Reactions [AE21]: Increased CPK [AE23]: Stevens-Johnson syndrome [AE24]: Toxic epider…	27	0	0.744186	1	0.853333
ZIOPTAN	ZIOPTAN	db529b54-2ac7-4020-9791-7333bbe6c90f	allergic conjunctivitis; pigmentation of the periorbital tissue; cataract; lid changes; pigmentation of the iris; freckles of the iris affected; nevi of the iris affected; dry eye; changes thickness of lashes; increased pigmentation of the eyelid; eyelash darkening; cough; changes shape of lashes; ocular pruritus; exacerbation of asthma; increased pigmentation of the periorbital tissue; ocular ad…	34066-1 - No Section: 34066-1 43685-7 - The Adverse Events reported in this section are listed as below: [AE1]: Increased pigmentation of the iris, periorbital tissue (eyelid) and eyelashes. ##pigmentation of the iris## ##increased pigmentation of the iris## $$increased pigmentation of the eyelid$$; $$increased pigmentation of the periorbital tissue$$; $$increased pigmentation of the eyelashes$$;…	ocular adverse reactions; ocular adverse reaction; eyelashes increased length; changes to pigmented tissues; iris color change; change vellus hair eye; change eyelashes		51	7	1	0.862745	0.926316
POMALYST	Pomalyst	2b25ef01-5c9e-11e1-b86c-0800200c9a66	elevated liver enzymes; rash; fatigue; clostridium difficile colitis; femur fracture; back pain; lymphocyte count decreased; tumor lysis syndrome; spinal compression fracture; compression fracture; neuropathy; cough; multi-organ failure; elevated levels of bilirubin; arthralgia; productive cough; lobar pneumonia; hyperglycemia; interstitial lung disease; mental status change; asthenia; deep venou…	34066-1 - The Adverse Events reported in this section are listed as below: [AE1]: Severe life-threatening birth defects $$fetal risk$$ [AE2]: Embryo-fetal death $$fetal risk$$ [AE3]: Deep venous thrombosis (DVT) ##deep venous thrombosis## ##dvt## $$venous thromboembolic events$$; $$venous thromboembolism$$; $$thromboembolic events$$ [AE4]: Pulmonary embolism (PE) ##pulmonary embolism## ##pe## $$v…	vte; chronic obstructive pulmonary disease	[AE107]: Hypothyroidism [AE109]: Gastrointestinal hemorrhage [AE113]: Solid organ transplant rejection [AE114]: Hepatitis B virus reactivation [AE116]: Progressive multifocal leukoencephalopathy (PML) [AE118]: Basal cell carcinoma [AE119]: Squamous cell carcinoma of the skin	138	2	0.952703	0.985507	0.968827
VOTRIENT	VOTRIENT	eeaaaf38-fb86-4d9f-a19d-0f61daac2fd7	ischemia; rash; fatigue; toxicity to the heart; torsades de pointes; hand-foot syndrome; genitourinary hemorrhage; anal hemorrhage; fetotoxic; decline in lvef; hypertension; cough; alkaline phosphatase >3 x uln; ild; increased toxicity; arthralgia; interstitial lung disease; asthenia; insomnia; potassium increased; myocardial dysfunction; leukopenia; abdominal pain; effects on organ maturation; h…	34066-1 - The Adverse Events reported in this section are listed as below: [AE1]: Severe hepatotoxicity ##hepatotoxicity## $$toxicity to the liver$$ [AE2]: Fatal hepatotoxicity ##hepatotoxicity## ##fatal## $$toxicity to the liver$$ 43685-7 - The Adverse Events reported in this section are listed as below: [AE1]: Hepatic Toxicity, including severe and fatal hepatotoxicity, manifested as increases …	toxicity to the heart; cough; alkaline phosphatase >3 x uln; potassium increased; effects on organ maturation; stomatitis; dizziness; adverse reproductive effects; alkaline phosphatase increased; alt >8 x uln; mucositis; unconjugated hyperbilirubinemia; abortifacient; teratogenic; albumin decreased; increases in bilirubin; decreased lvef; indirect hyperbilirubinemia; transaminase elevations; elev…	[AE14]: Tumor Lysis Syndrome [AE68]: Polycythemia	178	33	0.978261	0.814607	0.888965
ADEMPAS	Adempas	7b57509a-3d5d-41d4-8fed-1471e26372a3	fatal outcome; hematemesis; vaginal hemorrhage; reduces blood pressure; abdominal distension; hemorrhagic events; palpitations; hypotension; worsen the cardiovascular status; anemia; bleeding; subdural hematoma; peripheral edema; constipation; pulmonary edema; headache; symptomatic hypotension; nausea; hemoptysis; vomiting; intra-abdominal hemorrhage; dyspepsia; embryo-fetal toxicity; dysphagia; …	34066-1 - The Adverse Events reported in this section are listed as below: [AE1]: Fetal harm ##fetal harm## $$fatal outcome$$ [AE2]: Pregnancy 43685-7 - The Adverse Events reported in this section are listed as below: [AE1]: Symptomatic hypotension ##hypotension## ##symptomatic hypotension## $$reduces blood pressure$$ [AE2]: Bleeding ##bleeding## [AE3]: Pulmonary edema ##pulmonary edema## [AE4]: …		[AE2]: Pregnancy [AE5]: Ischemia	33	0	0.9375	1	0.967742
STRIVERDI	Striverdi Respimat	5d9a5433-857e-44ea-b3d6-2a400ca0cef5	decrease in serum potassium; pyrexia; rash; aggravate pre-existing ketoacidosis; flattening of the t wave; increases in diastolic blood pressure; back pain; paradoxical bronchospasm; increases in plasma glucose; fatalities; asthma; increases in pulse rate; ecg changes; immediate hypersensitivity reactions; worsening copd; nasopharyngitis; cough; cardiovascular effects; hypoxia; upper respiratory …	34066-1 - No Section: 34066-1 43685-7 - The Adverse Events reported in this section are listed as below: [AE1]: Asthma-related death ##asthma## ##death## $$deaths$$ [AE2]: Asthma-related hospitalizations ##asthma## [AE3]: Intubations [AE4]: Deterioration of disease [AE5]: Acute episodes of bronchospasm [AE6]: Clinically significant cardiovascular effects ##cardiovascular effects## ##cardiovascula…	hypoxia; changes in blood glucose; decreases in serum potassium	[AE3]: Intubations [AE4]: Deterioration of disease [AE5]: Acute episodes of bronchospasm [AE17]: Thyrotoxicosis [AE18]: Convulsive disorders [AE19]: Hypertrophic obstructive cardiomyopathy	43	3	0.837838	0.930233	0.881621
MYRBETRIQ	Myrbetriq	caddf108-5ee6-4f1b-8888-e389f11c8f25	rash; fatigue; abdominal distension; urticaria; osteoarthritis; neoplasms; blood pressure increased; palpitations; back pain; increase in diastolic blood pressure; rhinitis; angioedema of the larynx; ast increased; pruritus; worsening of pre-existing hypertension; lung neoplasm malignant; ldh increased; bladder pain; increased serum bilirubin; serum alt increased; dry eyes; neoplasm; hypertension…	34066-1 - No Section: 34066-1 43685-7 - The Adverse Events reported in this section are listed as below: [AE1]: Increases in Blood Pressure in adult and pediatric patients. $$bp increased$$; $$increase blood pressure$$; $$increases in supine blood pressure$$; $$increase in diastolic blood pressure$$; $$increase in systolic blood pressure$$ [AE2]: Urinary retention in patients with bladder outlet …	increased serum bilirubin; increased serum alt; increased serum ast	[AE53]: Confusion [AE54]: Hallucinations [AE55]: Insomnia [AE56]: Anxiety	70	3	0.9375	0.957143	0.94722
EGRIFTA	EGRIFTA SV	3d783378-b02d-4f19-99dd-0fc91a042224	edema; increases igf-1; rash; fluid retention; urticaria; hypersensitivity reactions; igf-1 levels greater than 2 standard deviation scores; palpitations; joint swelling; chest pain; elevated igf-1; pruritus; hba1c >= 6.5%; injection site urticaria; edema peripheral; developing diabetes; abdominal pain upper; hypertension; hot flush; injection site irritation; night sweats; arthralgia; musculoske…	34066-1 - No Section: 34066-1 43685-7 - The Adverse Events reported in this section are listed as below: [AE1]: Neoplasms - Increased risk of new malignancy in HIV-positive patients, active malignancy, and history of malignancy. [AE2]: Elevated IGF-1 levels - Prolonged elevations in IGF-1 levels, particularly if the efficacy response is not robust, with 47% of patients having IGF-1 levels greater…	hypertension; insomnia; cross-reactivity to endogenous growth hormone-releasing hormone; nausea; cross-reactivity to endogenous ghrh; depression; neuropathy peripheral	[AE1]: Neoplasms - Increased risk of new malignancy in HIV-positive patients, active malignancy, and history of malignancy. [AE1]: Increased risk of neoplasms	70	7	0.953488	0.9	0.925972
PERJETA	PERJETA	17f85d17-ab71-4f5b-9fe3-0b8c822f69ff	rash; fatigue; lvef declines; pleural effusion; infusion reactions; anaphylactic reaction; cough; paronychia; arthralgia; symptomatic left ventricular dysfunction; asthenia; insomnia; symptomatic left ventricular systolic dysfunction; leukopenia; mucosal inflammation; oropharyngeal pain; cytokine release syndrome; stomatitis; decreased appetite; chills; neuropathy peripheral; dizziness; hypokalem…	34066-1 - The Adverse Events reported in this section are listed as below: [AE1]: Left Ventricular Dysfunction, subclinical and clinical cardiac failure manifesting as decreased LVEF and CHF. ##left ventricular dysfunction## ##chf## ##cardiac failure## ##decreased lvef## $$symptomatic left ventricular dysfunction$$; $$lvef declines$$; $$symptomatic left ventricular systolic dysfunction$$ [AE2]: E…	pleural effusion; cytokine release syndrome; hypokalemia	[AE20]: Grade 3-4 National Cancer Institute - Common Terminology Criteria for Adverse Events (NCI - CTCAE v4.0) reactions - 1% for the PERJETA arm and 0.7% for the placebo arm. [AE22]: Angioedema - Described in post-marketing reports. [AE38]: Hot flush [AE39]: Radiation skin injury [AE43]: Neutrophil count decreased [AE44]: White blood cell count decreased [AE49]: Pain in extremity [AE50]: Bone p…	78	3	0.842105	0.961538	0.897868
ZALTRAP	ZALTRAP	f6725df6-50ee-4b0a-b900-d02ba634395d	fatigue; posterior reversible encephalopathy syndrome; compromised wound healing; hypertension; bleeding; skin hyperpigmentation; gi fistula formation; deep venous thrombosis; asthenia; gi perforation; transient ischemic attacks; proctalgia; leukopenia; abdominal pain; hemoptysis; oropharyngeal pain; stomatitis; decreased appetite; arterial thromboembolic events; hematuria; gastrointestinal perfo…	34066-1 - No Section: 34066-1 43685-7 - The Adverse Events reported in this section are listed as below: [AE1]: Hemorrhage - Severe and sometimes fatal hemorrhage, including gastrointestinal (GI) hemorrhage, reported in patients who have received ZALTRAP. ##hemorrhage## ##fatal## $$gi hemorrhage$$; $$hemorrhagic events$$; $$gastrointestinal hemorrhage$$ [AE2]: Gastrointestinal Perforation - Gastr…	proctalgia; hematuria; rectal hemorrhage; fistulas enterovesical; fistulas intestinal; hemorrhoids; fistulas colovaginal; fistulas anal; fistulas enterocutaneous	[AE11]: Embryo-Fetal Toxicity - ZALTRAP can cause fetal harm when administered to pregnant women. [AE15]: Hypertensive Encephalopathy - Hypertensive encephalopathy reported in patients receiving ZALTRAP. [AE40]: Osteonecrosis of the jaw [AE41]: Cardiac failure [AE42]: Ejection fraction decreased [AE44]: Dissections [AE45]: Rupture	82	9	0.902778	0.890244	0.896467
LEXISCAN	LEXISCAN(R) (REGADENOSON)	99640071-4db2-9317-e053-2995a90a610d	first- degree av block; myocardial ischemia; tachypnea; pr prolongation > 220 msec; depress the sa nodes; hemorrhagic cerebrovascular accidents; depress the av nodes; av block; pain localized in the lower back; heart block third-degree block; seizures; hypertension; respiratory distress; increases in blood pressure; fev1 reduction; throat tightness; transient ischemic attacks; abdominal pain; vas…	34066-1 - No Section: 34066-1 43685-7 - The Adverse Events reported in this section are listed as below: [AE1]: Fatal and nonfatal myocardial infarction (MI) ##myocardial infarction## ##fatal## $$chest pain$$ [AE2]: Ventricular arrhythmias ##ventricular arrhythmias## ##ventricular arrhythmia## $$rhythm abnormalities$$; $$ventricular conduction abnormalities$$ [AE3]: Cardiac arrest ##cardiac arres…	first- degree av block; fev1 reduction; wandering atrial pacemaker; feeling hot; pacs; flushing; dysgeusia; headache; lower the seizure threshold; chest discomfort; second- degree av block		113	11	1	0.902655	0.948837
HETLIOZ	Hetlioz; Hetlioz LQ	ca4a9b63-708e-49e9-8f9b-010625443b90	headache; somnolence; abnormal dreams; increased alanine aminotransferase; impair activities requiring complete mental alertness; upper respiratory tract infection; nightmares; urinary tract infection; alanine aminotransferase increased; nightmare; unusual dreams; upper respiratory infection	34066-1 - No Section: 34066-1 43685-7 - The Adverse Events reported in this section are listed as below: [AE1]: Somnolence (after taking HETLIOZ) ##somnolence## $$impair activities requiring complete mental alertness$$ [AE2]: Impaired performance of activities requiring complete mental alertness $$impair activities requiring complete mental alertness$$ 34084-4 - The Adverse Events reported in thi…			12	0	1	1	1
ORBACTIV	Orbactiv	ff09a726-9f9b-4e30-b509-396781293220	infusion site erythema; induration; rash; hypersensitivity reactions; urticaria; colitis; clostridium difficile -associated colitis; myalgia; infusion-related reactions; effects on act; prolong pt; pruritus; clostridium difficile -associated diarrhea; pruritis; edema peripheral; infusion site reaction; anemia; abscess limb; osteomyelitis; erythema multiforme; hypoglycemia; tenosynovitis; bleeding…	34066-1 - No Section: 34066-1 43685-7 - The Adverse Events reported in this section are listed as below: [AE1]: Coagulation test interference - ORBACTIV has been shown to artificially prolong aPTT for up to 120 hours, and may prolong PT and INR for up to 12 hours and ACT for up to 24 hours. ##prolong pt## ##prolong aptt## $$effect on the coagulation system$$; $$prolong inr$$; $$effects on activat…		[AE7]: Development of Drug Resistant Bacteria - Prescribing ORBACTIV in the absence of a proven or strongly suspected bacterial infection or a prophylactic indication increases the risk of the development of drug-resistant bacteria. [AE12]: Chest pain. [AE13]: Back pain. [AE14]: Chills. [AE15]: Tremor. [AE37]: Hemolysis	53	0	0.884615	1	0.938776
TRADJENTA	Tradjenta	c797ea5c-cab7-494b-9044-27eba0cfe40f	finger stick glucose <=54 mg/dl; localized skin exfoliation; urticaria; hypersensitivity reactions; rash; bronchial hyperreactivity; back pain; exfoliative skin conditions; cough; nasopharyngitis; hypoglycemia; upper respiratory tract infection; fatal; arthralgia; hypersensitivity; constipation; acute pancreatitis; symptomatic hypoglycemia; headache; weight increased; anaphylaxis; mouth ulceratio…	34066-1 - No Section: 34066-1 43685-7 - The Adverse Events reported in this section are listed as below: [AE1]: Acute pancreatitis, including fatal pancreatitis. ##fatal## ##acute pancreatitis## ##pancreatitis## [AE2]: Hypoglycemia, increased risk when TRADJENTA is used in combination with an insulin secretagogue (e.g., sulfonylurea) or insulin. ##hypoglycemia## $$finger stick glucose <=54 mg/dl$…	bronchial hyperreactivity	[AE6]: Heart failure, observed with two other members of the DPP-4 inhibitor class, particularly in patients at risk for heart failure, such as those with a prior history of heart failure and a history of renal impairment. [AE8]: Blister or erosion development, indicative of bullous pemphigoid. [AE9]: Signs and symptoms of heart failure, including characteristic symptoms that patients should be a…	34	1	0.813953	0.970588	0.885397
SYLVANT	Sylvant	8d663642-f52e-49c0-a023-2da083fdfc0b	psoriasis; rash; infections lower respiratory tract; abdominal distension; fatigue; suppression of crp; rash generalized; infusion-related reactions; rash maculo-papular; back pain; increased weight; hypotension; chest pain; palpitations; pruritus; infusion reactions; pruritis; edema peripheral; suppression of acute phase reactants; thrombocytopenia; anaphylactic reaction; cumulative toxicities; …	34066-1 - No Section: 34066-1 43685-7 - The Adverse Events reported in this section are listed as below: [AE1]: Severe infections (concurrent active severe infections that may be masked by SYLVANT) ##infections## $$mask acute inflammation$$ [AE2]: Infusion-related reactions (back pain, chest pain or discomfort, nausea and vomiting, flushing, erythema, and palpitations) ##infusion-related reaction…	fatigue; suppression of crp; edema peripheral; cumulative toxicities; dehydration; arthralgia; deaths; pain in extremities; decreased appetite; infusion related reactions	[AE7]: Interference with the normal immune response to new antigens (due to IL-6 inhibition) [AE25]: Urinary tract infection [AE26]: Neutropenia [AE27]: Dizziness [AE28]: Hypertension [AE33]: Gastroesophageal reflux disease [AE34]: Mouth ulceration	59	10	0.829268	0.830508	0.829888
CYRAMZA	CYRAMZA	c6080942-dee6-423e-b688-1272c2ae90d4	infusion-related reaction; rash; fatigue; hemorrhagic events; rigors; infusion-related reactions; back pain; hepatorenal syndrome; chest pain; chest tightness; hypotension; febrile neutropenia; thrombocytopenia; hypothyroidism; anemia; supraventricular tachycardia; hypertension; worsening encephalopathy; hypoxia; increased tsh levels; neutropenia; fatal; bleeding; peripheral edema; wheezing; asth…	34066-1 - No Section: 34066-1 43685-7 - The Adverse Events reported in this section are listed as below: [AE1]: Hemorrhage - CYRAMZA increases the risk of hemorrhage and gastrointestinal hemorrhage, including severe and fatal events. ##fatal## ##hemorrhage## ##gastrointestinal hemorrhage## $$gastrointestinal hemorrhage events$$; $$hemorrhagic events$$; $$deaths$$ [AE2]: Gastrointestinal Perforati…	neutralizing antibodies; neurologic sequelae	[AE7]: Worsening of pre-existing hepatic impairment [AE17]: Alopecia [AE18]: Increased alanine aminotransferase [AE19]: Increased aspartate aminotransferase [AE33]: Cellulitis [AE34]: Pneumothorax [AE35]: Increased alkaline phosphatase [AE36]: Hypokalemia [AE39]: Paronychia [AE40]: Hyperbilirubinemia [AE48]: Hypocalcemia [AE49]: Thrombotic microangiopathy [AE50]: Hemangioma [AE51]: Dysphonia [AE5…	74	2	0.829545	0.972973	0.895553
FOLOTYN	Folotyn	9f3d9c4d-9386-4451-b712-0fbdc5478d8f	edema; pyrexia; rash; fatigue; back pain; toxic epidermal necrolysis; tumor lysis syndrome; mucosal inflammation of the gastrointestinal tracts; pruritus; mucosal inflammation of the genitourinary tracts; cardiopulmonary arrest; febrile neutropenia; liver function test abnormalities; pharyngolaryngeal pain; thrombocytopenia; anemia; fetotoxic; dehydration; cough; skin exfoliation; night sweats; u…	34066-1 - No Section: 34066-1 43685-7 - The Adverse Events reported in this section are listed as below: [AE1]: Thrombocytopenia ##thrombocytopenia## $$platelets < 10,000/mcl$$ [AE2]: Neutropenia ##neutropenia## [AE3]: Anemia ##anemia## [AE4]: Mucositis ##mucositis## $$stomatitis$$ [AE5]: Dermatologic reactions, including skin exfoliation, ulceration, and toxic epidermal necrolysis (TEN) ##toxic …	mucosal inflammation of the genitourinary tracts; increased toxicity; deaths; death; increased exposure		59	5	1	0.915254	0.955752
KERYDIN	tavaborole	7ad9dc39-7501-4db5-a935-d9be8eea30a6	contact sensitization; application site erythema; application site dermatitis; ingrown toenail; skin irritation; application site exfoliation	34066-1 - No Section: 34066-1 43685-7 - No Section: 43685-7 34084-4 - The Adverse Events reported in this section are listed as below: [AE1]: Application site exfoliation ##application site exfoliation## $$skin irritation$$ [AE2]: Ingrown toenail ##ingrown toenail## [AE3]: Application site erythema ##application site erythema## $$contact sensitization$$ [AE4]: Application site dermatitis ##applic…			6	0	1	1	1
ACTEMRA	ACTEMRA; Actemra; Actemra ACTPen	2e5365ff-cb2a-4b16-b2c7-e35c6bf2de13	otitis media; rash; herpes zoster; tb; hepatic insufficiency; reduction in platelet counts; viral infections opportunistic; skin urticaria; multiple sclerosis; anaphylactic reaction; decreases in neutrophil counts; hypertension; cough; hepatic injury; bleeding; arthralgia; elevations in transaminases; generalized purulent peritonitis; gi perforation; generalized erythema; nephrolithiasis; alt (u/…	34066-1 - The Adverse Events reported in this section are listed as below: [AE1]: Serious infections that may lead to hospitalization or death, including in patients taking concomitant immunosuppressants. ##death## ##infections## $$infections opportunistic$$ [AE2]: Active tuberculosis, presenting with pulmonary or extrapulmonary disease. ##tuberculosis## ##active tuberculosis## $$active tuberculo…	otitis media; cough; bleeding; arthralgia; generalized purulent peritonitis; nephrolithiasis; alt (u/l) > 3* uln to 5* uln; bronchitis; mouth ulceration; gastric ulcer; stomatitis; alt (u/l) > 5* uln; dizziness; increase in ldl; abscess; oral herpes simplex; bleeding events; conjunctivitis; ast (u/l) > 3* uln to 5* uln; fistula; total bilirubin increased; hdl increased; dyspnea; gastritis; increa…	[AE3]: Laboratory Parameters [AE6]: Demyelinating Disorders [AE17]: Thrombocytopenia [AE19]: Lipids [AE21]: Other Adverse Reactions [AE24]: Immunogenicity [AE26]: Thrombocytopenia [AE31]: Immunogenicity [AE32]: Laboratory Abnormalities [AE36]: Lipids [AE40]: Immunogenicity [AE41]: Laboratory Abnormalities [AE47]: Immunogenicity [AE50]: Constipation [AE53]: Hypokalaemia [AE54]: Anxiety [AE56]: Ins…	168	45	0.806452	0.732143	0.767503
EFFIENT	Effient	69ea2d58-5353-4222-b61f-cab976fa7e5e	pyrexia; hemorrhagic events; fatigue; rash; hypersensitivity reactions; malignancies colon; back pain; bleeding events; hypotension; cabg-related bleeding; pericardial hemorrhage; fall in hemoglobin; thrombocytopenia; malignancies lung; anemia; subcutaneous hematoma; retroperitoneal hemorrhage; hypertension; cough; intracranial hemorrhage; newly-diagnosed malignancies; bleeding; fatal; hyperchole…	34066-1 - The Adverse Events reported in this section are listed as below: [AE1]: Significant, sometimes fatal, bleeding ##bleeding## ##fatal## $$hemorrhagic events$$; $$gi bleed$$ [AE2]: Fatal bleeding ##bleeding## ##fatal## $$hemorrhagic events$$ [AE3]: Intracranial bleeding ##bleeding## $$hemorrhagic events$$ [AE4]: Transient ischemic attack (TIA) [AE5]: Stroke [AE6]: Hypotension ##hypotension…	newly-diagnosed malignancies; <4 x 109 wbc/l; colorectal malignancies	[AE4]: Transient ischemic attack (TIA) [AE5]: Stroke [AE7]: Cardiovascular (CV) events [AE8]: Myocardial infarction (MI) [AE5.1]: Schistocytes (fragment red blood cells) seen on peripheral smear [AE6]: Neurological findings [AE7]: Renal dysfunction [AE8]: Fever [AE9]: Stent thrombosis [AE10]: Myocardial infarction (MI) [AE15]: Active peptic ulcer disease [AE9]: Requiring inotropes [AE10]: Requiri…	55	3	0.818182	0.945455	0.877226
LUZU	Luzu	a7016010-ce43-4c09-8d21-aeb697ffed31	contact dermatitis; application site reactions; cellulitis	34066-1 - No Section: 34066-1 43685-7 - No Section: 43685-7 The Adverse Events reported in this section are listed as below: $$adverse events$$ [AE1]: Application site reactions ##application site reactions## $$application site reaction$$ [AE2]: Contact dermatitis ##contact dermatitis## $$allergic contact dermatitis$$ [AE3]: Cellulitis ##cellulitis## $$cellulitis$$ 34071-1 - No Section: 34071-1 4…			3	0	1	1	1
GATTEX	Gattex	66b69c1e-b25c-44d3-b5ff-1c1de9a516fa	abdominal distension; cholangitis; metastatic adenocarcinoma; gastrointestinal recurrence of obstruction; pancreatic disease; neoplasia; gallbladder perforation; duodenal polyp; intestinal polyps inflammatory stomal; new-onset cholelithiasis; lung cancers non-small cell; pancreatic pseudocyst; deterioration in mental status; cough; coma; flatulence; neoplastic growth; upper respiratory tract infe…	34066-1 - No Section: 34066-1 43685-7 - The Adverse Events reported in this section are listed as below: [AE1]: Acceleration of Neoplastic Growth ##neoplastic growth## $$benign tumor$$ [AE2]: Colorectal Polyps ##colorectal polyps## $$intestinal polyps inflammatory stomal$$; $$intestinal polyps hyperplastic sigmoidal$$; $$hyperplastic polyp$$; $$polyps of the g.i. tract$$ [AE3]: Intestinal Obstruc…	detectable neutralizing antibodies; antibodies cross-reactive to native glucagon-like peptide; neutralizing antibodies; headaches; hyperplastic changes	[AE8]: Fluid and Electrolyte Imbalance [AE9]: Increased Absorption of Concomitant Oral Medication, including adverse reactions due to potential increased absorption of benzodiazepines and other concomitant drugs [AE15]: Influenza [AE23]: Colonic stenosis [AE26]: Dyspnea	58	5	0.897959	0.913793	0.905807
LINZESS	Linzess	09beda19-56d6-4a56-afdc-9a77b70b2ef3	abdominal distension; fatigue; urticaria; melena; hives; gi adverse reactions; hematochezia; dehydration; flatulence; upper respiratory tract infection; sinusitis; upper abdominal pain; viral gastroenteritis; mortality; deaths; headache; rectal hemorrhage; abdominal pain; allergic reactions; vomiting; dyspepsia; fecal incontinence; gastroesophageal reflux disease; diarrhea; lower abdominal pain	34066-1 - The Adverse Events reported in this section are listed as below: [AE1]: Deaths due to dehydration in neonatal mice caused by administration of a single, clinically relevant adult oral dose of linaclotide. ##dehydration## ##deaths## [AE2]: Serious dehydration in pediatric patients less than 2 years of age. ##dehydration## $$dehydration$$ 43685-7 - The Adverse Events reported in this sect…	fatigue; urticaria; hives	[AE4]: Dizziness [AE5]: Syncope [AE6]: Hypotension [AE7]: Electrolyte abnormalities (hypokalemia) [AE8]: Electrolyte abnormalities (hyponatremia)	25	3	0.833333	0.88	0.856031
LATUDA	Latuda	afad3051-9df2-4c54-9684-e8262a133af8	suppress hypothalamic gnrh; neurological adverse reactions; rash; fatigue; change in weight; salivary hypersecretion; back pain; alterations in lipids; suicidal behavior; dysarthria; serum creatinine elevated; somnolence; swallowing difficulty; suicidal thoughts; seizures; activation of mania; hypertension; rhabdomyolysis; hypomania; change in glucose of +0.8 mg/dl; influenza; mania; hyperglycemi…	34066-1 - The Adverse Events reported in this section are listed as below: [AE1]: Increased risk of death in elderly patients with dementia-related psychosis treated with antipsychotic drugs. ##death## $$deaths$$ [AE2]: Suicidal thoughts and behaviors in pediatric and young adult patients treated with antidepressants. ##suicidal thoughts## $$suicidal behaviors$$; $$suicidality$$; $$suicidal think…	change in serum creatinine +0.05 mg/dl; change in serum creatinine +0.01 mg/dl; decreased bone density; reduced pituitary gonadotrophin secretion; recurrence of depression; suicide; heart failure; high creatinine; suicide attempts; irritability; aggressiveness; change in serum creatinine +0.04 mg/dl; impulsivity; hostility; deaths infectious; suicides; impairing gonadal steroidogenesis; completed…	[AE26]: Decreased libido - reported in male patients. [AE34]: Postural instability with frequent falls - reported in patients with Parkinson's Disease or Dementia with Lewy Bodies. [AE10]: Falls [AE36]: Rhinitis [AE65]: Musculoskeletal Stiffness [AE93]: Priapism [AE98]: Hyponatremia [AE99]: Urticaria	191	22	0.942857	0.884817	0.912915
LYNPARZA	Lynparza	741ff3e3-dc1a-45a6-84e5-2481b27131aa	peripheral neuropathy; cancer-therapy related aml; pyrexia; rash; fatigue; decrease in platelets; dysgeusia; back pain; mean corpuscular volume elevation; pulmonary embolism; secondary mds; pruritis; embryo-fetal toxicity; myelodysplastic syndrome; decrease in hemoglobin; thrombocytopenia; anemia; died; hypertension; nasopharyngitis; cough; hot flush; fatal; neutropenia; pharyngitis; uri; acute m…	34066-1 - No Section: 34066-1 43685-7 - The Adverse Events reported in this section are listed as below: [AE1]: Myelodysplastic Syndrome/Acute Myeloid Leukemia (MDS/AML) - occurred in approximately 1.2% of patients with various BRCAm, gBRCAm, HRR gene-mutated or HRD-positive cancers exposed to Lynparza and the majority of events had a fatal outcome. ##myelodysplastic syndrome## ##fatal## ##acute …	peripheral neuropathy; back pain; hypertension; nasopharyngitis; hot flush; pharyngitis; arthralgia; hyperglycemia; insomnia; intestinal perforation; suture rupture; sepsis; death; urinary incontinence; depression; dysuria; vulvovaginal disorder; lethargy; hypomagnesemia; copd; musculoskeletal pain; myalgia	[AE3]: Venous Thromboembolism [AE23]: Hypersensitivity [AE28]: VTE [AE33]: Erythema [AE36]: Nephrolithiasis [AE42]: VTE [AE58]: VTE [AE64]: COVID-19 [AE65]: Pneumonia [AE70]: Angioedema	75	22	0.882353	0.706667	0.784798
NPLATE	Nplate	c45f9a58-37c1-4f76-8e36-97d38c577037	shoulder pain; reticulin fiber formation within the bone marrow; thrombotic complications; worsened thrombocytopenia; increase in circulating myeloblasts; myelodysplastic syndromes; thrombocytopenia; marrow fibrosis; arthralgia; increases blast cell counts; hypersensitivity; neutralizing activity to tpo; thromboembolic complications; disease progression; portal vein thrombosis; circulating myelob…	34066-1 - No Section: 34066-1 43685-7 - The Adverse Events reported in this section are listed as below: [AE1]: Progression from myelodysplastic syndromes (MDS) to acute myelogenous leukemia (AML) ##myelodysplastic syndromes## ##mds## ##acute myelogenous leukemia## ##aml## $$disease progression$$ [AE2]: Increases in blast cell counts $$increases blast cell counts$$ [AE3]: Thrombotic/thromboemboli…	increase in circulating myeloblasts; circulating myeloblasts increased	[AE8]: Hyporesponsiveness or failure to maintain a platelet response [AE9]: Clinically important bleeding [AE3]: Loss of Response to Nplate [AE14]: Contusion [AE15]: Upper respiratory tract infection [AE16]: Oropharyngeal pain [AE17]: Ear Infection [AE18]: Gastroenteritis [AE19]: Sinusitis [AE20]: Diarrhea [AE22]: Rash [AE24]: Urticaria [AE25]: Pyrexia [AE26]: Peripheral Swelling [AE31]: Bronchit…	32	2	0.590909	0.9375	0.724907
KADCYLA	KADCYLA	23f3c1f4-0fc8-4804-a9e3-04cf25dd302e	infusion-related reaction; rash; fatigue; hepatic encephalopathy; fatal outcomes; infusion reactions; dry eye; hypertension; cough; decrease of lvef; neonatal death; ild; arthralgia; interstitial lung disease; asthenia; peripheral neuropathy sensory; blood alkaline phosphatase increased; insomnia; nrh; skeletal abnormalities; leukopenia; abdominal pain; dry mouth; stomatitis; cardiac toxicity; ir…	34066-1 - The Adverse Events reported in this section are listed as below: [AE1]: Hepatotoxicity ##hepatotoxicity## $$liver injury$$ [AE2]: Liver failure ##liver failure## $$hepatic failure$$ [AE3]: Death ##death## $$fatal outcome$$ [AE4]: Cardiac Toxicity ##cardiac toxicity## $$fatal outcome$$ [AE5]: Reductions in left ventricular ejection fraction (LVEF) ##reductions in left ventricular ejectio…	hepatic encephalopathy; fatal outcomes; irrs; decreased neutrophils; hepatobiliary disorders; increased ast; birth defects	[AE14]: Congestive heart failure [AE38]: Extravasation reactions	109	7	0.980952	0.93578	0.957834
ESBRIET	ESBRIET	2e8c3537-36d7-4de5-9b5c-7a624b9a9e6e	gastrointestinal event; rash; fatigue; abdominal distension; increases in ast; dysgeusia; stomach discomfort; increases in alt; gastro-esophageal reflux disease; gastrointestinal events; pruritus; photosensitivity; gastrointestinal disorders; liver failure; elevations in alt; increases of ast; elevations in bilirubin; alt elevations; upper respiratory tract infection; sinusitis; photosensitivity …	34066-1 - No Section: 34066-1 43685-7 - The Adverse Events reported in this section are listed as below: [AE1]: Elevated liver enzymes $$increases in alt$$; $$increases in ast$$; $$elevations in alt$$; $$elevations in ast$$; $$alt elevations$$; $$ast elevations$$ [AE2]: Drug-induced liver injury $$liver failure$$ [AE3]: Severe liver injury with fatal outcomes ##liver failure## $$liver failure$$; …	increases of ast; increases of alt	[AE6]: Stevens-Johnson syndrome (SJS) [AE7]: Toxic epidermal necrolysis (TEN) [AE8]: Drug reactions with eosinophilia and systemic symptoms (DRESS) [AE18]: Dark urine [AE5]: Severe Cutaneous Adverse Reactions	46	2	0.893617	0.956522	0.924
OFEV	Ofev	da1c9f37-779e-4682-816f-93d0faa4cfc9	liver enzyme increases; liver enzyme elevation; gamma-glutamyltransferase increased; blood pressure increased; bleeding events; elevations of bilirubin; gastrointestinal disorders; lung neoplasm malignant; abdominal pain upper; hypertensive crisis; hypothyroidism; elevations of alkp; elevations of liver enzymes; hypertension; alt elevations; bleeding; fatal; hypertensive cardiomyopathy; alanine a…	34066-1 - No Section: 34066-1 43685-7 - The Adverse Events reported in this section are listed as below: [AE1]: Hepatic impairment $$hepatic function abnormal$$ [AE2]: Elevated liver enzymes $$elevations of liver enzymes$$; $$liver enzyme elevations$$; $$liver enzyme increases$$ [AE3]: Drug-induced liver injury ##liver injury## $$liver function test abnormal$$; $$elevations of liver enzymes$$; $$…	gamma-glutamyltransferase increased; elevations of bilirubin; hypertensive crisis; elevations of alkp; alt elevations; hypertensive cardiomyopathy; alanine aminotransferase abnormal; blood alkaline phosphatase-increased; elevations of alt; abdominal pain lower; aspartate aminotransferase increased; ast elevations; alanine aminotransferase increased; abdominal tenderness; transaminase increased; e…	[AE12]: Epistaxis [AE14]: Nephrotic range proteinuria [AE17]: Fatigue [AE18]: Anorexia [AE21]: Jaundice [AE8]: Nephrotic Range Proteinuria [AE22]: Alopecia [AE24]: Nasopharyngitis [AE25]: Upper respiratory tract infection [AE26]: Urinary tract infection [AE27]: Fatigue [AE28]: Back pain [AE29]: Interstitial lung disease [AE30]: Skin ulcer [AE31]: Pyrexia [AE32]: Dizziness [AE33]: Pancreatitis [AE…	58	22	0.649123	0.62069	0.634588
DALIRESP	Daliresp	c9a1d0a8-581f-4f91-a2b8-f419192d0ebf	rash; hypersensitivity reactions; urticaria; weight loss; psychiatric adverse reactions; weight decrease; back pain; rhinitis; suicidal behavior; suicide attempts; sinusitis; suicidal ideation; influenza; acute pancreatitis; weight decreased; anxiety; headache; insomnia; abdominal pain; nausea; lung cancer; urinary tract infection; muscle spasms; completed suicide; vomiting; prostate cancer; dysp…	34066-1 - No Section: 34066-1 43685-7 - The Adverse Events reported in this section are listed as below: [AE1]: Acute Bronchospasm [AE2]: Psychiatric Events including Suicidality, such as insomnia, anxiety, depression, suicidal thoughts or other mood changes ##anxiety## ##insomnia## ##depression## ##psychiatric events## ##suicidality## $$psychiatric adverse reactions$$; $$suicidal behavior$$ [AE3…		[AE1]: Acute Bronchospasm [AE28]: Gynecomastia	38	0	0.9375	1	0.967742
NUCYNTA	Nucynta	80938c30-9fe3-4c7d-9d9c-5476638cfb2d	edema; rash; fatigue; increase intracranial pressure; drug withdrawal syndrome; impaired mental abilities; thinking abnormal; dysarthria; decreased respiratory drive; aggravate convulsions; heart rate increased; somnolence; seizures; anaphylactic shock; cough; apnea; insomnia; hallucination; vasodilation; reduce cardiac output; dry mouth; involuntary muscle contractions; decreased appetite; letha…	34066-1 - The Adverse Events reported in this section are listed as below: [AE1]: Addiction, abuse, and misuse, which can lead to overdose and death. ##addiction## ##overdose## ##death## $$drug abuse$$; $$drug dependence$$ [AE2]: Respiratory depression, which may be serious, life-threatening, or fatal, especially upon initiation or following a dosage increase. ##respiratory depression## ##fatal##…	vasodilation; reduce cardiac output; increased airway resistance; impaired physical abilities	[AE2]: Opioid-induced hyperalgesia and allodynia, a condition where an opioid analgesic paradoxically causes an increase in pain or sensitivity to pain. [AE13]: Risk of toxicity in patients with hepatic impairment. [AE14]: Risk of toxicity in patients with renal impairment. [AE3]: Interactions with Benzodiazepine or Other CNS Depressants [AE5]: Opioid-Induced Hyperalgesia and Allodynia [AE7]: Adr…	110	4	0.915254	0.963636	0.938822
KRYSTEXXA	Krystexxa	6e566303-d93a-4130-b764-25749829aa95	rash; urticaria; symptoms of anaphylaxis; chest pain; congestive heart failure exacerbation; pruritus; infusion reactions; delayed type hypersensitivity reactions; nasopharyngitis; hemodynamic instability; peri-oral edema; constipation; contusion; wheezing; infusion reaction; chest discomfort; dyspnea; exacerbations of pre-existing congestive heart failure; anaphylaxis; nausea; erythema; lingual …	34066-1 - The Adverse Events reported in this section are listed as below: [AE1]: Anaphylaxis, which may occur with any infusion, generally manifests within 2 hours of the infusion, but delayed hypersensitivity reactions have also been reported. ##anaphylaxis## $$symptoms of anaphylaxis$$; $$delayed-type hypersensitivity reactions$$ [AE2]: Infusion reactions, which have been reported to occur dur…		[AE3]: Hemolysis, which has been reported with KRYSTEXXA in patients with G6PD deficiency. [AE4]: Methemoglobinemia, which has been reported with KRYSTEXXA in patients with G6PD deficiency. [AE3]: G6PD Deficiency Associated Hemolysis and Methemoglobinemia - life-threatening hemolytic reactions and methemoglobinemia have been reported with KRYSTEXXA in patients with glucose-6-phosphate dehydrogena…	28	0	0.74359	1	0.852941
RAPIVAB	Rapivab	fe04f6cd-e71c-4bd4-abac-97720bba2a0d	neutrophils < 1.000 *10 9 /l; rash; neuropsychiatric events; hypersensitivity reactions; abnormal behavior; ast increased; creatine phosphokinase >= 6.0 * uln; hypertension; erythema multiforme; hallucinations; delirium; constipation; insomnia; skin reactions; hallucination; injury; exfoliative dermatitis; serum glucose > 160 mg/dl; alanine aminotransferase > 2.5 * uln; diarrhea; stevens-johnson …	34066-1 - No Section: 34066-1 43685-7 - The Adverse Events reported in this section are listed as below: [AE1]: Anaphylaxis [AE2]: Serious skin reactions, including Stevens-Johnson syndrome and erythema multiforme ##erythema multiforme## ##skin reactions## ##stevens-johnson syndrome## [AE3]: Hallucinations ##hallucinations## ##hallucination## [AE4]: Delirium ##delirium## [AE5]: Abnormal behavior,…		[AE1]: Anaphylaxis [AE6]: Encephalitis [AE7]: Encephalopathy [AE8]: Serious bacterial infections [AE8]: Vomiting [AE9]: Proteinuria by dipstick analysis [AE13]: Anaphylactic/anaphylactoid reactions	21	0	0.75	1	0.857143
XOFIGO	Xofigo	a398400e-bd31-41a9-9696-4f7c06569ede	neutrophil count nadirs; secondary malignant neoplasms; neoplastic changes; pain at the injection site; lymphocytopenia; febrile neutropenia; cancer; hereditary defects; thrombocytopenia; anemia; bone marrow failure; dehydration; secondary malignancies; neutropenia; peripheral edema; erythema at the injection site; deaths; infection; osteosarcoma; renal failure; osteosarcomas; leukopenia; hematol…	34066-1 - No Section: 34066-1 43685-7 - The Adverse Events reported in this section are listed as below: [AE1]: Bone Marrow Suppression ##bone marrow suppression## $$neutrophil count nadirs$$; $$platelet count nadirs$$ [AE2]: Bone Marrow Failure ##bone marrow failure## $$neutrophil count nadirs$$; $$platelet count nadirs$$; $$hematologic laboratory abnormalities$$ [AE3]: Ongoing Pancytopenia ##pa…	neoplastic changes; hereditary defects; secondary malignancies; new malignancies; long-term cumulative radiation exposure	[AE13]: Increased Fractures [AE18]: Hypovolemia	37	5	0.939394	0.864865	0.90059
MEKINIST	Mekinist	0002ad27-779d-42ab-83b5-bc65453412a1	edema; vaginal hemorrhage; rash; fatigue; back pain; rash vesicular; decreased visual function; secondary infection; eye hemorrhage; rash pustular; febrile reactions; dry eye; hypertension; increased alkaline phosphatase; cough; rhabdomyolysis; increased alanine aminotransferase; ild; paronychia; arthralgia; glioblastoma; hyperglycemia; interstitial lung disease; deep venous thrombosis; asthenia;…	34066-1 - No Section: 34066-1 43685-7 - The Adverse Events reported in this section are listed as below: [AE1]: New Primary Malignancies, Cutaneous and Non-Cutaneous ##malignancies## ##primary malignancies## $$primary malignancies non-cutaneous$$; $$primary malignancies cutaneous$$ [AE2]: Hemorrhage, including major hemorrhage defined as symptomatic bleeding in a critical area or organ ##hemorrha…	vaginal hemorrhage; back pain; eye hemorrhage; glioblastoma; insomnia; recurrent nras mutation-positive colorectal carcinoma; mouth ulceration; oropharyngeal pain; stomatitis; qtcf increased; hematuria; pancreatitis; iritis; increased ggt; pruritus; hypercalcemia; rectal hemorrhage; non-cutaneous malignancies; oct abnormalities; skin papilloma; abortifacient; kras mutation-positive pancreatic ade…	[AE35]: Dyspnea (shortness of breath) [AE36]: Hypoxia (low oxygen levels) [AE37]: Pleural effusion (fluid accumulation in the lungs) [AE38]: Infiltrates (abnormal substances in the lungs) [AE28]: Dyspnea [AE31]: Atrioventricular block [AE32]: Bundle branch block [AE42]: Sarcoidosis [AE43]: Photosensitivity [AE44]: Atrioventricular block complete [AE45]: Hemophagocytic lymphohistiocytosis (HLH) [A…	181	49	0.801105	0.729282	0.763508
BRILINTA	BRILINTA	4f9bd52a-99a7-4606-92b4-456a917aabef	increase in serum creatinine levels; permanent vision loss; bleeds; bleed intrapericardial; drop in hgb; fall in hct; hypotension; bled; cabg-related bleeding; drop in hemoglobin; decrease in hemoglobin; loss of consciousness; cardiac tamponade; intracranial hemorrhage; fatal; bleeding; ventricular pauses; pre-syncope; decrease in hb; dyspnea; serum creatinine concentration increased; bleed intra…	34066-1 - The Adverse Events reported in this section are listed as below: [AE1]: Significant, sometimes fatal bleeding. ##fatal## ##bleeding## ##bleed## $$bleeds$$; $$bleed$$ [AE2]: Active pathological bleeding. ##bleeding## ##bleed## $$bleeds$$; $$bled$$ [AE3]: Intracranial hemorrhage. ##intracranial hemorrhage## ##hemorrhage## $$bleed intracranial$$; $$intracranial bleeding$$ [AE4]: Cardiovasc…	permanent vision loss; bleed intrapericardial; drop in hgb; fall in hct; hypotension; cabg-related bleeding; drop in hemoglobin; decrease in hemoglobin; loss of consciousness; cardiac tamponade; pre-syncope; decrease in hb; hypovolemic shock; syncope; bleed intraocular; fall in hematocrit; adverse effect on pulmonary function	[AE4]: Cardiovascular events. [AE4]: Bradyarrhythmias, including AV block, which have been reported in the postmarketing setting. [AE6]: Central sleep apnea (CSA) including Cheyne-Stokes respiration (CSR), which has been reported in the post-marketing setting in patients taking ticagrelor. [AE7]: False negative platelet functional test results for Heparin Induced Thrombocytopenia (HIT), which may…	36	17	0.636364	0.527778	0.577007
AUBAGIO	Aubagio	4650d12c-b9c8-4525-b07f-a2d773eca155	peripheral neuropathy; creatinine values increased; tuberculosis; transient acute renal failure; cardiovascular death; increased blood pressure; increase in alanine aminotransferase; liver dysfunction; serum phosphorus levels less than 0.6 mmol/l; decrease in mean wbc count; toxic epidermal necrolysis; immunosuppression; neutrophil count < 1.5*10 9 /l; stevens-johnson syndrome; liver failure; res…	34066-1 - The Adverse Events reported in this section are listed as below: [AE1]: Clinically significant and potentially life-threatening liver injury ##liver injury## $$liver dysfunction$$ [AE2]: Acute liver failure requiring transplant ##liver failure## $$liver dysfunction$$ [AE3]: Severe liver injury ##liver injury## $$liver dysfunction$$ [AE4]: Elevated serum transaminases ##elevated serum tr…	creatinine values increased; increases renal uric acid clearance; hyperkalemia; alt greater than three times the uln; birth defects; lymphocyte count <0.8*10 9 /l; lymphoproliferative disorders; myocardial infarction; jaundice; sudden deaths; alt 32 times the uln; acute uric acid nephropathy	[AE6]: Embryolethality [AE6]: Hypersensitivity Reactions - Anaphylaxis, angioedema, and severe allergic reactions. [AE8]: Drug Reaction with Eosinophilia and Systemic Symptoms (DRESS) - A potentially life-threatening hypersensitivity reaction. [AE12]: Pancreatitis - In pediatric patients, cases of pancreatitis were observed, including one serious case. [AE5]: Hypersensitivity Reactions [AE7]: Dru…	74	12	0.793103	0.837838	0.814857
VIMPAT	Vimpat	9e79b42c-38a3-4b2c-a196-a5a1948250e2	elevated liver enzymes; delayed hypersensitivity reaction; rash; fatigue; cerebellar syndrome; suicidal behavior; dysarthria; symptomatic hepatitis; somnolence; suicidal thoughts; d rug r eaction with e osinophilia and s ystemic s ymptoms; asthenia; insomnia; viral hepatitis; hallucination; injection site pain; dry mouth; bradycardia; abnormalities in liver function tests; dizziness; transaminase…	34066-1 - No Section: 34066-1 43685-7 - The Adverse Events reported in this section are listed as below: [AE1]: Suicidal behavior and ideation ##suicidal behavior## $$suicidal thoughts$$; $$suicidal ideation$$ [AE2]: Dizziness ##dizziness## [AE3]: Ataxia ##ataxia## [AE4]: Cardiac Rhythm and Conduction Abnormalities, including PR Interval Prolongation, Atrioventricular Block, and Ventricular Tachy…	elevated liver enzymes; delayed hypersensitivity reaction; symptomatic hepatitis; abnormalities in liver function tests; transaminases >20* uln; first-degree atrioventricular block; suicide; elevations of alt; first-degree av block; third degree av block; proteinuria; complete av block; second degree av block; injection site erythema; suicides; injection site irritation; urine casts	[AE6]: Asystole [AE7]: Cardiac arrest [AE8]: Death [AE15]: Myositis [AE18]: Hematologic abnormalities [AE22]: Facial swelling [AE27]: Myoclonic epilepsy [AE28]: Status epilepticus [AE29]: Acute worsening of seizures [AE53]: Irritation [AE54]: Erythema [AE71]: Dyskinesia [AE72]: New or worsening seizures	107	17	0.863158	0.841121	0.851997
AKYNZEO	AKYNZEO	8e47618e-af46-4d82-94e8-1507c042252d	fatigue; hypersensitivity reactions; incoordination; total bilirubin > uln; alt > 10 x uln; ast > 3 x uln; transaminase elevations; ast > 10 x uln; mental status changes; seizures; total bilirubin >= 2 x uln; gastrointestinal symptoms; coma; hyperreflexia; hallucinations; delirium; fatal; constipation; elevations of total bilirubin; asthenia; headache; agitation; rigidity; anaphylaxis; neuromuscu…	34066-1 - No Section: 34066-1 43685-7 - The Adverse Events reported in this section are listed as below: [AE1]: Hypersensitivity reactions, including anaphylaxis ##hypersensitivity reactions## ##anaphylaxis## [AE2]: Serotonin syndrome ##serotonin syndrome## [AE3]: Mental status changes (e.g., agitation, hallucinations, delirium, and coma) ##mental status changes## ##coma## ##hallucinations## ##de…	total bilirubin > uln; alt > 10 x uln; ast > 3 x uln; transaminase elevations; ast > 10 x uln; total bilirubin >= 2 x uln; fatal; elevations of total bilirubin		42	8	1	0.809524	0.894737
OSPHENA	Osphena	9accbcc9-78ee-4f84-9b7e-704f2ab1c413	rash; urticaria; dvt; rash generalized; allergic conditions; genital discharge; proliferative active endometrium; malignant neoplasms; pruritus; pulmonary embolism; cerebral thromboembolic stroke; proliferative weakly endometrium; hot flush; thromboembolic stroke; cardiovascular disorders; simple hyperplasia without atypia; uterine polyps; hemorrhagic stroke; hepatic impairment; hypersensitivity;…	34066-1 - The Adverse Events reported in this section are listed as below: [AE1]: Endometrial Cancer - There is a potential increased risk of endometrial cancer in a woman with a uterus who uses unopposed estrogens. ##endometrial cancer## $$proliferative active endometrium$$ [AE2]: Stroke - Estrogen-alone therapy has an increased risk of stroke, with OSPHENA 60 mg having cerebral thromboembolic a…	proliferative weakly endometrium; hepatic impairment; proliferative disordered endometrium	[AE4]: Venous Thromboembolism (VTE) [AE11]: Breast cancer [AE12]: Abnormal mammograms [AE6]: Headache [AE8]: Vaginal hemorrhage [AE9]: Night sweats [AE22]: Thrombosis	31	3	0.829268	0.903226	0.864668
ONGLYZA	ONGLYZA	e4f2a84f-5117-4738-b769-aba8debbddb0	tuberculosis; idiopathic thrombocytopenic purpura; urticaria; hypersensitivity reactions; fingerstick glucose value of <=50 mg/dl; hypersensitivity-related events; exfoliative skin conditions; thrombocytopenia; facial edema; foodborne salmonella sepsis; nasopharyngitis; hypoglycemia; upper respiratory tract infection; sinusitis; fatal; fingerstick blood glucose <=50 mg/dl; arthralgia; peripheral …	34066-1 - No Section: 34066-1 43685-7 - The Adverse Events reported in this section are listed as below: [AE1]: Pancreatitis - There have been postmarketing reports of acute pancreatitis in patients taking ONGLYZA, with 0.2% of patients receiving ONGLYZA compared to 0.1% receiving placebo in a cardiovascular outcomes trial (SAVOR trial). ##acute pancreatitis## $$abdominal pain$$ [AE2]: Heart Fail…	sinusitis; fatal; changes in vital signs; lymphocyte count <=750 cells/microl; opportunistic infections; gastroenteritis; vomiting	[AE2]: Heart Failure - More patients randomized to ONGLYZA (3.5%) were hospitalized for heart failure compared to patients randomized to placebo (2.8%) in a cardiovascular outcomes trial (SAVOR trial), with a higher risk of hospitalization for heart failure in subjects with a prior history of heart failure and subjects with renal impairment. [AE6]: Bullous Pemphigoid - Postmarketing cases of bull…	39	7	0.657895	0.820513	0.73026
LIVALO	Livalo	44dcbf97-99ec-427c-ba50-207e0069d6d2	increases in serum glucose levels; increases in serum glutamic-pyruvic transaminase; increases in serum alt; rash; fatigue; hypersensitivity reactions; urticaria; malaise; cognitive issues; forgetfulness; back pain; pruritus; amnesia; confusion; immune-mediated necrotizing myopathy; memory impairment; nasopharyngitis; rhabdomyolysis; increases in hba1c; fatal; arthralgia; abdominal discomfort; in…	34066-1 - No Section: 34066-1 43685-7 - The Adverse Events reported in this section are listed as below: [AE1]: Myopathy (muscle pain, tenderness, or weakness associated with elevated creatine kinase [CK]) ##myopathy## $$skeletal muscle effects$$ [AE2]: Rhabdomyolysis ##rhabdomyolysis## $$rhabdomyolysis with acute renal failure$$; $$rhabdomyolysis$$ [AE3]: Acute kidney injury secondary to myoglob…	alt >3 times the upper limit of normal	[AE12]: Hyperbilirubinemia [AE36]: Angioedema [AE39]: Peripheral neuropathy [AE53]: Lichen planus	64	1	0.939394	0.984375	0.961359
ARZERRA	ARZERRA	77785ce3-e8df-4ca1-8f8e-6c418c6a17de	porphyria cutanea tarda; rash; fatigue; myocardial ischemia; back pain; rash vesicular; tumor lysis syndrome; infusion reactions; herpes zoster; hypertension; cough; arthralgia; lobar pneumonia; asthenia; insomnia; hepatitis b virus infection; bronchitis; leukopenia; hematologic laboratory abnormalities; abdominal pain; pain; cytokine release syndrome; hbv reactivation; bradycardia; new onset neu…	34066-1 - The Adverse Events reported in this section are listed as below: [AE1]: Hepatitis B Virus (HBV) reactivation ##hepatitis b## $$hbv reactivation$$ [AE2]: Fulminant hepatitis ##fulminant hepatitis## $$reactivation hepatitis b infection$$ [AE3]: Hepatic failure ##hepatic failure## [AE4]: Death ##death## [AE5]: Progressive Multifocal Leukoencephalopathy (PML) ##pml## ##progressive multifoca…	cough; lobar pneumonia; oral herpes; pruritus; bronchopneumonia; bacterial infections; bacteremia; lung infection; genital herpes; lymphopenia; viral infections; fungal infections; diarrhea	[AE16]: Angina. [AE22]: Hypogammaglobulinemia - 5% of patients experienced hypogammaglobulinemia.	96	13	0.967742	0.864583	0.913259
BANZEL	Banzel	0a3fa925-1abd-458a-bd57-4ae780a1ef2d	otitis media; rash; fatigue; back pain; suicidal behavior; somnolence; suicidal thoughts; cough; skin rashes; white cell count < 3x10 9 l; influenza; rashes mucosal; nephrolithiasis; coordination abnormalities; bronchitis; leukopenia; gastroenteritis; decreased appetite; hematuria; dizziness; lymphadenopathy; multi-organ hypersensitivity; status epilepticus; increased appetite; iron deficiency an…	34066-1 - No Section: 34066-1 43685-7 - The Adverse Events reported in this section are listed as below: [AE1]: Suicidal thoughts or behavior ##suicidal thoughts## $$suicidal ideation$$; $$suicidal thinking$$ [AE2]: Depression [AE3]: Unusual changes in mood or behavior $$suicidal thinking$$; $$central nervous system-related adverse reactions$$; $$suicidal ideation$$ [AE4]: Somnolence ##somnolence…	white cell count < 3x10 9 l; suicide; suicides; reductions of the qt interval	[AE2]: Depression [AE14]: Fever [AE17]: Facial swelling [AE18]: Hepatitis [AE19]: Nephritis [AE21]: Myocarditis [AE22]: Myositis [AE23]: Eosinophilia [AE24]: Seizures	81	4	0.898876	0.950617	0.924023
ENTYVIO	ENTYVIO; ENTYVIO Pen; Entyvio	6e94621c-1a95-4af9-98d1-52b9e6f1949c	infusion-related reaction; opportunistic infection of the cns; giardiasis; rash; fatigue; dysplasia; carcinoid tumor of the appendix; back pain; colon cancer; malignant melanoma; lower seroconversion rates; cough; arthralgia; cytomegaloviral colitis; influenza; deaths; bronchitis; b-cell lymphoma; abdominal pain; oropharyngeal pain; jcv infection; irrs; anorexia; lung cancer of primary neuroendoc…	34066-1 - No Section: 34066-1 43685-7 - The Adverse Events reported in this section are listed as below: [AE1]: Infusion-related reactions ##infusion-related reaction## ##infusion-related reactions## $$irrs$$ [AE2]: Hypersensitivity reactions, including anaphylaxis, dyspnea, bronchospasm, urticaria, flushing, rash, and increased blood pressure and heart rate ##rash## ##hypersensitivity reactions#…	lower seroconversion rates; deaths; abdominal pain; jcv infection; anorexia; dizziness; vomiting; lower anti-cholera titers; malaise; tuberculosis extrapulmonary manifestations; died; septic shock; latent pulmonary tuberculosis; death; pulmonary tuberculosis	[AE22]: Acute pancreatitis (postmarketing) [AE23]: Interstitial lung disease (postmarketing) [AE24]: Pneumonitis (postmarketing)	85	15	0.90625	0.823529	0.862912
STIVARGA	Stivarga	824f19c9-0546-4a8a-8d8f-c4055c04f7c7	embryolethal; rash; fatigue; fatal outcomes; myocardial ischemia; weight loss; maculo-papular rash; subcortical vasogenic edema; cardiac ischemia; hypertension; decreased food intake; increased inr; asthenia; hyperbilirubinemia; hfsr; abdominal pain; pain; decreased appetite; cardiac infarction; gastrointestinal pain; gastrointestinal perforation; pruritic rash; hypokalemia; hand-foot skin reacti…	34066-1 - The Adverse Events reported in this section are listed as below: [AE1]: Severe and sometimes fatal hepatotoxicity has occurred in clinical trials. ##hepatotoxicity## ##fatal## $$fatal outcomes$$; $$hepatic failure$$; $$hepatocyte necrosis$$ [AE2]: Elevated liver function tests. $$hepatic failure$$ [AE3]: Hepatocellular necrosis. $$hepatocyte necrosis$$ 43685-7 - The Adverse Events repor…	drug eruption; adverse reactions involving subcutaneous tissues; vomiting; musculoskeletal stiffness; liver lymphocyte infiltration	[AE38]: Pancreatitis [AE40]: Tremor [AE46]: Nephrotic syndrome [AE48]: Arterial (including aortic) aneurysms, dissections, and rupture	85	5	0.934426	0.941176	0.937789
PLEGRIDY	Plegridy; Plegridy Pen	08f0ea03-4e6d-195d-aef4-886e32befa95	gamma-glutamyl-transferase increased; pyrexia; urticaria; elevations in hepatic enzymes; neutrophil count less than or equal to 0.5 x 10 9 /l; cardiovascular events; pruritus; platelet count less than or equal to 10 x 10 9 /l; body temperature increased; injection site necrosis; autoimmune disorders; injection site warmth; elevations of serum hepatic transaminases; seizures; thrombocytopenia; dec…	34066-1 - No Section: 34066-1 43685-7 - The Adverse Events reported in this section are listed as below: [AE1]: Hepatic injury, including hepatitis, autoimmune hepatitis, and rare cases of severe hepatic failure. ##hepatic injury## ##hepatitis## ##autoimmune hepatitis## ##hepatic failure## $$increases in hepatic transaminases$$; $$elevations in hepatic enzymes$$; $$elevations of serum hepatic tra…	platelet count less than or equal to 10 x 10 9 /l; decreases in neutrophil counts; hyper thyroidism; neutralizing antibodies; decreases in lymphocyte counts	[AE9]: Injection site abscesses. [AE15]: Thrombotic microangiopathy (TMA), including thrombotic thrombocytopenic purpura and hemolytic uremic syndrome. [AE16]: Pulmonary arterial hypertension (PAH). [AE21]: Dyspnea. [AE22]: New or increasing fatigue. [AE7]: Thrombotic Microangiopathy [AE8]: Pulmonary Arterial Hypertension [AE35]: Anaphylactic reactions	66	5	0.862069	0.924242	0.892074
KIT	Ultratag RBC	9f999b75-8a66-40bf-9352-478850b41225	injection site irritation; injection site pain; hypersensitivity; hypersensitivity reactions	34066-1 - No Section: 34066-1 43685-7 - No Section: 43685-7 34084-4 - The Adverse Events reported in this section are listed as below: None. 34071-1 - The Adverse Events reported in this section are listed as below: None 42232-9 - The Adverse Events reported in this section are listed as below: [AE1]: Transmission of blood-borne pathogens due to nuclear medicine procedures involving withdrawal an…	injection site irritation; injection site pain; hypersensitivity; hypersensitivity reactions		4	4
SABRIL	SABRIL	a88ac1b4-e2c9-45c0-b321-4785902172e3	mri abnormalities; edema; otitis media; neurobehavioral abnormalities; rash; fatigue; gastroenteritis viral; sjs; back pain; suicidal behavior; increased weight; thinking abnormal; vacuolation in brain; dysarthria; maculo-papular rash; dysmorphism; somnolence; suicidal thoughts; hypertension; cough; otitis media acute; multi-organ failure; supernumerary nipple; hypomania; stridor; neonatal agitat…	34066-1 - The Adverse Events reported in this section are listed as below: [AE1]: Permanent bilateral concentric visual field constriction ##permanent bilateral concentric visual field constriction## $$progressive bilateral concentric visual field constriction$$ [AE2]: Tunnel vision ##tunnel vision## $$visual field defect$$ [AE3]: Decreased visual acuity $$reduce visual acuity$$; $$decrease visua…	hypertension; pathologic mineralization; decreased myelination; disorientation; decrease in hematocrit; swollen axons; cardiovascular adverse events; changes in visual evoked potentials; oligodendrocyte injury; pneumonia; separation of the outer layers of myelin; declines in hematocrit; changes in somatosensory evoked potentials; changes in somatosensory ep; degenerating axons; hypotonia; suicide…	[AE9]: Retinopathy (associated with concomitant use of other drugs) [AE10]: Glaucoma (associated with concomitant use of other drugs) [AE12]: Seizures, which may occur during the withdrawal of SABRIL. [AE5]: Withdrawal of Antiepileptic Drugs (AEDs) [AE94]: Streptococcal pharyngitis [AE149]: Alopecia	240	25	0.965517	0.895833	0.929371
ARCALYST	Arcalyst	ad965f38-dd22-4607-a673-2fb92f3b527a	is vesicles; colitis; is mass; is urticaria; transient neutropenia; increases in total cholesterol; stomach discomfort; hypersensitivity reactions; upper respiratory tract infections; is bruising; tb; abdominal pain upper; increases hdl cholesterol; is warmth; interfere with the immune response to infections; increases in triglycerides; infection mycobacterium intracellulare; died; increases tota…	34066-1 - No Section: 34066-1 43685-7 - The Adverse Events reported in this section are listed as below: [AE1]: Serious, life-threatening infections ##infection## ##infections## $$infection mycobacterium intracellulare$$; $$atypical infections$$; $$interfere with the immune response to infections$$; $$interfere with immune response to infections$$ [AE2]: Hypersensitivity reactions ##hypersensitiv…	isr; infection in olecranon bursa; anc < 1 x 10 9 /l; increases in hdl cholesterol; isrs	[AE12]: Otitis media. [AE13]: Pharyngitis. [AE14]: Rhinorrhea.	56	5	0.884615	0.910714	0.897475
GAZYVA	Gazyva	df12ceb2-5b4b-4ab5-a317-2a36bf2a3cda	new viral infections; back pain; tumor lysis syndrome; reactions infusions; elevations in liver enzymes; infusion reactions; larynx irritation; hyperphosphatemia; adverse events related to musculoskeletal disorders; hypertension; cough; hepatotoxicity adverse events; leukopenia; reaction infused; pain; hbv reactivation; hypoalbuminemia; increase in transaminase levels; chills; hypokalemia; pml; p…	34066-1 - The Adverse Events reported in this section are listed as below: [AE1]: Hepatitis B Virus (HBV) reactivation ##hepatitis## $$hbv reactivation$$; $$reactivation hepatitis b infection$$; $$hepatitis b reactivation$$ [AE2]: Fulminant hepatitis ##fulminant hepatitis## ##hepatitis## $$liver failure$$; $$hepatotoxicity adverse events$$ [AE3]: Hepatic failure ##hepatic failure## $$liver failur…	reactions infusions; hyperphosphatemia; reaction infused; hypokalemia; sgpt increased; increase in bilirubin levels	[AE10]: Embryo-Fetal Toxicity, which can cause B-cell depletion in infants exposed to obinutuzumab in-utero. [AE9]: Disseminated intravascular coagulation [AE12]: Gastrointestinal perforation [AE14]: Fatigue [AE24]: Sepsis [AE28]: Rash [AE29]: Pruritus [AE31]: Insomnia [AE32]: Decreased Appetite [AE34]: Pneumonia [AE39]: Hypophosphatemia [AE42]: Hypernatremia [AE45]: Hypoproteinemia [AE53]: DIC […	80	6	0.810127	0.925	0.863761
ZELBORAF	ZELBORAF	38eea320-7e0c-485a-bc30-98c3c45e2763	rash; fatigue; back pain; photophobia; photosensitivity; oropharyngeal squamous cell carcinoma; cough; non-cutaneous scc of the head and neck; photosensitivity reaction; arthralgia; asthenia; generalized erythema; rash papular; erythema nodosum; dress syndrome; erythema; sunburn; radiation sensitization; decreased appetite; functional hepatic impairment; blurry vision; pancreatitis; iritis; vii t…	34066-1 - No Section: 34066-1 43685-7 - The Adverse Events reported in this section are listed as below: [AE1]: New Primary Cutaneous Malignancies (including cutaneous squamous cell carcinoma, keratoacanthoma, and melanoma) ##keratoacanthoma## ##cutaneous squamous cell carcinoma## ##melanoma## ##malignancies## ##primary cutaneous malignancies## $$cutaneous scc$$; $$keratoacanthomas$$; $$primary m…	back pain; cough; non-cutaneous scc of the head and neck; decreased appetite; pyrexia; coagulopathy; vomiting; hypotension; hyperkeratosis; edema peripheral; cuscc; dry skin; ventricular arrhythmias; increases in bilirubin; myalgia; dysgeusia; gamma-glutamyltransferase increased; constipation; headache; increases in transaminases; diarrhea	[AE14]: Dupuytren's Contracture and Plantar Fascial Fibromatosis [AE10]: Dupuytren's Contracture and Plantar Fascial Fibromatosis [AE46]: Renal and urinary disorders - Acute interstitial nephritis	92	21	0.95082	0.771739	0.851971
XENAZINE	Xenazine	ac768bab-8afa-4446-bc7f-caeeffec0cda	fatigue; elevated creatinine phosphokinase; suicidal behavior; dysarthria; somnolence; suicidal thoughts; rhabdomyolysis; insomnia; hyperpyrexia; extrapyramidal event; bronchitis; ecchymosis; decreased appetite; worsening in functional capacity; shortness of breath; worsening in rigidity; suicidality; qtc prolongation; dizziness; exaggerates extrapyramidal disorders; skin rash; increase in qtc in…	34066-1 - The Adverse Events reported in this section are listed as below: [AE1]: Depression ##depression## $$worsening depression$$ [AE2]: Suicidal thoughts ##suicidal thoughts## $$fatal$$; $$attempted suicide$$ [AE3]: Suicidal behavior (suicidality) ##suicidal behavior## ##suicidality## $$attempted suicide$$ [AE4]: Emergence or worsening of depression ##depression## $$worsening depression$$ [AE…	exaggerates extrapyramidal disorders; vacuous chewing; ophthalmologic injury; tardive dyskinesia; dyskinetic movements; involuntary movements	[AE17]: Hypotension [AE21]: Hyperprolactinemia [AE22]: Amenorrhea [AE24]: Gynecomastia [AE25]: Impotence [AE26]: Osteoporosis [AE42]: Disability [AE9]: Binding to Melanin-Containing Tissues	90	6	0.913043	0.933333	0.923077
ICLUSIG	Iclusig	16d804b6-4957-43ee-b18c-3b36ec37c5ac	bicarbonate decreased; rash; fatigue; back pain; tumor lysis syndrome; iridocyclitis; compromise wound healing; pleural effusion; dry eye; compromised wound healing; supraventricular tachycardia; hypertension; neuropathy; cough; digital extremity necrosis; cardiac arrhythmias; arthralgia; deep venous thrombosis; hyperesthesia; asthenia; ocular toxicity; insomnia; potassium increased; vascular occ…	34066-1 - The Adverse Events reported in this section are listed as below: [AE1]: Arterial occlusive events (AOEs), including fatalities, have occurred in ICLUSIG-treated patients. ##fatalities## ##fatal## $$arterial occlusive events (AOEs)$$; $$arterial occlusions$$ [AE2]: Fatal myocardial infarction in ICLUSIG-treated patients. ##myocardial infarction## ##fatal## $$cardiac failure$$; $$myocardi…	bicarbonate decreased; iridocyclitis; pleural effusion; deep venous thrombosis; potassium increased; vascular occlusive events; superficial thrombophlebitis; ggt increased; iritis; mesenteric artery occlusion; conjunctival irritation; triglycerides increased; bleeding events; ast increased; left ventricular dysfunction; alkaline phosphatase increased; ulcerative keratitis; calcium increased; recu…	[AE5]: Increased Toxicity in Newly Diagnosed Chronic Phase CML [AE13]: Reversible Posterior Leukoencephalopathy Syndrome [AE19]: Subdural Hematoma [AE42]: Loss of Consciousness [AE44]: Angioedema [AE33]: Hyperlipidemia [AE49]: Anxiety [AE51]: Hyperthyroidism (postmarketing) [AE54]: Dehydration (postmarketing)	190	58	0.921053	0.694737	0.792045
ELLA	Ella	f4c302dd-4e71-b51e-e053-2995a90aaf2a	headache; ectopic pregnancy; fatigue; menses occur earlier; acne; intermenstrual bleeding; dizziness; alter the next expected menses; abdominal pain; menses delay; nausea; upper abdominal pain; menses occurring earlier than expected; cycle length was increased; menses occur later; dysmenorrhea	34066-1 - No Section: 34066-1 43685-7 - The Adverse Events reported in this section are listed as below: [AE1]: Ectopic pregnancy (Women who become pregnant or complain of lower abdominal pain after taking ella should be evaluated for ectopic pregnancy) ##ectopic pregnancy## ##abdominal pain## $$menses occur later$$ [AE2]: Lower abdominal pain (Women who become pregnant or complain of lower abdom…	cycle length was increased	[AE6]: Reduced efficacy of ella (Repeated use of ella within the same menstrual cycle is not recommended, as safety and efficacy of repeat use within the same cycle has not been evaluated) [AE8]: Reduced efficacy of ella (CYP3A4 inducer, rifampin, decreases the plasma concentration of ella significantly) [AE10]: Increased risk of HIV infection (ella does not protect against HIV infection) [AE11]:…	16	1	0.75	0.9375	0.833333
VICTOZA	Victoza	5a9ef4ea-c76a-4d34-a604-27c5b505f5a4	neoplasm prostate; papillary thyroid carcinomas; hypersensitivity reactions; urticaria; calcitonin elevations; upper respiratory tract infections; neoplasm nasopharyngeal; thyroid c-cell carcinomas; malignant neoplasms; gastrointestinal events; malignant neoplasm; altered renal function; neoplasm colon; mtc; worsening of chronic renal failure; dehydration; hypoglycemia; increased serum creatinine…	34066-1 - The Adverse Events reported in this section are listed as below: [AE1]: Thyroid C-cell tumors ##thyroid c-cell tumors## $$thyroid c-cell carcinomas$$; $$malignant thyroid c-cell carcinomas$$ [AE2]: Medullary thyroid carcinoma (MTC) ##mtc## ##medullary thyroid carcinoma## $$thyroid c-cell carcinomas$$; $$malignant thyroid c-cell carcinomas$$ [AE3]: Mass in the neck $$thyroid c-cell carci…	neoplasm prostate; neoplasm colon; increase in pulse rate; adverse effects on blood pressure; increases heart rate; anti-liraglutide antibody formation	[AE4]: Dysphagia [AE5]: Dyspnea [AE5]: Acute Gallbladder Disease, such as cholelithiasis or cholecystitis. [AE8]: Cholelithiasis. [AE9]: Cholecystitis. [AE6]: Acute Gallbladder Disease [AE10]: Decreased appetite [AE16]: Back Pain [AE20]: Cholelithiasis [AE21]: Cholecystitis [AE31]: Hepatobiliary: Hyperbilirubinemia [AE32]: Hepatobiliary: Cholestasis [AE33]: Hepatobiliary: Cholecystitis [AE35]: He…	60	6	0.761905	0.9	0.825215
ISTODAX	ISTODAX	03b39d40-90fe-11df-9de6-0002a5d5c51b	edema; fatigue; myocardial ischemia; reactivation hepatitis b viruses; tumor lysis syndrome; cough; multi-organ failure; hyperglycemia; asthenia; deaths; morphological changes in ecgs; hyperbilirubinemia; leukopenia; abdominal pain; reactivation hepatitis b; stomatitis; death of unknown cause; hypoalbuminemia; anorexia; chills; qt prolongation; candida sepsis; hypokalemia; pyrexia; pruritus; febr…	34066-1 - No Section: 34066-1 The Adverse Events reported in this section are listed as below: $$deaths$$ [AE1]: Thrombocytopenia ##thrombocytopenia## [AE2]: Leukopenia (neutropenia and lymphopenia) ##leukopenia## ##neutropenia## ##lymphopenia## $$febrile neutropenia$$ [AE3]: Anemia ##anemia## [AE4]: Fatal infections ##infection## ##fatal## ##infections## $$deaths$$ [AE5]: Serious infections ##in…	multi-organ failure; death of unknown cause; chills; hypokalemia; ecg t-wave changes; hypoxia; hypersensitivity; syncope; chest pain; pulmonary embolism; disease progression; embryocidal; weight decreased; deep vein thrombosis		95	14	1	0.852632	0.920455
STELARA	STELARA; Stelara	c77a9664-e3bb-4023-b400-127aa53bca2b	tuberculosis; rash; fatigue; diverticulitis; hypersensitivity reactions; urticaria; reactivation of latent infections; fatal outcomes; malignancies melanoma; back pain; malignancies breast; appendicitis; malignancies prostate; pruritus; injection site induration; herpes zoster; tb; dental infections; pharyngolaryngeal pain; confusion; seizures; malignancy; osteomyelitis; nasopharyngitis; injectio…	34066-1 - No Section: 34066-1 43685-7 - The Adverse Events reported in this section are listed as below: [AE1]: Serious infections (bacterial, mycobacterial, fungal, and viral infections) including diverticulitis, cellulitis, pneumonia, appendicitis, cholecystitis, sepsis, osteomyelitis, viral infections, gastroenteritis, and urinary tract infections. ##diverticulitis## ##appendicitis## ##osteomy…	fatal outcomes; malignancies melanoma; malignancies breast; malignancies prostate; injection site induration; injection site irritation; malignancies colorectal; injection site bruising; injection site swelling; injection site pain; injection site hemorrhage	[AE7]: Reduced immune response to non-live vaccinations. [AE10]: Anaphylactic reactions. [AE15]: Anal abscess. [AE4]: Posterior Reversible Encephalopathy Syndrome (PRES) [AE10]: Vomiting [AE13]: Bronchitis [AE15]: Urinary tract infection [AE16]: Sinusitis [AE17]: Abdominal pain [AE18]: Influenza [AE19]: Fever [AE38]: Asthenia [AE39]: Acne [AE54]: Hypersensitivity vasculitis	61	11	0.797101	0.819672	0.808229
NATROBA	Natroba	fa90ccc8-2df0-49f7-8878-2b33e34cd272	benzyl alcohol toxicity; alopecia; application site irritation; application site dryness; dry skin; application site erythema; ocular erythema; death; application site exfoliation	34066-1 - No Section: 34066-1 43685-7 - The Adverse Events reported in this section are listed as below: [AE1]: Death ##death## [AE2]: Serious adverse reactions 34084-4 - The Adverse Events reported in this section are listed as below: [AE1]: Application site erythema ##application site erythema## [AE2]: Ocular erythema ##ocular erythema## [AE3]: Application site irritation ##application site irr…	benzyl alcohol toxicity	[AE2]: Serious adverse reactions [AE8]: Application site pain [AE9]: Burning sensation	9	1	0.727273	0.888889	0.8
SAVELLA	Savella	8b720a1e-034b-4583-b80d-105a794cce74	prostatitis; blood pressure hypertensive; rash; fatigue; change in diastolic blood pressure; increase heart rate; dbp >= 90 mmhg; serum sodium lower than 110 mmol/l; weight loss; increase in sbp; increases in alt; angle closure attack; suicidal behavior; heart rate increased; somnolence; seizures; activation of mania; supraventricular tachycardia; hypertension; increases in blood pressure; flatul…	34066-1 - The Adverse Events reported in this section are listed as below: [AE1]: Suicidal ideation ##suicidal ideation## $$suicidal impulses$$ [AE2]: Suicidal thinking ##suicidal thinking## [AE3]: Suicidal behavior ##suicidal behavior## $$suicidal impulses$$ [AE4]: Suicidality ##suicidality## $$suicidal impulses$$; $$suicides$$ [AE5]: Clinical worsening [AE6]: Unusual changes in behavior $$psych…	change in diastolic blood pressure; dbp >= 90 mmhg; increase in sbp; petechiae; elevations of ast; increase sbp; increase in bilirubin; sbp >= 140 mmhg; syndrome of inappropriate antidiuretic hormone secretion; systolic blood pressure >=140 mmhg; panic attacks; increases in sbp; diastolic blood pressure >=90 mmhg; blood pressure changes; dbp >=90 mmhg; increases of bilirubin; heart rate elevation…	[AE5]: Clinical worsening [AE68]: Takotsubo cardiomyopathy [AE71]: Acute pancreatitis [AE76]: Anosmia [AE78]: Hyposmia [AE88]: Decreased libido	169	31	0.946429	0.816568	0.876716
BELSOMRA	BELSOMRA	e5b72731-1acb-45b7-9c13-290ad12d3951	hypnagogic hallucinations; cataplexy-like symptoms; compromised respiratory function; falling asleep while driving; sleep-driving; impair driving skills; cns depression; hypnopompic hallucinations; somnolence; sleep paralysis; amnesia; suicidal thoughts; worsening of depression; complex behaviors while out of bed and not fully awake; symptoms similar to cataplexy; cough; abnormal thinking; drivin…	34066-1 - No Section: 34066-1 43685-7 - The Adverse Events reported in this section are listed as below: [AE1]: Impaired alertness and motor coordination ##impaired alertness## $$impair motor coordination$$ [AE2]: Impaired driving ##impaired driving## $$impair driving skills$$ [AE3]: Worsening of depression ##worsening of depression## [AE4]: Suicidal ideation ##suicidal ideation## $$suicidal thin…	falling asleep while driving; amnesia; driving ability impaired; next-day impairment; eating food with amnesia for the event; cognitive changes; having sex with amnesia for the event; preparing food with amnesia for the event; behavioral changes; making phone calls with amnesia for the event; neuro-psychiatric symptoms; increase in serum cholesterol; impaired motor coordination	[AE11]: Increased risk of falls, particularly in the elderly [AE17]: Nausea [AE18]: Vomiting [AE19]: Psychomotor hyperactivity [AE21]: Pruritus [AE22]: Palpitations [AE23]: Tachycardia [AE24]: Falls	53	13	0.8	0.754717	0.776699
XARELTO	Xarelto	65727928-9421-4df8-bff2-f72a9cc78069	epidural hematomas; fatal outcome; fatigue; osteoarthritis; extra-surgical site bleeding; bleeding event; back pain; bleeding events; major bleeding event; toothache; menorrhagia; epidural hematoma; pruritus; hepatocellular injury; abdominal pain upper; decrease in hemoglobin; bleeding retroperitoneal; thrombocytopenia; major bleeding; anaphylactic reaction; hemiparesis; hematomas; stroke; retrop…	34066-1 - The Adverse Events reported in this section are listed as below: [AE1]: Thrombotic events due to premature discontinuation of XARELTO. [AE2]: Spinal/epidural hematoma, which may result in long-term or permanent paralysis, associated with the use of XARELTO in patients receiving neuraxial anesthesia or undergoing spinal puncture. ##epidural hematoma## ##paralysis## $$epidural hematomas$$…	osteoarthritis; extra-surgical site bleeding; toothache; decrease in hemoglobin; retroperitoneal hemorrhage; sinusitis; subdural hematoma; decrease in hb; bleeding intraspinal; gastrointestinal bleeding; bleeding into a critical organ; urinary tract infection; oropharyngeal pain; dyspepsia; bleeding pericardial; bleeding intramuscular	[AE1]: Thrombotic events due to premature discontinuation of XARELTO. [AE2]: Thrombotic events [AE4]: Emergent delivery [AE10]: Renal impairment [AE11]: Increased exposure and pharmacodynamic effects of rivaroxaban in patients with renal impairment [AE13]: Hepatic impairment [AE17]: Thrombosis in patients with triple positive antiphospholipid syndrome [AE26]: Anticoagulant-related nephropathy [AE…	72	16	0.731343	0.777778	0.753846
LUMASON	LumaSon; Lumason	69822a55-226c-f133-e3b8-2b5826667c5b	rash; hypersensitivity reactions; urticaria; dysgeusia; occlusion of the microcirculation; respiratory arrest; shock; hypersensitivity-type rash; chest pain; fatalities; hypotension; near syncope symptoms; injection site warmth; loss of consciousness; supraventricular tachycardia; hypertension; anaphylactic shock; respiratory distress; hypoxia; stridor; fatal; throat tightness; wheezing; headache…	34066-1 - The Adverse Events reported in this section are listed as below: [AE1]: Fatalities during or following the injection of ultrasound contrast agents, including sulfur hexafluoride lipid microspheres. ##fatalities## ##fatal## $$cardiac arrest$$ [AE2]: Serious cardiopulmonary reactions during or following the injection of ultrasound contrast agents, including sulfur hexafluoride lipid micro…		[AE17]: Bronchospasm [AE20]: Edema (pharyngeal, palatal, mouth, peripheral, localized) [AE22]: Facial hypoesthesia [AE25]: Pruritus [AE27]: Pruritus	46	0	0.920635	1	0.958678
BRINTELLIX	Trintellix	cb1e9df4-dd74-4073-9d78-bb55593dd000	serum sodium lower than 110 mmol/l; dysgeusia; akathisia; angle closure attack; suicidal behavior; bleeding events; vertigo; syndrome of inappropriate antidiuretic hormone secretion; pruritus; pruritus generalized; suicides; hostility; suicidal thoughts; flatulence; suicide risk; hypomania; suicidal behaviors; hypersensitivity; constipation; abnormal bleeding; mania; anxiety; irritability; insomn…	34066-1 - The Adverse Events reported in this section are listed as below: [AE1]: Suicidal thoughts ##suicidal thoughts## $$suicidal thinking$$ [AE2]: Suicidal behaviors ##suicidal behavior## ##suicidal behaviors## $$suicidal thinking$$; $$suicides$$ [AE3]: Clinical worsening ##clinical worsening## $$psychomotor restlessness$$ 43685-7 - The Adverse Events reported in this section are listed as be…	panic attacks	[AE6]: Discontinuation Syndrome [AE19]: Difficulties in sexual desire [AE20]: Difficulties in sexual performance [AE21]: Difficulties in sexual satisfaction [AE23]: Headache [AE27]: Runny nose [AE29]: Weight gain [AE30]: Hyperprolactinemia [AE31]: Acute pancreatitis [AE33]: Seizure [AE39]: Anosmia [AE40]: Hyposmia [AE41]: Rash [AE43]: Hyperhidrosis	52	1	0.758621	0.980769	0.855509
IMPAVIDO	IMPAVIDO	bcb387ac-2e90-4f5e-94b2-d3635190678e	ecthyma; rash; fatigue; diestrus; platelet count < 50,000; somnolence; elevations of serum creatinine; flatulence; elevations in transaminases; reduced viable sperm counts; platelet count < 150,000; asthenia; elevations of serum cr; testicular atrophy; hyperbilirubinemia; abdominal pain; decreased appetite; elevations in liver transaminases; testicular pain; dizziness; pyrexia; lymphadenopathy; a…	34066-1 - The Adverse Events reported in this section are listed as below: [AE1]: Fetal harm ##fetal harm## $$teratogenicity$$ 43685-7 - The Adverse Events reported in this section are listed as below: [AE1]: Impaired semen quality $$reduced viable sperm counts$$ [AE2]: Impaired spermatogenesis $$reduced viable sperm counts$$ [AE3]: Impaired fertility in female rats ##impaired fertility## $$terat…	platelet count < 50,000; renal effects; cr increases; agranulocytosis; hepatic effects; affect the absorption of oral contraceptives	[AE19]: Scrotal tenderness [AE48]: Epididymitis	80	6	0.971831	0.925	0.947837
VIBATIV	VIBATIV	5359b759-db7c-4672-9e8a-59c93869bd91	prolonged the qtc interval; cross-reactivity; affected chromogenic anti-factor xa assay; rash; rigors; renal insufficiency; hypersensitivity reactions; colitis; affected international normalized ratio; affected activated clotting time; effect on platelet aggregation; infusion-related reactions; hypercoagulability; pruritus; clostridium difficile -associated diarrhea; affected lee-white clotting t…	34066-1 - The Adverse Events reported in this section are listed as below: [AE1]: Increased mortality in HABP/VABP patients with pre-existing moderate or severe renal impairment. ##mortality## ##renal impairment## $$renal adverse events$$ [AE2]: Nephrotoxicity, resulting in new onset or worsening renal impairment. ##worsening renal impairment## ##nephrotoxicity## ##renal impairment## $$new onset …	cross-reactivity; affected chromogenic anti-factor xa assay; affected international normalized ratio; affected activated clotting time; effect on platelet aggregation; hypercoagulability; affected lee-white clotting time; died; affected d-dimer; affected platelet aggregation; bleeding; affected chromogenic factor x activity assay; interfere with coagulation; affected thrombin time; interfered wit…	[AE13]: Development of drug-resistant bacteria.	65	24	0.974359	0.630769	0.76579
JUXTAPID	Juxtapid	61a0be9d-ee58-43e0-b5cb-141011835081	fatigue; weight loss; back pain; elevations international normalized ratio; progressive liver disease; flatulence; elevations in transaminases; influenza; elevation in alanine aminotransferase; abdominal pain; gastroenteritis; adverse reactions gastrointestinal; elevations aspartate aminotransferase; gastroesophageal reflux disease; increase in hepatic fat; dizziness; elevations in alkaline phosp…	[34066-1] - The Adverse Events reported in this section are listed as below: $$adverse reactions$$ [AE1]: Elevations in transaminases (alanine aminotransferase (ALT) or aspartate aminotransferase (AST) ≥3× upper limit of normal (ULN)). ##elevations in transaminases## $$elevations alanine aminotransferase$$; $$elevations aspartate aminotransferase$$ [AE2]: Hepatic steatosis (increased hepatic fat …	adverse reactions gastrointestinal; alt 24x uln; ast 13x uln; difficulty controlling inr; hepatic fat accumulation	[AE17]: Volume depletion [AE18]: Lightheadedness [AE19]: Decreased urine output [AE20]: Tiredness [AE21]: Myopathy [AE22]: Rhabdomyolysis [AE24]: Subtherapeutic anticoagulation [AE34]: Myalgia (musculoskeletal disorders) [AE35]: Alopecia (skin reactions)	77	5	0.871429	0.935065	0.902126
CAPRELSA	CAPRELSA	e5721cb8-4185-47b9-bbb3-1c587e558a03	rash; fatigue; torsades de pointes; fetotoxic; hypertension; photosensitivity reaction; ild; interstitial lung disease; asthenia; intestinal perforation; abdominal pain; dry mouth; alt elevation; decreased appetite; pancreatitis; qt prolongation; corneal opacities; pyrexia; increase in bilirubin; colitis; bleeding events; pruritus; hypoglycemia; sinusitis; pharyngitis; dermatitis acneiform; blurr…	34066-1 - The Adverse Events reported in this section are listed as below: [AE1]: QT prolongation ##qt prolongation## $$prolong the qt interval$$ [AE2]: Torsades de pointes ##torsades de pointes## $$ventricular tachycardia$$ [AE3]: Sudden death ##death## ##sudden death## $$sudden deaths$$ [AE4]: Hypocalcemia ##hypocalcemia## [AE5]: Hypokalemia [AE6]: Hypomagnesemia ##hypomagnesemia## 43685-7 - Th…	adverse effects on postnatal development; teratogenic; acute sinusitis; adverse effects on embryofetal development; adverse effects on female fertility; laryngitis; vortex keratopathies; tracheitis	[AE5]: Hypokalemia [AE14]: Renal failure [AE15]: Impaired wound healing [AE17]: Seizures [AE20]: Confusion [AE21]: Altered mental function [AE22]: Bradyarrhythmias [AE25]: Myocardial infarction [AE12]: Renal Failure [AE54]: Rupture [AE55]: Impaired wound healing	87	8	0.872093	0.908046	0.889706
SIGNIFOR	Signifor	a09a25fc-a5a3-0c82-e053-2995a90a5d74	decreases in circulating levels of cortisol; fatigue; back pain; pt elevations; hypocortisolism; liver test elevations; biochemical hypocortisolism; hypertension; arthralgia; influenza; hyperglycemia; asthenia; deaths; insomnia; abdominal pain; blood glucose increased; elevations in amylase; increases in fasting plasma glucose; bradycardia; decreased appetite; alt level greater than 3 times the u…	34066-1 - No Section: 34066-1 43685-7 - The Adverse Events reported in this section are listed as below: [AE1]: Hypocortisolism - Decreases in circulating levels of cortisol resulting in biochemical and/or clinical hypocortisolism, symptoms include weakness, fatigue, anorexia, nausea, vomiting, hypotension, hyponatremia, or hypoglycemia. ##decreases in circulating levels of cortisol## ##fatigue##…	pt elevations; deaths; elevations in pt; injection site hematoma; hemoglobin levels decreases; jaundice; injection site hemorrhage; injection site local pain; injection site erythema; ptt elevations; hepatic disease; elevations in ptt; total bilirubin elevations	[AE17]: Weight loss - Decrease in body weight, reported as a symptom of steatorrhea and malabsorption of dietary fats. [AE20]: Pancreatic exocrine insufficiency - Inadequate production of pancreatic enzymes, resulting in malabsorption of dietary fats. [AE10]: Steatorrhea [AE11]: Malabsorption of Dietary Fats [AE60]: Cholecystitis [AE61]: Cholangitis	102	13	0.925926	0.872549	0.898445
LASTACAFT	LASTACAFT	17d37e8d-7825-424b-b6ca-0a85d0bf4694	erythema of eyelid; headache; eye discharge; eye redness; eye swelling; eyelid edema; somnolence; eye irritation; eye stinging on instillation; eye stinging upon instillation; nasopharyngitis; eye pruritus; ocular adverse reactions; hypersensitivity; eye burning upon instillation; eye burning on instillation	34066-1 - No Section: 34066-1 43685-7 - The Adverse Events reported in this section are listed as below: [AE1]: Eye injury from touching dropper tip to eyelids and surrounding areas. [AE2]: Contamination of the dropper tip and solution from touching surrounding areas. [AE3]: Contact lens-related irritation from using LASTACAFT while wearing contact lenses. $$ocular adverse reactions$$ [AE4]: Abso…		[AE1]: Eye injury from touching dropper tip to eyelids and surrounding areas. [AE2]: Contamination of the dropper tip and solution from touching surrounding areas. [AE4]: Absorption of benzalkonium chloride (preservative in LASTACAFT) by soft contact lenses. [AE11]: Lacrimation increased [AE12]: Vision blurred [AE14]: Swelling of the face [AE15]: Allergic dermatitis	16	0	0.666667	1	0.8
SIVEXTRO	SIVEXTRO	75672079-589f-451a-bdbf-eaebcfcc80a9	absolute neutrophil count <0.8 * 10 3 /mm 3; peripheral neuropathy; urticaria; drug hypersensitivity; clostridium difficile colitis; colitis; optic nerve disorders; palpitations; infusion-related reactions; vulvovaginal mycotic infection; effect on hematologic parameters; platelet count <112 * 10 3 /mm 3; pruritus; clostridium difficile -associated diarrhea; optic neuropathy; anemia; hypertension…	34066-1 - No Section: 34066-1 43685-7 - The Adverse Events reported in this section are listed as below: [AE1]: Diarrhea ##diarrhea## $$clostridium difficile -associated diarrhea$$; $$clostridium difficile colitis$$ [AE2]: Clostridioides difficile-associated diarrhea (CDAD) ##cdad## ##diarrhea## $$clostridium difficile -associated diarrhea$$ [AE3]: Fatal colitis ##colitis## ##fatal## $$clostridiu…	absolute neutrophil count <0.8 * 10 3 /mm 3	[AE5]: Development of drug-resistant bacteria [AE7]: Phlebitis [AE8]: Increased hepatic transaminases [AE21]: Gamma-glutamyltransferase (GGT) increased	40	1	0.897436	0.975	0.934611
SOVALDI	Sovaldi	80beab2c-396e-4a37-a4dc-40fdb62859cf	pyrexia; rash; fatigue; lipase elevation; platelets (*10 9 /l) <25; neutrophils (*10 9 /l) <0.5; platelets (*10 9 /l) >=25 - <50; transaminase elevations; pruritus; creatine kinase elevation; anemia; suicide; suicidal ideation; neutropenia; hemoglobin (g/dl) <10; fatal; hemoglobin (g/dl) <8.5; asthenia; irritability; insomnia; headache; transaminase increases; elevated total bilirubin; nausea; sy…	34066-1 - The Adverse Events reported in this section are listed as below: [AE1]: HBV reactivation [AE2]: Fulminant hepatitis $$transaminase elevations$$ [AE3]: Hepatic failure $$transaminase elevations$$; $$transaminase increases$$ [AE4]: Death [AE5]: Hepatitis flare $$transaminase elevations$$ 43685-7 - The Adverse Events reported in this section are listed as below: [AE1]: Hepatitis B virus (H…		[AE1]: HBV reactivation [AE4]: Death [AE1]: Hepatitis B virus (HBV) reactivation [AE4]: Death [AE7]: Near-fainting or fainting [AE8]: Dizziness or lightheadedness [AE9]: Malaise [AE10]: Weakness [AE11]: Excessive tiredness [AE12]: Shortness of breath [AE13]: Chest pains [AE14]: Confusion or memory problems [AE31]: Angioedema-like swelling	36	0	0.74	1	0.850575
FYCOMPA	Fycompa	ec812ea3-de3a-4271-957c-db8f692d1ae3	rash; fatigue; back pain; suicidal behavior; dysarthria; homicidal threats; somnolence; suicidal thoughts; cough; arthralgia; asthenia; gained kg; homicidal ideation; abdominal pain; oropharyngeal pain; lethargy; gait disturbance related events; injuries; hostility related adverse reactions; euphoric mood; dizziness; disorientation; skin laceration; psychiatric adverse reactions; disturbance in c…	34066-1 - The Adverse Events reported in this section are listed as below: [AE1]: Aggression $$hostility related adverse reactions$$; $$psychiatric adverse reactions$$; $$psychiatric events$$; $$neuropsychiatric events$$; $$behavioral events$$; $$behavioral adverse reactions$$ [AE2]: Hostility ##hostility## $$hostility related adverse reactions$$ [AE3]: Irritability ##irritability## $$psychiatric…	gained kg; suicides; worsening of pre-existing psychiatric conditions	[AE12]: Increased risk of seizures following discontinuation of FYCOMPA.	91	3	0.987342	0.967033	0.977082
ASCLERA	Asclera	bb1f342b-5352-4059-a0b2-e60fd652fd28	urticaria generalized; pyrexia; migraine; palpitations; hypertrichosis in the area of sclerotherapy; nerve injury; neovascularisation; syncope vasovagal; asthma; pulmonary embolism; injection site thrombosis; injection site haematoma; paresthesia local; injection site necrosis; injection site warmth; vasculitis; loss of consciousness; anaphylactic shock; hot flush; injection site irritation; fata…	34066-1 - No Section: 34066-1 43685-7 - The Adverse Events reported in this section are listed as below: [AE1]: Anaphylaxis [AE2]: Anaphylactic reactions, some of them fatal ##fatal## ##anaphylactic reactions## $$allergic reactions$$ [AE3]: Severe adverse local effects, including tissue necrosis ##adverse local effects## $$local tissue necrosis$$ [AE4]: Venous thrombosis [AE5]: Pulmonary embolism…	local reactions at the site of injection	[AE1]: Anaphylaxis [AE4]: Venous thrombosis [AE6]: Thrombotic events [AE7]: Stroke [AE8]: Transient ischemic attack [AE9]: Myocardial infarction [AE10]: Impaired cardiac function [AE11]: Air embolism [AE12]: Thromboembolism [AE13]: Tissue ischemia	40	1	0.791667	0.975	0.873821
ANORO	Anoro Ellipta	2dbd0671-c565-40c5-bf0f-e324db26799c	aggravate preexisting ketoacidosis; decrease in serum potassium; rash; hypersensitivity reactions; flattening of the t wave; increases in diastolic blood pressure; back pain; paradoxical bronchospasm; toothache; chest pain; vertigo; lower respiratory tract infection; asthma; pruritus; diabetes mellitus; fatalities; increases in pulse rate; adverse cardiovascular effects; conjunctivitis; neck pain…	34066-1 - No Section: 34066-1 43685-7 - The Adverse Events reported in this section are listed as below: $$fatalities$$ [AE1]: Asthma-related death ##asthma## ##death## $$deaths$$ [AE2]: Asthma-related hospitalization ##asthma## [AE3]: Asthma-related intubation ##asthma## [AE4]: Paradoxical bronchospasm ##paradoxical bronchospasm## [AE5]: Cardiovascular effects, such as increased pulse rate, syst…	aggravate preexisting ketoacidosis	[AE12]: Convulsive disorders [AE13]: Thyrotoxicosis [AE14]: Deterioration of disease [AE15]: Acute episodes of bronchospasm [AE17]: Extrasystoles [AE21]: Cerebrovascular conditions [AE23]: Central nervous system hemorrhages [AE42]: Palpitations [AE43]: Blurred vision [AE44]: Eye pain [AE45]: Glaucoma [AE46]: Increased intraocular pressure [AE48]: Dysgeusia [AE49]: Tremor [AE50]: Anxiety [AE51]: D…	60	1	0.773333	0.983333	0.865781
MOVANTIK	MOVANTIK	300a6474-ebcd-4404-8040-48fdcfcc1635	irritability; headache; gastrointestinal adverse reactions; opioid withdrawal; abdominal pain; flatulence; nausea; gastrointestinal perforation; diarrhea; yawning; chills; vomiting; anxiety; hyperhidrosis	34066-1 - No Section: 34066-1 43685-7 - The Adverse Events reported in this section are listed as below: [AE1]: Opioid withdrawal, characterized by clusters of symptoms including hyperhidrosis, chills, diarrhea, abdominal pain, anxiety, irritability, and yawning. ##irritability## ##opioid withdrawal## ##abdominal pain## ##diarrhea## ##yawning## ##chills## ##anxiety## ##hyperhidrosis## $$opioid wi…		[AE5]: Reduced analgesia in patients with disruptions to the blood-brain barrier. [AE8]: Ischemic colitis in patients at risk of GI perforation. [AE15]: Hypersensitivity reactions [AE16]: Angioedema [AE17]: Rash [AE18]: Urticaria	14	0	0.727273	1	0.842105
EDURANT	EDURANT; EDURANT PED	03880372-2c68-45c6-a53a-f420c49541d6	rash; fatigue; elevations in hepatic serum biochemistries; accumulation of body fat; serum creatinine increase; somnolence; negative thoughts; changes hdl-cholesterol; increased triglycerides fasted; deaths; insomnia; breast enlargement; psychiatric disorders; nephrolithiasis; peripheral wasting; abdominal pain; prolong the qtc interval; dorsocervical fat enlargement; suicide attempt; decreased a…	34066-1 - No Section: 34066-1 43685-7 - The Adverse Events reported in this section are listed as below: [AE1]: Severe skin and hypersensitivity reactions, including cases of Drug Reaction with Eosinophilia and Systemic Symptoms (DRESS), have been reported with rilpivirine-containing regimens. ##hypersensitivity reactions## ##dress## ##drug reaction with eosinophilia and systemic symptoms## $$ski…	accumulation of body fat; deaths; breast enlargement; peripheral wasting; dorsocervical fat enlargement; central obesity; changes in total cholesterol; cushingoid appearance; changes ldl-cholesterol; abnormal 250 micrograms acth stimulation tests; redistribution of body fat; buffalo hump; changes triglycerides; change in basal cortisol; indolent opportunistic infections; abnormal 250 micrograms a…	[AE8]: Eosinophilia has been reported in patients receiving EDURANT. [AE11]: Conjunctivitis has been reported in patients receiving EDURANT. [AE23]: Loss of therapeutic effect of EDURANT or EDURANT PED and possible development of resistance has been reported due to drug interactions. [AE24]: Clinically significant adverse reactions from greater exposure to rilpivirine have been reported due to in…	91	18	0.933333	0.802198	0.862811
OPSUMIT	OPSUMIT	1e484a50-55db-4b85-8c57-6cd1b0353abd	elevated aminotransferases; rash; hypersensitivity reactions; decreases in sperm count; pruritus; decrease in hemoglobin; liver failure; anemia; nasopharyngitis; pharyngitis; influenza; decreases in hemoglobin; pulmonary edema; decreases in hemoglobin concentration; headache; decreases in hematocrit; bronchitis; urinary tract infection; adverse effects on spermatogenesis; elevations of aminotrans…	34066-1 - The Adverse Events reported in this section are listed as below: [AE1]: Fetal harm (associated with administering OPSUMIT to a pregnant female) ##fetal harm## $$birth defect$$ [AE2]: Embryo-fetal toxicity ##embryo-fetal toxicity## Note: The given text primarily focuses on warnings and precautions related to the use of OPSUMIT in pregnant females, and the only specific adverse event ment…		[AE3]: Fluid retention [AE4]: Peripheral edema [AE10]: Nausea [AE11]: Vomiting [AE13]: Fatigue [AE14]: Anorexia [AE16]: Dark urine [AE17]: Fever [AE18]: Itching [AE20]: Heart failure [AE21]: Hospitalization for decompensated heart failure [AE22]: Pulmonary veno-occlusive disease (PVOD) [AE3]: Fluid Retention [AE12]: Flushing [AE15]: Edema/fluid retention [AE16]: Symptomatic hypotension	26	0	0.6	1	0.75
VIIBRYD	VIIBRYD	4c55ccfb-c4cf-11df-851a-0800200c9a66	rash; fatigue; serum sodium lower than 110 mmol/l; angle closure attack; increased weight; anorgasmia; somnolence; dry eye; suicidal thoughts; seizures; flatulence; hallucinations; hypomania; bleeding; arthralgia; mania; insomnia; angle closure glaucoma; abdominal pain; petechiae; gastroenteritis; hyperthermia; ecchymosis; dry mouth; suicide attempt; libido decreased; dizziness; manic episode; dr…	34066-1 - The Adverse Events reported in this section are listed as below: [AE1]: Suicidal thoughts ##suicidal thoughts## $$suicides$$ [AE2]: Suicidal behaviors ##suicidal behaviors## $$suicides$$ [AE3]: Clinical worsening $$suicides$$ 43685-7 - The Adverse Events reported in this section are listed as below: [AE1]: Suicidal thoughts and behaviors ##suicidal thoughts## $$suicides$$ [AE2]: Seroton…	hyperthermia; pupillary dilation; labile blood pressure; abdominal pain upper; restless legs syndrome; mixed episode; delirium	[AE6]: Seizures does not contain any of the AE terms. [AE46]: Sleep paralysis [AE54]: Acute pancreatitis [AE55]: Anosmia [AE56]: Hyposmia	90	7	0.926471	0.922222	0.924342
VPRIV	VPRIV	ca02f7a4-ae4f-43c1-a06a-259fe4fcf9cf	pyrexia; rash; fatigue; hypersensitivity reactions; urticaria; prolonged activated ptt; back pain; hypersensitivity reaction; hypotension; bone pain; pruritus; body temperature increased; activated partial thromboplastin time prolonged; hypertension; aptt prolonged; asthenia; headache; chest discomfort; dyspnea; anaphylaxis; abdominal pain; joint pain; nausea; pain knee; flushing; tachycardia; di…	34066-1 - The Adverse Events reported in this section are listed as below: [AE1]: Hypersensitivity reactions ##hypersensitivity reactions## ##hypersensitivity reaction## [AE2]: Anaphylaxis ##anaphylaxis## [AE3]: Severe hypersensitivity reaction ##hypersensitivity reaction## $$severe hypersensitivity reaction$$ [AE4]: Life-threatening hypersensitivity reactions. ##hypersensitivity reactions## ##hy…	aptt prolonged	[AE19]: Vomiting (in some cases serious, requiring hospitalization and/or drug discontinuation)	27	1	0.972222	0.962963	0.96757
BELEODAQ	Beleodaq	2e8ef36b-71fa-4492-a16f-577d5f7d111d	pyrexia; rash; fatigue; prolonged qt; embryo-fetal lethality; infusion site pain; tumor lysis syndrome; hypotension; pruritus; febrile neutropenia; liver function test abnormalities; thrombocytopenia; anemia; died; cough; phlebitis; multi-organ failure; genotoxic; neutropenia; fatal; peripheral edema; constipation; infection; hematologic toxicity; headache; pneumonia; dyspnea; qtc prolongation; t…	34066-1 - No Section: 34066-1 43685-7 - The Adverse Events reported in this section are listed as below: [AE1]: Thrombocytopenia ##thrombocytopenia## [AE2]: Leukopenia (neutropenia and lymphopenia) ##neutropenia## ##leukopenia## ##lymphopenia## [AE3]: Anemia ##anemia## [AE4]: Serious and fatal infections (e.g., pneumonia and sepsis) ##fatal## ##infection## ##pneumonia## ##sepsis## ##infections## …	genotoxic; qtc prolongation; teratogenicity		51	3	1	0.941176	0.969697
KYPROLIS	KYPROLIS	ea66eb30-e665-4693-99a1-a9d3b4bbe2d6	rash; fatigue; myocardial ischemia; posterior reversible encephalopathy syndrome; back pain; tumor lysis syndrome; chest tightness; infusion reactions; peripheral neuropathies nec; hypertension; cough; multi-organ failure; arthralgia; influenza; muscle spasm; hyperglycemia; interstitial lung disease; deep venous thrombosis; deaths; decreased lymphocytes; asthenia; insomnia; renal disorders; bronc…	34066-1 - No Section: 34066-1 43685-7 - The Adverse Events reported in this section are listed as below: [AE1]: Cardiac Toxicities - New onset or worsening of pre-existing cardiac failure (e.g., congestive heart failure, pulmonary edema, decreased ejection fraction), cardiomyopathy, myocardial ischemia, and myocardial infarction including fatalities. ##myocardial ischemia## ##decreased ejection f…	multi-organ failure; arthralgia; bronchitis; leukopenia; multiple myeloma; vomiting; syncope; platelet nadirs; restrictive cardiomyopathy; disease progression; increased serum transaminases; died; decreased total white blood cell count; constipation	[AE10]: Hemorrhage [AE13]: Thrombotic Microangiopathy [AE15]: Progressive Multifocal Leukoencephalopathy [AE43]: Intracranial hemorrhage [AE54]: Pulmonary hemorrhage [AE60]: Hemorrhage [AE62]: Atrial fibrillation [AE68]: Palpitations [AE69]: Tachycardia [AE71]: Tinnitus [AE77]: Gastrointestinal hemorrhage [AE85]: Cholestasis [AE87]: Hyperbilirubinemia [AE90]: Gastroenteritis [AE94]: Rhinitis [AE1…	158	14	0.856115	0.911392	0.882889
ULORIC	ULORIC	54de10ef-fe5f-4930-b91d-6bbb04c664bd	sneezing; edema; bicarbonate decreased; rash; fatigue; cardiovascular death; hematocrit decreased; frequent stools; lymphocyte count decreased; cardiovascular events; creatine increased; photosensitivity; herpes zoster; liver disorder; ldh increased; rbc decreased; somnolence; anaphylactic reaction; hypertension; cough; flatulence; rhabdomyolysis; cardiac murmur; arthralgia; hyperglycemia; asthen…	34066-1 - The Adverse Events reported in this section are listed as below: [AE1]: Cardiovascular (CV) death in gout patients with established cardiovascular disease treated with ULORIC compared to those treated with allopurinol. $$cardiovascular deaths$$ 43685-7 - The Adverse Events reported in this section are listed as below: [AE1]: Gout flares - An increase in gout flares is frequently observe…		[AE9]: Diarrhea [AE180]: Agranulocytosis [AE181]: Eosinophilia [AE195]: Erythema multiforme [AE196]: Drug reaction with eosinophilia and systemic symptoms	218	0	0.976303	1	0.98801
CERDELGA	Cerdelga	819f828a-b888-4e46-83fc-94d774a28a83	rash; fatigue; migraine; palpitations; back pain; ecg changes; cough; flatulence; cardiac arrhythmias; upper abdominal pain; arthralgia; constipation; asthenia; headache; increases in ecg intervals qtc; prolongation qtc cardiac intervals; increases in ecg intervals qrs; pain in extremities; nausea; oropharyngeal pain; dyspepsia; gastroesophageal reflux disease; diarrhea; prolongation qrs cardiac …	34066-1 - No Section: 34066-1 43685-7 - The Adverse Events reported in this section are listed as below: [AE1]: Cardiac arrhythmias ##cardiac arrhythmias## [AE2]: Increases in ECG intervals (PR, QTc, and QRS). $$increases in ecg intervals pr$$; $$increases in ecg intervals qtc$$; $$increases in ecg intervals qrs$$ [AE3]: Congestive heart failure [AE4]: Recent acute myocardial infarction [AE5]: Br…	ecg changes; prolongation qtc cardiac intervals; prolongation qrs cardiac intervals; prolongation pr cardiac intervals	[AE3]: Congestive heart failure [AE4]: Recent acute myocardial infarction [AE5]: Bradycardia [AE6]: Heart block [AE7]: Ventricular arrhythmia	27	4	0.807692	0.851852	0.829185
INTELENCE	Intelence	6a9cbc29-9f15-4b24-8d86-206b82887f3d	hematemesis; rash; abnormalities of ast; accumulation of body fat; somnolence; flatulence; rhabdomyolysis; ast abnormalities; breast enlargement; rash papular; acquired lipodystrophy; dorsocervical fat enlargement; dry mouth; stomatitis; rashes; sluggishness; gastroesophageal reflux disease; anorexia; pancreatitis; haemorrhagic stroke; hypoesthesia; disorientation; peripheral neuropathy; elevated…	34066-1 - No Section: 34066-1 43685-7 - The Adverse Events reported in this section are listed as below: [AE1]: Severe, potentially life-threatening, and fatal skin reactions, including cases of Stevens-Johnson syndrome, hypersensitivity reaction, toxic epidermal necrolysis, and erythema multiforme. ##hypersensitivity## ##stevens-johnson syndrome## ##toxic epidermal necrolysis## ##fatal## ##skin …	alt abnormalities	[AE9]: Loss of therapeutic effect of concomitant drug or INTELENCE and possible development of resistance due to drug interactions. [AE10]: Clinically significant adverse reactions from greater exposures of INTELENCE or other concomitant drugs due to drug interactions. [AE61]: Elevated pancreatic amylase [AE63]: Elevated creatinine [AE65]: Decreased white blood cell count [AE66]: Decreased neutro…	101	1	0.91954	0.990099	0.953516
AMYVID	Amyvid	bb5a5043-0f51-11df-8a39-0800200c9a66	fatigue; urticaria; dysgeusia; blood pressure increased; back pain; pruritis; radiation risk; cancer; neck pain; infusion site rash; hypertension; injection site irritation; anxiety; headache; insomnia; injection site haemorrhage; nausea; feeling cold; injection site pain; flushing; claustrophobia; musculoskeletal pain; chills; long-term cumulative radiation exposure; dizziness; injection site re…	34066-1 - No Section: 34066-1 43685-7 - The Adverse Events reported in this section are listed as below: [AE1]: Image interpretation errors, especially false negatives. [AE2]: Radiation risk: contributing to a patient's long-term cumulative radiation exposure. ##radiation risk## ##long-term cumulative radiation exposure## [AE3]: Unintentional radiation exposure in patients and health care workers…		[AE1]: Image interpretation errors, especially false negatives. [AE3]: Unintentional radiation exposure in patients and health care workers. [AE5]: Errors in the Amyvid estimation of brain neuritic plaque density during image interpretation. [AE6]: Extensive brain atrophy that limits the ability to distinguish gray and white matter on the Amyvid scan. [AE7]: Motion artifacts that distort the imag…	26	0	0.833333	1	0.909091
NULOJIX	NULOJIX	c16ac648-d5d2-9f7d-8637-e2328572754e	jc virus; back pain; graft rejection; ptld; hypertension; cough; pvan; arthralgia; influenza; lymphocele; hyperglycemia; cns infections; insomnia; infections fungal; bronchitis; leukopenia; abdominal pain; increased susceptibility to infection; stomatitis; new-onset diabetes after transplantation; hematuria; dizziness; hypokalemia; tuberculosis; pml; pyrexia; cmv infections; infusion-related reac…	34066-1 - The Adverse Events reported in this section are listed as below: [AE1]: Post-transplant lymphoproliferative disorder (PTLD), predominantly involving the central nervous system (CNS). ##ptld## ##post-transplant lymphoproliferative disorder## $$cns ptld$$ [AE2]: Increased risk of malignancies. ##malignancies## $$malignancies skin$$ [AE3]: Serious infections. ##infections## $$infections ba…	non-cnsptld; infectious etiology; mucocutaneous fungal infections; cerebral aspergillosis; post-transplant acute rejection; infectious adverse reactions; skin fungal infections; herpes infections; cryptococcal meningitis; west nile encephalitis; viral infections; graft rejections; chagas encephalitis	[AE7]: Venous thrombosis of the renal allograft, with increased risk when coadministering anti-thymocyte globulin and belatacept at the same or nearly the same time. [AE9]: New or worsening neurological, cognitive, or behavioral signs and symptoms. [AE68]: Venous Thrombosis of the Renal Allograft	118	13	0.965909	0.889831	0.92631
JEVTANA	Jevtana	de3d9c26-572b-4ea4-9b2d-dd58a2b3e8fa	fatigue; back pain; ileus; fetotoxic; cough; arthralgia; asthenia; deaths; infection-related adverse reactions; leukopenia; abdominal pain; mucosal inflammation; erythema; pain; ventricular fibrillation; anorexia; hematuria; gastrointestinal perforation; dizziness; obstructive uropathy; peripheral neuropathy; pyrexia; hypersensitivity reactions; electrolyte imbalance; hematologic abnormalities; f…	34066-1 - The Adverse Events reported in this section are listed as below: [AE1]: Neutropenic deaths ##deaths## ##neutropenic## ##death## $$died$$; $$mortality$$ [AE2]: Neutropenia ##neutropenia## $$hematologic abnormalities$$ [AE3]: Severe hypersensitivity reactions ##hypersensitivity reactions## ##hypersensitivity## [AE4]: Generalized rash/erythema ##erythema## ##generalized rash## $$mucosal in…	fetotoxic; arthralgia; abortifacient; increased ast; weight decreased; dyspepsia	[AE17]: Fever. [AE21]: Interstitial lung disease. [AE22]: Acute respiratory distress syndrome. [AE23]: Pulmonary symptoms. [AE2]: Increased Toxicities in Elderly Patients [AE7]: Respiratory Disorders [AE40]: Cardiac arrest [AE41]: Ischemic stroke [AE43]: Cardiorenal syndrome [AE46]: Aspiration [AE47]: Polyneuropathy [AE50]: Hypokalemia [AE54]: Interstitial lung disease [AE55]: Acute respiratory d…	80	6	0.85567	0.925	0.888985
ADREVIEW	AdreView	c89d3ecc-4f4c-4566-8808-79152344194d	headache; transient episode of hypertension; pruritis; flushing; rash; hypersensitivity reactions; injection site problems; gasping syndrome; injection site hematoma; injection site hemorrhage; fatal; injection site bruising; pruritus; dizziness	34066-1 - No Section: 34066-1 43685-7 - The Adverse Events reported in this section are listed as below: [AE1]: Hypersensitivity reactions ##hypersensitivity reactions## [AE2]: Anaphylaxis [AE3]: Withdrawal symptoms (especially in patients with elevated levels of circulating catecholamines and their metabolites) [AE4]: Clinically significant arrhythmia [AE5]: Gasping syndrome (in neonates and inf…	injection site problems; fatal	[AE2]: Anaphylaxis [AE3]: Withdrawal symptoms (especially in patients with elevated levels of circulating catecholamines and their metabolites) [AE4]: Clinically significant arrhythmia [AE6]: Central nervous system depression [AE7]: Metabolic acidosis [AE8]: Gasping respirations [AE9]: Increased long-term risk for thyroid neoplasia	14	2	0.631579	0.857143	0.727273
NATAZIA	Natazia	02c91fba-9c47-43ef-ac78-e82369798834	vaginal hemorrhage; increased weight; cardiovascular events; vulvovaginal candidiasis; dysthymic disorder; uterine hemorrhage; chloasma; breakthrough bleeding; thyroid-binding globulin increase; hypertension; liver disease; cerebrovascular events; myocardial infarctions; erythema nodosum; abdominal pain; hypertriglyceridemia; crying; arterial thromboembolic events; ruptured ovarian cyst; pancreat…	34066-1 - The Adverse Events reported in this section are listed as below: [AE1]: Serious cardiovascular events ##cardiovascular events## ##vascular events## $$vascular risks thrombotic$$ [AE2]: Increased risk of serious cardiovascular events in women over 35 years of age who use combination oral contraceptives (COC) and smoke cigarettes. ##cardiovascular events## ##vascular events## $$vascular r…	thyroid-binding globulin increase; teratogenic effect; cardiac anomalies; limb-reduction defects; birth defects	[AE5]: Jaundice - Discontinue Natazia if jaundice develops. [AE21]: Interference with laboratory tests - The use of COCs may change the results of some laboratory tests.	101	5	0.972973	0.950495	0.961603
MULTAQ	Multaq	3bd4006a-8bad-4909-ac6d-b6d84390155c	worsening of heart failure; acute liver failure; atrial flutter with 1:1 atrioventricular conduction; cardiovascular death; pulmonary toxicity; dysgeusia; hepatocellular liver injury; increases in creatinine levels; cardiovascular death arrhythmic; pruritus; gastrointestinal disorders; acute renal failure; rashes macular; vasculitis; rashes maculo-papular; asthenic conditions; stroke; rashes eryt…	34066-1 - The Adverse Events reported in this section are listed as below: [AE1]: Death ##death## $$cardiovascular death arrhythmic$$ [AE2]: Stroke ##stroke## $$cardiovascular death arrhythmic$$ [AE3]: Heart failure ##heart failure## $$new onset heart failure$$; $$new heart failure$$ [AE4]: Hospitalization for heart failure ##heart failure## $$new heart failure$$; $$new onset heart failure$$ 4368…	hypovolemia	[AE11]: Weight gain. [AE12]: Dependent edema. [AE14]: Anorexia. [AE17]: Fever. [AE20]: Right upper quadrant pain. [AE21]: Jaundice. [AE22]: Dark urine. [AE23]: Itching. [AE24]: Dyspnea. [AE25]: Non-productive cough.	57	1	0.803922	0.982456	0.884267
FANAPT	Fanapt	33f60b40-3fca-11de-8f56-0002a5d5c51b	prostatitis; edema; suppress hypothalamic gnrh; rash; fatigue; blepharitis; hematocrit decreased; dry throat; salivary hypersecretion; catatonic signs; catatonia; anorgasmia; somnolence; dry eye; seizures; cerebrovascular-related adverse events; rhabdomyolysis; cardiac arrhythmias; arthralgia; hematocrit below the extended normal range; mania; hyperglycemia; deaths; hyperpyrexia; transient ischem…	34066-1 - The Adverse Events reported in this section are listed as below: [AE1]: Increased mortality in elderly patients with dementia-related psychosis treated with antipsychotic drugs. ##mortality## $$deaths$$; $$fatalities$$ [AE2]: Death ##death## $$deaths$$ 43685-7 - The Adverse Events reported in this section are listed as below: [AE1]: Cerebrovascular Adverse Reactions in Elderly Patients …	plasma prolactin levels increase; ketoacidosis; elevated creatine phosphokinase; bradykinesia; weight decreased; hyperosmolar coma; myoglobinuria; eps-related adverse events; inhibit reproductive function; esophageal dysmotility; increase cardiovascular risk	[AE15]: Intraoperative Floppy Iris Syndrome (IFIS), which may require modifications to surgical technique. [AE8]: Falls [AE13]: Dysphagia [AE16]: Intraoperative Floppy Iris Syndrome [AE24]: Hepatic enzymes increased [AE41]: Blepharospasm [AE43]: Muscle Spasm [AE46]: Liver enzyme elevations	214	11	0.956044	0.948598	0.952306
JARDIANCE	Jardiance	faf3dd6a-9cd0-39c2-0d2e-232cb3f67565	penile infection; increases in low-density lipoprotein cholesterol; genital infection fungal; egfr 30 to less than 60 ml/min/1.73 m 2; osmotic diuresis; impaired renal function; blood pressure decreased; hematocrit decreased; blood pressure systolic decreased; polydipsia; vulvovaginal mycotic infection; vaginitis bacterial; hypotension; balanitis candida; genital infection; vulvovaginal candidias…	34066-1 - No Section: 34066-1 43685-7 - The Adverse Events reported in this section are listed as below: [AE1]: Diabetic Ketoacidosis in Patients with Type 1 Diabetes Mellitus and Other Ketoacidosis, a life-threatening event, which has been significantly increased with JARDIANCE, including fatal ketoacidosis. [AE2]: Intravascular Volume Depletion, which may manifest as symptomatic hypotension or …	egfr 30 to less than 60 ml/min/1.73 m 2; hematocrit decreased; increase in hematocrit; hematocrit increased; plasma glucose of less than or equal to 70 mg/dl; increased ldl-c	[AE1]: Diabetic Ketoacidosis in Patients with Type 1 Diabetes Mellitus and Other Ketoacidosis, a life-threatening event, which has been significantly increased with JARDIANCE, including fatal ketoacidosis. [AE4]: Urosepsis and Pyelonephritis, requiring hospitalization, in patients receiving JARDIANCE. [AE6]: Necrotizing Fasciitis of the Perineum (Fournier's Gangrene), a rare but serious and life-…	69	6	0.784615	0.913043	0.843972
INVOKANA	INVOKANA	5f76e16f-0c24-454a-81af-4080b312c940	rash; fatigue; males genital mycotic infections; egfr less than 60 ml/min/1.73 m 2; egfr below 80 ml/min/1.73 m 2; volume depletion-related adverse reactions; loss of strength; vulvovaginal candidiasis; increases in serum phosphate; increases in low-density lipoprotein; pancreatitis acute; impairment in renal function; female genital mycotic infections; increased urination; photosensitivity react…	34066-1 - No Section: 34066-1 43685-7 - The Adverse Events reported in this section are listed as below: [AE1]: Diabetic Ketoacidosis in patients with type 1 diabetes mellitus and other ketoacidosis, which is a life-threatening event. [AE2]: Lower Limb Amputation, with an increased risk associated with INVOKANA use versus placebo, particularly in patients with a baseline history of prior amputati…	egfr less than 60 ml/min/1.73 m 2; egfr below 80 ml/min/1.73 m 2; increases in serum phosphate; decreased glomerular filtration rate; sunburn; polymorphic light eruption; changes in serum creatinine; balanoposthitis; change in serum magnesium levels; syncope; fractures upper extremities; vulvovaginal mycotic infection; bmd declines at the distal forearm; changes in hemoglobin; changes in egfr; bm…	[AE1]: Diabetic Ketoacidosis in patients with type 1 diabetes mellitus and other ketoacidosis, which is a life-threatening event. [AE2]: Lower Limb Amputation, with an increased risk associated with INVOKANA use versus placebo, particularly in patients with a baseline history of prior amputation, peripheral vascular disease, and neuropathy. [AE1]: Diabetic Ketoacidosis in Patients with Type 1 Dia…	96	25	0.849057	0.739583	0.790548
FERRIPROX	FERRIPROX	946718ff-df43-1baa-74d1-e5bcfbe8ad86	rash; cerebellar syndrome; back pain; embryofetal malformations; rash pustular; somnolence; hypertension; anaphylactic shock; multi-organ failure; genotoxicity; photosensitivity reaction; arthralgia; gastric ulcer; abdominal pain; hemoptysis; decreased appetite; metabolic acidosis; cryptococcal cutaneous infection; pancreatitis; chills; pyrexia; hypospadias; blood bilirubin increased; psychomotor…	34066-1 - The Adverse Events reported in this section are listed as below: [AE1]: Agranulocytosis ##agranulocytosis## [AE2]: Neutropenia ##neutropenia## [AE3]: Serious infections ##infections## [AE4]: Death ##death## $$embryofetal death$$ 43685-7 - The Adverse Events reported in this section are listed as below: [AE1]: Agranulocytosis (fatal) ##fatal## ##agranulocytosis## [AE2]: Neutropenia ##neu…	genotoxicity; decreased appetite; increased appetite; weight increased; dyspepsia	[AE3]: Infection [AE11]: Bone pain [AE14]: Sickle cell anemia with crisis [AE17]: Oropharyngeal pain [AE20]: Cough	97	5	0.947368	0.948454	0.947911
EOVIST	EOVIST	6218b1e1-cbc3-4c14-bec7-528ac163a561	hypoesthesia; sneezing; injection site coldness; rash; fatigue; hypersensitivity reactions; malaise; urticaria; acute kidney injury; dysgeusia; blood pressure increased; salivary hypersecretion; akathisia; back pain; shock; rhinitis; pallor; hypotension; chest pain; vertigo; hypersensitivity reaction; pruritus generalized; respiratory manifestations; palpitation; bundle branch block; elevation of…	34066-1 - The Adverse Events reported in this section are listed as below: [AE1]: Death associated with intrathecal administration of gadolinium-based contrast agents (GBCAs) [AE2]: Coma associated with intrathecal administration of gadolinium-based contrast agents (GBCAs) [AE3]: Encephalopathy associated with intrathecal administration of gadolinium-based contrast agents (GBCAs) [AE4]: Seizures …		[AE1]: Death associated with intrathecal administration of gadolinium-based contrast agents (GBCAs) [AE2]: Coma associated with intrathecal administration of gadolinium-based contrast agents (GBCAs) [AE3]: Encephalopathy associated with intrathecal administration of gadolinium-based contrast agents (GBCAs) [AE4]: Seizures associated with intrathecal administration of gadolinium-based contrast age…	70	0	0.8	1	0.888889
LUMIZYME	Lumizyme	d6bfbc45-2d34-439e-8aad-59ee2d53d4df	rash; fatigue; livedo reticularis; deposition of anti-rhgaa antibodies; tachypnea; back pain; cyanosis; immune-mediated cutaneous reactions; supraventricular tachycardia; hypertension; anaphylactic shock; cough; respiratory distress; acute exacerbation of cardiac compromise; acute cardiorespiratory failure; stridor; throat tightness; arthralgia; muscle spasm; apnea; rash papular; lip swelling; ab…	34066-1 - The Adverse Events reported in this section are listed as below: [AE1]: Hypersensitivity Reactions Including Anaphylaxis - Patients treated with LUMIZYME have experienced life-threatening hypersensitivity reactions, including anaphylaxis. ##hypersensitivity reactions## ##hypersensitivity## ##anaphylaxis## $$anaphylactic reactions$$ [AE2]: Immune-Mediated Reactions - Immune-mediated reac…	lip swelling; reduced clinical efficacy; loss of motor function; tongue swelling	[AE39]: Infusion associated reactions (IARs) [AE56]: Syncope [AE63]: Infusion-associated reactions, including:	112	4	0.979866	0.964286	0.972013
TAFINLAR	Tafinlar	fee1e6b1-e1a5-4254-9f2e-a70e0f8dbdea	edema; vaginal hemorrhage; rash; fatigue; back pain; rash vesicular; eye hemorrhage; rash pustular; febrile reactions; papilloma; absolute decrease in lvef; hypertension; increased alkaline phosphatase; cough; paronychia; arthralgia; glioblastoma; hyperglycemia; interstitial lung disease; deep venous thrombosis; asthenia; insomnia; recurrent nras mutation-positive colorectal carcinoma; rash papul…	34066-1 - No Section: 34066-1 43685-7 - The Adverse Events reported in this section are listed as below: [AE1]: New Primary Malignancies, Cutaneous and Non-Cutaneous ##primary malignancies, cutaneous## ##malignancies## ##primary malignancies## $$primary malignancies non-cutaneous$$; $$squamous cell carcinoma of the skin$$; $$primary malignant melanomas$$ [AE2]: Tumor Promotion in BRAF Wild-type T…	vaginal hemorrhage; back pain; hypertension; glioblastoma; deep venous thrombosis; insomnia; recurrent nras mutation-positive colorectal carcinoma; abdominal pain lower; abdominal pain; oropharyngeal pain; stomatitis; hematuria; dizziness; symptomatic bleeding; pruritus; hypercalcemia; cellulitis; rped; kras mutation-positive pancreatic adenocarcinoma; teratogenic; fetal harm; increased cell prol…	[AE10]: Hemophagocytic Lymphohistiocytosis (HLH) [AE29]: Iridocyclitis [AE10]: Hemophagocytic lymphohistiocytosis [AE30]: Dyspnea [AE35]: Photosensitivity [AE36]: Atrioventricular block [AE37]: Bundle branch block [AE38]: Colitis [AE40]: Sarcoidosis [AE41]: Panniculitis [AE45]: Rhabdomyolysis [AE47]: Atrioventricular block [AE54]: Atrioventricular block [AE80]: Atrioventricular block [AE95]: Decr…	158	51	0.881481	0.677215	0.765964
ADCETRIS	ADCETRIS	3904f8dd-1aef-3490-e48f-bd55f32ed67f	rash; fatigue; sjs; back pain; tumor lysis syndrome; elevations of bilirubin; infusion reactions; neuropathy; cough; increased toxicity; arthralgia; hyperglycemia; interstitial lung disease; deaths; peripheral neuropathy sensory; insomnia; peripheral motor neuropathy; abdominal pain; oropharyngeal pain; pain; decreased appetite; embryo-fetal toxicities; pancreatitis; chills; dizziness; peripheral…	34066-1 - The Adverse Events reported in this section are listed as below: [AE1]: JC virus infection ##jc virus infection## [AE2]: Progressive Multifocal Leukoencephalopathy (PML) ##pml## ##progressive multifocal leukoencephalopathy## [AE3]: Death ##death## 43685-7 - The Adverse Events reported in this section are listed as below: [AE1]: Peripheral neuropathy, which is predominantly sensory, but …	pneumothorax; supraventricular arrhythmia; residual neuropathy; fetal malformations	[AE12]: Gastrointestinal Complications [AE23]: Decreased weight [AE26]: Stomatitis [AE27]: Lymphopenia [AE28]: Mucositis [AE36]: Increased alanine aminotransferase [AE39]: Hypokalemia [AE40]: Hyponatremia [AE41]: Dehydration [AE42]: Alanine aminotransferase increased [AE70]: Lymphopenia [AE72]: Stomatitis [AE76]: Colitis [AE79]: Hypokalemia [AE80]: Hyponatremia [AE82]: Dehydration [AE111]: Lympho…	91	4	0.893939	0.956044	0.923949
PROMACTA	PROMACTA	7714a0ed-34bb-46e6-a0a5-b363908b22c2	rash; fatigue; changes in chromosome 7; back pain; cough; arthralgia; influenza; portal vein thrombosis; pvt; asthenia; insomnia; blood alkaline phosphatase increased; hyperbilirubinemia; abdominal pain; oropharyngeal pain; dry mouth; ecchymosis; decreased appetite; thromboembolic arterial events; chills; dizziness; cataract; pyrexia; serum liver test abnormalities; thrombotic event; toothache; a…	34066-1 - The Adverse Events reported in this section are listed as below: [AE1]: Hepatic decompensation in patients with chronic hepatitis C ##hepatic decompensation## $$liver test abnormalities$$; $$hepatobiliary laboratory abnormalities$$ [AE2]: Hepatotoxicity (severe and potentially life-threatening) ##hepatotoxicity## $$liver test abnormalities$$ 43685-7 - The Adverse Events reported in this…	changes in chromosome 7; ecchymosis; febrile neutropenia; dyspnea; vitamin d deficiency; liver enzyme elevations	[AE43]: Skin discoloration, including hyperpigmentation	82	6	0.987342	0.926829	0.956129
YERVOY	YERVOY	2265ef30-253e-11df-8a39-0800200c9a66	rash; fatigue; blepharitis; immune-mediated adverse reactions; immune-mediated enterocolitis; immune-mediated endocrinopathies; ileus; neuropathy; myasthenia gravis; immune-mediated endocrinopathy; sarcoidosis; intestinal perforation; peripheral motor neuropathy; dress syndrome; abdominal pain; autoimmune thyroiditis; ocular myositis; immune-mediated reactions; pancreatitis; iritis; adrenal insuf…	34066-1 - No Section: 34066-1 43685-7 - The Adverse Events reported in this section are listed as below: [AE1]: Immune-mediated adverse reactions (IMAR), including immune-mediated colitis, immune-mediated hepatitis, immune-mediated dermatologic adverse reactions, immune-mediated endocrinopathies, and immune-mediated pneumonitis. ##immune-mediated adverse reactions## ##immune-mediated endocrinopat…	liver function test abnormalities; blood in stool; leukocytoclastic vasculitis; hemolytic anemia; dermal hemorrhagic manifestations; anaphylaxis; mucus in stool; immune-mediated neuropathies; hepatic failure	[AE8]: Nausea [AE9]: Vomiting [AE10]: Headache [AE11]: Weight loss [AE13]: Decreased appetite [AE14]: Insomnia [AE15]: Musculoskeletal pain [AE16]: Cough [AE17]: Dyspnea [AE18]: Upper respiratory tract infection [AE19]: Arthralgia [AE21]: Constipation [AE22]: Decreased weight [AE23]: Dizziness [AE24]: Stomatitis [AE32]: Myopathy [AE33]: Sjogren’s syndrome [AE34]: Spondyloarthropathy [AE40]: Ascit…	96	9	0.685714	0.90625	0.780707
KALYDECO	Kalydeco	0ab0c9f8-3eee-4e0f-9f3f-c1e16aaffe25	sinus headache; rash; transaminase >5 * uln; alt >8 * uln; rhinitis; transaminase elevations; transaminase >8 * uln; elevated ast; ast levels >8 * uln; non-congenital cataracts; non-congenital lens opacities; nasopharyngitis; pharyngeal erythema; hypoglycemia; ast >5 * uln; upper respiratory tract infection; arthralgia; bacteria in sputum; wheezing; ast >8 * uln; headache; increased hepatic enzym…	34066-1 - No Section: 34066-1 43685-7 - The Adverse Events reported in this section are listed as below: [AE1]: Elevated transaminases (ALT or AST) ##elevated transaminases## $$elevated liver transaminases$$; $$elevated alt$$ [AE2]: Hypersensitivity reactions, including anaphylaxis [AE3]: Transaminase (ALT or AST) elevations $$elevated liver transaminases$$ [AE4]: Non-congenital lens opacities/ca…	transaminase >5 * uln; alt >8 * uln; transaminase >8 * uln; ast levels >8 * uln; ast >5 * uln; ast >8 * uln; alt >3 * uln; ast >3 * uln; transaminase >3 * uln; alt levels >8 * uln; alt >5 * uln	[AE2]: Hypersensitivity reactions, including anaphylaxis [AE2]: Hypersensitivity Reactions, Including Anaphylaxis [AE30]: Anaphylaxis	45	11	0.911765	0.755556	0.826343
NEURACEQ	Neuraceq	b0915068-cfd4-4d72-b9f8-7e31fe83cd1e	cancer; injection site erythema; application site erythema; injection site irritation; injection site reactions; long-term cumulative radiation exposure; injection site reaction; injection site pain	34066-1 - No Section: 34066-1 43685-7 - The Adverse Events reported in this section are listed as below: [AE1]: Image interpretation errors (especially false positives) [AE2]: Unintentional radiation exposure in patients and health care workers [AE3]: Long-term cumulative radiation exposure associated with an increased risk of cancer ##cancer## ##long-term cumulative radiation exposure## [AE4]: M…		[AE1]: Image interpretation errors (especially false positives) [AE2]: Unintentional radiation exposure in patients and health care workers [AE4]: Motion artifacts resulting in image distortion [AE5]: Errors in cases with severe brain atrophy that limits the ability to distinguish gray and white matter on the Neuraceq scan	8	0	0.636364	1	0.777778
EYLEA	EYLEA HD	86d8848b-111b-4da9-8957-7cccef1b8f66	cataract; eyelid edema; retinal detachment; retinal pigment epithelium tear; increased intraocular pressure; intraocular inflammation; retinal detachments; intraocular pressure increased; sustained increases in intraocular pressure; conjunctival hemorrhage; eye pain; increases in intraocular pressure; vitreous floaters; hypersensitivity; retinal tear; detachment of the retinal pigment epithelium;…	34066-1 - No Section: 34066-1 43685-7 - The Adverse Events reported in this section are listed as below: [AE1]: Endophthalmitis ##endophthalmitis## [AE2]: Retinal detachments ##retinal detachment## ##retinal detachments## [AE3]: Retinal vasculitis with or without occlusion [AE4]: Increase in intraocular pressure $$increased intraocular pressure$$ [AE5]: Arterial thromboembolic events (ATEs) ##art…	intraocular pressure increased; sustained increases in intraocular pressure; increases in intraocular pressure; acute increases in intraocular pressure; injection site pain	[AE3]: Retinal vasculitis with or without occlusion [AE6]: Nonfatal stroke [AE7]: Nonfatal myocardial infarction [AE8]: Vascular death (including deaths of unknown cause) [AE4]: Retinal Vasculitis with or without Occlusion [AE14]: Retinal hemorrhage [AE16]: Retinal pigment epithelial tear/epitheliopathy [AE17]: Vitreous hemorrhage [AE26]: Retinal vasculitis [AE27]: Occlusive retinal vasculitis	30	5	0.714286	0.833333	0.769231
GILENYA	Gilenya	cc9e1c8c-0e2b-44e2-878b-27057f786be9	elevated liver enzymes; disseminated varicella zoster infections; jc virus; disability; visual disturbances; fatigue; 2:1 av block; decrease of dlco; posterior reversible encephalopathy syndrome; back pain; increase systolic pressure; herpes zoster; av block; respiratory effects; herpes simplex encephalitis; multiorgan failure; elevations of liver enzymes; hypertension; dlco reduction; cough; inf…	34066-1 - No Section: 34066-1 43685-7 - The Adverse Events reported in this section are listed as below: [AE1]: Bradyarrhythmia ##bradyarrhythmia## $$symptomatic bradycardia$$; $$asystole$$; $$av block$$; $$conduction abnormalities$$; $$atrioventricular conduction$$; $$first-degree av block$$; $$av blocks mobitz types i$$; $$av blocks wenckebach$$; $$av conduction delays$$; $$2:1 av block$$; $$2:…	disseminated varicella zoster infections; decrease of dlco; herpes simplex encephalitis; multiorgan failure; dlco reduction; decrease in pulmonary function tests; immunosuppressant effects; clumsiness of limbs; palpitations; changes in fev1; syncope; tinea versicolor; jcv in the csf; changes in thinking; migraine; hypotension; chest pain; herpetic infections; junctional escape; fatal; vascular ev…	[AE11]: Tumefactive Multiple Sclerosis [AE14]: Immune System Effects Following GILENYA Discontinuation [AE15]: Hypersensitivity Reactions, including rash, urticaria, and angioedema [AE11]: Tumefactive Multiple Sclerosis [AE13]: Malignancies [AE14]: Immune System Effects Following GILENYA Discontinuation [AE15]: Hypersensitivity Reactions [AE44]: Hemorrhagic stroke [AE46]: Hemolytic anemia [AE47]:…	130	38	0.710526	0.707692	0.709106
ELIQUIS	ELIQUIS	8917e527-990a-17c0-e053-2a95a90a4631	hematemesis; vaginal hemorrhage; eye hemorrhage; anal hemorrhage; bleeding intraocular; hemorrhagic stroke; bleeding; bleeding-related adverse reactions; blood alkaline phosphatase increased; injection-site hematoma; petechiae; muscle hemorrhage; hemorrhagic anemia; hemoptysis; urethral hemorrhage; ecchymosis; hgb decrease; hematuria; postprocedural hematoma; vessel puncture site hematoma; bleedi…	34066-1 - The Adverse Events reported in this section are listed as below: [AE1]: Thrombotic events due to premature discontinuation of ELIQUIS. ##thrombotic events## [AE2]: Epidural or spinal hematomas in patients treated with ELIQUIS who are receiving neuraxial anesthesia or undergoing spinal puncture. ##hematomas## ##spinal hematomas## ##spinal hematoma## ##hematoma## $$epidural hematomas$$; $…	hgb decrease; bleeding pericardial; intraventricular bleeding; non-intracranial bleeding; intracerebral bleeding; intracranial bleed; subarachnoid bleeding; intracranial bleeding; bleeding intra-articular; crnm; compartment syndrome; bleeding into an operated joint; subdural bleeding; bled; decrease in hemoglobin; bleeding retroperitoneal; bleeding intracranial; death; catheter site hemorrhage	[AE5]: Neurological impairment. [AE7]: Spinal deformity.	113	19	0.974026	0.831858	0.897346
QUTENZA	Qutenza	3ffbbcb0-ad93-4f15-bb38-5da76a71c735	pain increases; sneezing; application site anesthesia; application site pruritus; dysgeusia; throat irritation; application site erythema; application site excoriation; procedural pain; application site edema; pruritus; application site hyperesthesia; adverse cardiovascular effects; coughing; increases in pain; application site urticaria; hypertension; increases in blood pressure; nasopharyngitis…	34066-1 - No Section: 34066-1 43685-7 - The Adverse Events reported in this section are listed as below: [AE1]: Severe irritation of eyes, mucous membranes, respiratory tract, and skin to the healthcare professional, patients, and others due to unintended capsaicin exposure. $$application site irritation$$ [AE2]: Eye and mucous membrane exposure, including accidental exposure to the eyes and muco…	application site anesthesia; dysgeusia; application site warmth; application site bruising; abnormal skin odor	[AE2]: Eye and mucous membrane exposure, including accidental exposure to the eyes and mucous membranes from touching QUTENZA or items exposed to capsaicin. [AE4]: Skin exposure, including unintended exposure of skin not intended to be treated to QUTENZA. [AE9]: Shortness of breath, which may develop if irritation of airways occurs. [AE16]: Palpitations [AE17]: Tachycardia [AE24]: Upper respirato…	45	5	0.847826	0.888889	0.867872
GRANIX	GRANIX	df918ec2-0907-443f-a52a-b72866959644	acute febrile neutrophilic dermatosis; edema; rash; urticaria; tumor growth stimulatory effects on malignant cells; drug hypersensitivity; hemoconcentration; sickle cell crises; hypotension; bone pain; leukocytosis; thrombocytopenia; myeloid malignancies; sickle cell crisis; cutaneous vasculitis; wbc counts > 100,000 x 10 6 /l; myelodysplasia; fatal; hypersensitivity; headache; anaphylaxis; capil…	34066-1 - No Section: 34066-1 43685-7 - The Adverse Events reported in this section are listed as below: [AE1]: Splenic rupture, including fatal cases, can occur following administration of filgrastim products. ##fatal## ##splenic rupture## $$growth factor for tumor$$ [AE2]: Acute Respiratory Distress Syndrome (ARDS) can occur in patients receiving filgrastim products. ##acute respiratory distres…	drug hypersensitivity; wbc counts > 100,000 x 10 6 /l	[AE5]: Glomerulonephritis can occur in patients receiving filgrastim products. [AE9]: Aortitis has been reported in patients receiving another filgrastim product. [AE10]: Alveolar hemorrhage manifesting as pulmonary infiltrates and hemoptysis requiring hospitalization has been reported in healthy donors undergoing peripheral blood progenitor cell (PBPC) collection treated with another filgrastim …	35	2	0.69697	0.942857	0.801478
TIVICAY	Tivicay	b00132b8-58b1-7533-e053-2995a90a0cf1	pneumocystis jirovecii pneumonia; elevated creatine kinase; tuberculosis; rash; fatigue; drug eruption; hypersensitivity reactions; accumulation of body fat; rash generalized; pcp; rash maculo-papular; suicidal behavior; suicidal completion; vertigo; creatinine increases; pruritus; transaminase elevations; central obesity; renal impairment; immune reconstitution syndrome; autoimmune disorders; in…	34066-1 - No Section: 34066-1 43685-7 - The Adverse Events reported in this section are listed as below: [AE1]: Hypersensitivity reactions, characterized by rash, constitutional findings, and sometimes organ dysfunction, including liver injury. ##rash## ##hypersensitivity reactions## ##hypersensitivity## ##organ dysfunction## ##liver injury## $$rash maculo-papular$$; $$rash generalized$$; $$liver…	central obesity; redistribution of body fat; fat redistribution; buffalo hump; elevated cholesterol; cushingoid appearance; breast enlargement; body fat peripheral wasting; dorsocervical fat enlargement; facial wasting	[AE6]: Neural tube defects, associated with dolutegravir use during conception and early pregnancy. [AE7]: Loss of therapeutic effect of TIVICAY or TIVICAY PD and possible development of resistance due to drug interactions. [AE8]: Clinically significant adverse reactions from greater exposures of concomitant drugs due to drug interactions. [AE14]: Underdosing and loss of therapeutic effect and po…	71	10	0.779661	0.859155	0.81748
ENTEREG	Alvimopan	10e39d3b-8621-16f8-e063-6294a90a254e	dyspepsia; myocardial infarction; myocardial infarctions; increased sensitivity to the gastrointestinal tract; abdominal pain; nausea; diarrhea; vomiting	34066-1 - The Adverse Events reported in this section are listed as below: [AE1]: Myocardial infarction - There was a greater incidence of myocardial infarction in alvimopan-treated patients compared to placebo-treated patients in a 12-month clinical trial. ##myocardial infarction## 43685-7 - The Adverse Events reported in this section are listed as below: [AE1]: Myocardial infarction - A higher …		[AE3]: Dose-related serious adverse reactions - Patients with severe hepatic impairment may be at higher risk of serious adverse reactions because up to 10-fold higher plasma concentrations of alvimopan have been observed in such patients. [AE2]: Gastrointestinal-Related Adverse Reactions in Opioid-Tolerant Patients [AE3]: Risk of Serious Adverse Reactions in Patients with Severe Hepatic Impairme…	8	0	0.714286	1	0.833333
DALVANCE	DALVANCE	4b4674d8-4d1e-4728-8465-d42ada33fa5c	rash; thrombocytosis; urticaria; hypersensitivity reactions; clostridium difficile colitis; abnormalities in bilirubin; colitis; melena; infusion-related reactions; anaphylactoid reaction; vulvovaginal mycotic infection; pruritus; clostridium difficile -associated diarrhea; infusion reactions; red-man syndrome; thrombocytopenia; anemia; hematochezia; alt elevations; phlebitis; hypoglycemia; neutr…	34066-1 - No Section: 34066-1 43685-7 - The Adverse Events reported in this section are listed as below: [AE1]: Anaphylactic reactions ##anaphylactic reactions## $$anaphylactoid reaction$$ [AE2]: Serious skin reactions ##skin reactions## [AE3]: Flushing of the upper body ##flushing## ##flushing of the upper body## $$red-man syndrome$$ [AE4]: Urticaria ##urticaria## [AE5]: Pruritus ##pruritus## [A…	alt values greater than 10 times uln; fatal	[AE7]: Back pain [AE32]: Blood lactate dehydrogenase increased [AE33]: Gamma-glutamyl transferase increased [AE42]: Pyrexia	52	2	0.928571	0.961538	0.944767
TOVIAZ	Toviaz	4f01dced-195a-4712-a614-d68012bc29df	rash; diverticulitis; hypersensitivity reactions; urticaria; dry throat; palpitations; back pain; chest pain; angioedema of the larynx; pruritus; angina; edema peripheral; abdominal pain upper; somnolence; cns anticholinergic effects; dry eyes; cough; urinary retention; upper respiratory tract infection; dysuria; constipation; blurred vision; insomnia; headache; angioedema of the tongue; upper ai…	34066-1 - No Section: 34066-1 43685-7 - The Adverse Events reported in this section are listed as below: [AE1]: Angioedema of the face, lips, tongue, and/or larynx. ##angioedema of the face## ##angioedema## $$angioedema of the larynx$$; $$angioedema of the tongue$$; $$angioedema of the lips$$ [AE2]: Upper airway swelling, potentially life-threatening. ##upper airway swelling## $$angioedema of the…		[AE4]: Decreased gastric motility. [AE5]: Gastric retention. [AE7]: Worsening of controlled narrow-angle glaucoma. [AE8]: Uncontrolled narrow-angle glaucoma. [AE13]: Worsening of myasthenia gravis symptoms. [AE6]: Diarrhea [AE10]: Weight increased [AE12]: Myopia [AE13]: Accommodation disorder [AE15]: Increased heart rate	46	0	0.821429	1	0.901961
BOSULIF	BOSULIF	adc84ad5-a04d-4fee-9ba8-91f7abd928e3	edema; rash; fatigue; alt greater than 5.0*uln; back pain; liver disorder; pleural effusion; anaphylactic shock; cough; increased alanine aminotransferase; primary atypical pneumonia; arthralgia; influenza; acute pancreatitis; lobar pneumonia; asthenia; bronchitis; abdominal pain; respiratory failure; alt elevation; pain; decreased appetite; gastrointestinal toxicity; dizziness; upper gastrointes…	34066-1 - No Section: 34066-1 43685-7 - The Adverse Events reported in this section are listed as below: [AE1]: Diarrhea ##diarrhea## [AE2]: Nausea ##nausea## [AE3]: Vomiting ##vomiting## [AE4]: Abdominal pain ##abdominal pain## ##pain## [AE5]: Thrombocytopenia ##thrombocytopenia## $$platelet count low$$ [AE6]: Anemia ##anemia## [AE7]: Neutropenia ##neutropenia## [AE8]: Elevations in serum transa…	alt greater than 5.0*uln; increased alanine aminotransferase; influenza; pruritus; total bilirubin greater than 3.0*uln; sgpt greater than 5.0*uln; fetal harm; hyperkalemia; transaminase elevations; total bilirubin greater than 2*uln; nasopharyngitis; chest discomfort; acne	[AE10]: Cardiac failure [AE11]: Left ventricular dysfunction [AE12]: Cardiac ischemic events [AE21]: Structural abnormalities [AE23]: Alterations to growth [AE24]: Tachycardia [AE26]: Right bundle branch block [AE27]: Sinus tachycardia [AE4]: Cardiovascular toxicity [AE18]: Constipation [AE24]: Calcium decreased [AE25]: White blood cell count decreased [AE28]: Glucose increased [AE30]: Urate incr…	105	13	0.817391	0.87619	0.84577
DIFICID	DIFICID; Dificid	dd966338-c820-4270-b704-09ef75fa3ceb	drug eruption; abdominal distension; rash; hypersensitivity reactions; increased blood alkaline phosphatase; decreased platelet count; pruritus; angioedema of the mouth; anemia; flatulence; neutropenia; hyperglycemia; increased hepatic enzymes; dyspnea; angioedema of the face; abdominal pain; intestinal obstruction; nausea; gastrointestinal hemorrhage; abdominal tenderness; megacolon; vomiting; a…	34066-1 - No Section: 34066-1 43685-7 - The Adverse Events reported in this section are listed as below: [AE1]: Acute hypersensitivity reactions, including dyspnea, rash, pruritus, and angioedema of the mouth, throat, and face have been reported with DIFICID. ##rash## ##hypersensitivity reactions## ##pruritus## ##angioedema of the mouth## ##dyspnea## ##acute hypersensitivity reactions## ##angioed…		[AE7]: Pyrexia [AE8]: Diarrhea [AE9]: Constipation [AE10]: Increased aminotransferases [AE27]: Urticaria	29	0	0.857143	1	0.923077
XEOMIN	Xeomin	3f35d6e0-3450-4abc-a0da-cc7b277e7c6e	soft tissue edema; creutzfeldt-jakob disease; dysarthria; spread of effects from toxin; blepharospasm; herpes zoster; cjd; dry eye; eye disorder; breathing difficulties; muscle spasm; asthenia; deaths; injection site swelling; corneal exposure; dyspnoea; corneal perforation; respiratory failure; injection site pain; dry mouth; localized pruritus; muscle disorder; hypersensitivity reactions; respi…	34066-1 - The Adverse Events reported in this section are listed as below: [AE1]: Asthenia ##asthenia## [AE2]: Generalized muscle weakness ##muscle weakness## ##generalized muscle weakness## $$weaken neck muscles$$ [AE3]: Diplopia ##diplopia## [AE4]: Blurred vision ##blurred vision## [AE5]: Ptosis ##ptosis## [AE6]: Dysphagia ##dysphagia## [AE7]: Dysphonia ##dysphonia## [AE8]: Dysarthria ##dysarth…	spread of effects from toxin; distant spread of toxin effect; spread of toxin effect; corneal persistent epithelial defect; spread of toxin effects; toxin effects; spread of effect; spread from the area of injection; sensation of pressure; toxin effects beyond the site of local injection	[AE20]: Ectropion [AE21]: Ecchymosis [AE28]: Speech difficulties [AE1]: Tooth extraction [AE4]: Hypertension [AE5]: Bronchitis [AE8]: Seizure [AE19]: Fall [AE21]: Back pain [AE22]: Pharyngotonsillitis [AE45]: Injection site bruising	81	10	0.873563	0.876543	0.875051
GADAVIST	Gadavist	3c5101a0-0c7e-4078-8dc3-a57beb9a0e92	administration irritation; sneezing; rash; eyelid edema; hypersensitivity reactions; urticaria; malaise; acute kidney injury; dysgeusia; blood pressure increased; rash generalized; anaphylactoid reaction; anaphylactoid; respiratory arrest; pallor; hypotension; chest pain; pruritus; pruritus generalized; respiratory manifestations; palpitation; cyanosis; conjunctivitis; nsf; loss of consciousness;…	34066-1 - The Adverse Events reported in this section are listed as below: [AE1]: Death associated with intrathecal administration of gadolinium-based contrast agents (GBCAs) ##death## $$administration irritation$$ [AE2]: Coma associated with intrathecal administration of GBCAs [AE3]: Encephalopathy associated with intrathecal administration of GBCAs [AE4]: Seizures associated with intrathecal ad…	eyelid edema	[AE2]: Coma associated with intrathecal administration of GBCAs [AE3]: Encephalopathy associated with intrathecal administration of GBCAs [AE4]: Seizures associated with intrathecal administration of GBCAs [AE3]: Encephalopathy following intrathecal administration of GBCAs. [AE4]: Seizures following intrathecal administration of GBCAs. [AE9]: Gadolinium retention in several organs, including bone…	63	1	0.779412	0.984127	0.869887
CHOLINE	Choline C 11	8e046642-5038-4094-b1bb-a1915558fb1c	cancer; anaphylaxis; allergic reactions; injection site reaction; radiation risk	34066-1 - No Section: 34066-1 43685-7 - The Adverse Events reported in this section are listed as below: [AE1]: Imaging errors with 11C-choline PET and PET/CT imaging. [AE2]: False positive results due to tissue inflammation. [AE3]: False positive results due to prostatic hyperplasia. [AE4]: Interference with 11C-choline PET imaging due to concomitant colchicine or androgen-deprivation therapeuti…		[AE1]: Imaging errors with 11C-choline PET and PET/CT imaging. [AE2]: False positive results due to tissue inflammation. [AE3]: False positive results due to prostatic hyperplasia. [AE4]: Interference with 11C-choline PET imaging due to concomitant colchicine or androgen-deprivation therapeutic drugs. [AE8]: Poor imaging performance with blood PSA levels < 2 ng/mL. [AE9]: False positive and false…	5	0	0.454545	1	0.625
VORAXAZE	Voraxaze	acaef5a6-b740-40e3-8ffe-74a75c74745c	rash; paraesthesia; throat irritation; hypotension; hypertension; paresthesias; throat tightness; hypersensitivity; blurred vision; deaths; headache; burning sensation; nausea; allergic reactions; vomiting; paresthesia; flushing; paraesthesias; diarrhea; anaphylactic reactions; feeling hot; tremor	34066-1 - No Section: 34066-1 [AE]: The Adverse Events reported in this section are listed as below: [AE1]: Serious Hypersensitivity Reactions ##hypersensitivity## $$allergic reactions$$ [AE2]: Overestimation of the methotrexate concentration (due to DAMPA interference with immunoassays) The Adverse Events reported in this section are listed as below: $$paraesthesia$$ [AE1]: Paresthesia ##paresth…	deaths; burning sensation; anaphylactic reactions	[AE]: The Adverse Events reported in this section are listed as below: [AE2]: Overestimation of the methotrexate concentration (due to DAMPA interference with immunoassays) [AE13]: Myelosuppression [AE14]: Mucositis [AE15]: Acute hepatitis [AE16]: Renal dysfunction [AE17]: Renal failure	22	3	0.65	0.863636	0.741742
JUBLIA	JUBLIA	922d4d25-c530-11e1-9b21-0800200c9a66	application site vesicles; application site dermatitis; ingrown toenails; ingrown toenail; application site pain	34066-1 - No Section: 34066-1 43685-7 - No Section: 43685-7 34084-4 - The Adverse Events reported in this section are listed as below: [AE1]: Ingrown toenails ##ingrown toenails## ##ingrown toenail## [AE2]: Application site dermatitis ##application site dermatitis## [AE3]: Application site vesicles ##application site vesicles## [AE4]: Application site pain ##application site pain## $$injection si…		[AE6]: Application site exfoliation [AE7]: Onychomadesis	5	0	0.666667	1	0.8
TRULICITY	Trulicity	463050bd-2b1c-40f5-b3c3-0a04bb433309	persistence of sinus tachycardia; malaise; fatigue; abdominal distension; urticaria; vomiting projectile; thyroid c-cell carcinomas; chronic renal failure; increase pr interval; abdominal pain upper; mtc; facial edema; increases in pancreatic amylase; increase in heart rate; dehydration; gastrointestinal disease; hypoglycemia; flatulence; thyroid c-cell tumors; thyroid c-cell adenomas; abdominal …	34066-1 - The Adverse Events reported in this section are listed as below: [AE1]: Thyroid C-cell tumors (adenomas and carcinomas) in rats ##thyroid c-cell tumors## $$thyroid c-cell adenomas$$; $$thyroid c-cell carcinomas$$ [AE2]: Medullary thyroid carcinoma (MTC) - potential risk in humans, although human relevance of dulaglutide-induced rodent thyroid C-cell tumors has not been determined ##mtc#…	malaise; fecal volume increased; gastrointestinal pain; retching; frequent bowel movements	[AE4]: Dysphagia [AE5]: Dyspnea [AE6]: Persistent hoarseness [AE5]: Acute kidney injury [AE7]: Diabetic retinopathy complications in patients with a history of diabetic retinopathy [AE8]: Acute gallbladder disease, including cholelithiasis or cholecystitis [AE9]: Anaphylaxis [AE17]: Dysphagia [AE18]: Dyspnea [AE19]: Persistent hoarseness [AE23]: Elevated calcitonin levels [AE24]: Thyroid nodules …	55	5	0.726027	0.909091	0.807312
EDARBI	Edarbi	52b27c75-9f5a-4816-bafd-dace9d7d2063	fetal toxicity; rash; fatigue; neonatal adverse effects; neonatal hypotension; serum creatinine increases; death to the developing fetus; fetal lung hypoplasia; neonatal renal failure; high platelet counts; hypotension; low wbc counts; pruritus; oliguria; acute renal failure; low rbc counts; increases in serum creatinine; cough; abnormal platelet counts; neonatal skull hypoplasia; abnormal wbc co…	34066-1 - The Adverse Events reported in this section are listed as below: [AE1]: Injury to the developing fetus ##injury to the developing fetus## $$death to the developing fetus$$; $$fetal morbidity$$; $$fetal toxicity$$ [AE2]: Death of the developing fetus ##death## $$death to the developing fetus$$ 43685-7 - The Adverse Events reported in this section are listed as below: [AE1]: Fetal harm $$…	neonatal adverse effects; high platelet counts; low wbc counts; low rbc counts; abnormal platelet counts; abnormal wbc counts; neonatal death; low hemoglobin; low platelet counts; neonatal morbidity; low hematocrit; high wbc counts		48	12	1	0.75	0.857143
ZYKADIA	ZYKADIA	fff5d805-4ffd-4e8e-8e63-6f129697563e	rash; fatigue; dysesthesia; phosphate decreased; cardiac tamponade; neuropathy; elevations of amylase; ild; hyperglycemia; interstitial lung disease; asthenia; peripheral motor neuropathy; abdominal pain; respiratory failure; bradycardia; decreased appetite; gastroesophageal reflux disease; increase from baseline qtc; pancreatitis; gastrointestinal toxicity; bilirubin total increased; hemoglobin …	34066-1 - No Section: 34066-1 43685-7 - The Adverse Events reported in this section are listed as below: [AE1]: Diarrhea ##diarrhea## $$gastrointestinal toxicity$$ [AE2]: Nausea ##nausea## [AE3]: Vomiting ##vomiting## [AE4]: Abdominal pain ##abdominal pain## $$abdominal discomfort$$; $$upper abdominal pain$$; $$epigastric discomfort$$; $$dyspepsia$$ [AE5]: Hepatotoxicity ##hepatotoxicity## $$elev…	dysesthesia; increase from baseline qtc; hypoesthesia; qtc greater than 500 msec; photopsia; blurred vision; total bilirubin 2 times the uln; jaundice; reduced visual acuity; presbyopia; increases in skeletal anomalies; gait disturbance; paresthesia; neuralgia; accommodation disorder; hypotonia; dysphagia	[AE17]: Electrolyte abnormalities [AE21]: Congestive heart failure [AE24]: Skeletal anomalies [AE14]: Weight loss [AE15]: Myocardial infarction [AE16]: Respiratory tract infection [AE20]: Pleural effusion [AE24]: Lung infection [AE25]: Pericardial effusion [AE29]: Increased gamma-glutamyl transpeptidase (GGT) [AE34]: Renal failure [AE35]: Photosensitivity [AE43]: Neutropenia [AE44]: Thrombocytope…	92	17	0.755556	0.815217	0.784253
CIMZIA	Cimzia	b4c2c9dc-a0bb-4d64-a667-a67ebe88392d	elevated liver enzymes; rash; fatigue; myocardial ischemia; back pain; hodgkin lymphoma; non-hodgkin's lymphoma; reactivation of hepatitis b virus; tb; peripheral demyelinating disease; multiple sclerosis; worsening congestive heart failure; hypertension; pulmonary tb; new heart failure; adverse reactions of the hematologic system; bleeding; dizziness postural; arthralgia; heart failure, worsenin…	34066-1 - The Adverse Events reported in this section are listed as below: [AE1]: Serious infections that may lead to hospitalization or death ##infection## ##death## ##infections## $$infections bacterial$$; $$infections viral$$; $$infections$$ [AE2]: Active tuberculosis, including reactivation of latent tuberculosis ##tuberculosis## ##active tuberculosis## ##reactivation of latent tuberculosis##…	hodgkin lymphoma; pulmonary tb; arthralgia; pyelonephritis; cellulitis; bacterial infections; edema peripheral; bacteriuria; ana titers positive; pain in extremity; cystitis; laryngitis; increased mortality; upper respiratory infections; histoplasmosis disseminated; bladder infection; viral infections; rare malignancies	[AE15]: Leukemia [AE16]: Melanoma [AE17]: Merkel cell carcinoma [AE6]: Neurologic Reactions [AE8]: Autoimmunity [AE9]: Immunosuppression [AE64]: Cough [AE85]: Melanoma	172	18	0.944828	0.895349	0.919423
XIAFLEX	XIAFLEX	805cecd0-fd1f-11dd-87af-0800200c9a66	axillary pain; tendon rupture; tendon rupture of the finger; pain in the injected extremity; tenderness; injection site bruising; penile "popping" sensation; injection site swelling; adverse reactions of the groin; popping sensation in the penis; permanent injury; scrotal swelling; erythema; injection site pain; ecchymosis; pain; skin tear; skin discoloration; nodule; detumescence; adverse reacti…	34066-1 - The Adverse Events reported in this section are listed as below: [AE1]: Corporal rupture (penile fracture) was reported in 5 of 1044 (0.5%) XIAFLEX-treated patients in clinical studies. ##penile fracture## ##corporal rupture## $$corpora cavernosa of the penis damage$$ [AE2]: A combination of penile ecchymoses or hematoma, sudden penile detumescence, and/or a penile “popping” sound or se…	axillary pain; tenderness; adverse reactions of the groin; scrotal swelling; lymphadenopathy; shortening of penile length; collagen-containing structures damage; popping noise in the penis; penis snapping; lymph node pain; axillary mass	[AE21]: Headache [AE22]: Dyspnea [AE23]: Syncope [AE24]: Presyncope [AE25]: Vasovagal reactions [AE26]: Bodily injuries, including concussion, head abrasion, and other accidental injuries. [AE31]: Syncope and presyncope in patients treated with XIAFLEX. [AE32]: Bodily injuries, including concussion, head abrasion, and other accidental injuries, in association with syncopal events.	95	11	0.868852	0.884211	0.876464
XTANDI	Xtandi	b129fdc9-1d8e-425c-a5a9-8a2ed36dfbdf	cognitive disorder; fatigue; muscular weakness; lung infection; dysgeusia; joint injuries; seizure; back pain; rhinitis; exertional dyspnea; vertigo; spinal cord compression; lower respiratory tract infection; non-pathologic fractures; pruritus; fall-related injuries; non-pathological fracture; amnesia; thrombocytopenia; hypertensive crisis; hematomas; elevations in alt; elevations in bilirubin; …	34066-1 - No Section: 34066-1 43685-7 - The Adverse Events reported in this section are listed as below: [AE1]: Seizure - occurred in 0.6% of patients receiving XTANDI, and in 2.2% of patients with predisposing factors. ##seizure## [AE2]: Posterior reversible encephalopathy syndrome (PRES) - a neurological disorder presenting with rapidly evolving symptoms, including seizure, headache, lethargy, …	elevations in bilirubin	[AE3]: Hypersensitivity reactions - including edema of the face, tongue, or lip, and pharyngeal edema. [AE7]: Embryo-fetal toxicity - XTANDI can cause fetal harm and loss of pregnancy when administered to a pregnant female. [AE9]: Lethargy - a symptom of posterior reversible encephalopathy syndrome (PRES). [AE10]: Confusion - a symptom of posterior reversible encephalopathy syndrome (PRES). [AE11…	70	1	0.71134	0.985714	0.826347
ERWINAZE	Rylaze	857e53aa-1098-4dad-b654-0276cdd43e03	decreased protein s activity; thrombotic events; transaminases abnormal; hemorrhagic events; hypersensitivity reactions; thrombosis; decreased fibrinogen; hypersensitivity reaction; coagulation proteins decreased; pulmonary embolism; cns thrombosis; local reactions; infarct; decreased anti-thrombin iii; decreased protein c activity; abdominal discomfort; pancreatic disorders; systemic hypersensit…	34066-1 - No Section: 34066-1 43685-7 - The Adverse Events reported in this section are listed as below: [AE1]: Hypersensitivity reactions, including anaphylaxis, angioedema, urticaria, lip swelling, eye swelling, rash or erythema, blood pressure decreased, bronchospasm, dyspnea, and pruritus. ##hypersensitivity reactions## ##hypersensitivity reaction## ##anaphylaxis## $$allergic reactions$$; $$a…	decreased protein s activity; infarct; decreased protein c activity; vomiting; glucose intolerance; cns hemorrhage; cns infarction	[AE6]: Rash, severe rash. [AE11]: Hypotension. [AE12]: Bronchospasm. [AE13]: Dyspnea. [AE14]: Pruritus. [AE16]: Lip swelling. [AE17]: Eye swelling. [AE18]: Erythema. [AE19]: Ascites. [AE20]: Hepatomegaly. [AE8]: Musculoskeletal pain [AE9]: Infection [AE10]: Fatigue [AE11]: Headache [AE14]: Stomatitis [AE16]: Decreased appetite [AE21]: Hypokalemia [AE22]: Tachycardia [AE23]: Cough [AE24]: Dehydrat…	41	7	0.411765	0.829268	0.550289
COMETRIQ	COMETRIQ	1a0c3bea-c87b-4d25-bb44-5f0174da6b34	malignant hypertension; embryolethal; rash; fatigue; non-gi fistulas; osteitis; subcortical vasogenic edema; hypertension; increased alkaline phosphatase; arthralgia; wound complications; skeletal variations; asthenia; gingival ulceration; jaw pain; hyperbilirubinemia; perforations; abdominal pain; erythema; respiratory failure; musculoskeletal chest pain; hemoptysis; arterial thromboembolism; st…	34066-1 - No Section: 34066-1 43685-7 - The Adverse Events reported in this section are listed as below: [AE1]: Gastrointestinal (GI) perforations and fistulas, including fatal cases. ##perforations## ##fistula## ##fistulas## ##fatal## $$gastrointestinal fistulas$$; $$fistula formation$$; $$gastrointestinal perforations$$ [AE2]: Non-GI fistulas including tracheal/esophageal, including fatal cases…	embryolethal; pancreatitis; hypokalemia; hypomagnesemia; general deterioration; increased lipase; fetal harm; gi perforations; hyponatremia; visceral malformations; visceral variations	[AE3]: Abscess and sepsis. [AE17]: Seizures. [AE19]: Visual disturbances. [AE20]: Confusion or altered mental function.	111	11	0.952381	0.900901	0.925926
BESIVANCE	Besivance	a3e6d688-7e5e-4ca3-b27e-79756c322a32	headache; eye irritation; eye pain; ocular adverse reaction; conjunctival redness; overgrowth of non-susceptible organisms; overgrowth of fungi; blurred vision; eye pruritus	34066-1 - No Section: 34066-1 43685-7 - The Adverse Events reported in this section are listed as below: [AE1]: Growth of non-susceptible organisms, including fungi, with prolonged use of BESIVANCE. $$overgrowth of non-susceptible organisms; overgrowth of fungi$$ [AE2]: Super-infection with prolonged use of BESIVANCE. $$overgrowth of non-susceptible organisms$$ 34084-4 - The Adverse Events report…			9	0	1	1	1
DUAVEE	Duavee	e16705d8-4472-4f83-96ac-69fa2be066cb	decreased antithrombin iii activity; increased factors viii coagulant activity; plasma proteins increased; increased renin substrate; estradiol decreased; ovarian cancer; elevations of plasma triglycerides; accelerated partial thromboplastin time; increased triglyceride levels; increases in blood pressure; increased factors ii-vii-x complex; silent myocardial infarction; chd death; deep venous th…	34066-1 - The Adverse Events reported in this section are listed as below: [AE1]: Endometrial cancer in a woman with a uterus who uses unopposed estrogens. ##endometrial cancer## [AE2]: Cardiovascular disorders, including stroke and deep vein thrombosis (DVT). ##cardiovascular disorders## ##stroke## ##dvt## ##deep vein thrombosis## $$myocardial infarction$$; $$silent myocardial infarction$$; $$ch…	decreased antithrombin iii activity; increased factors viii coagulant activity; plasma proteins increased; increased renin substrate; estradiol decreased; increased factors ii-vii-x complex; increased platelet count; elevated cbg; accelerated prothrombin time; increased circulating total thyroid hormone; increased t3 levels; increased plasma high-density lipoprotein; increased hdl2 cholesterol su…	[AE5]: Abnormal genital bleeding in postmenopausal women, which may be a sign of malignancy. [AE12]: Hepatic Impairment - poorly metabolized in women with impaired liver function, increased risk of cholestatic jaundice [AE15]: Hypocalcemia - estrogen-induced hypocalcemia in women with hypoparathyroidism [AE17]: Exacerbation of Other Conditions - exacerbation of asthma, diabetes mellitus, epilepsy…	92	38	0.880952	0.586957	0.704513
PRADAXA	Pradaxa	1a214cf1-b41e-46f6-8f24-e3637e6d2612	epidural hematomas; subarachnoid bleeds; bleeds; symptomatic intracranial bleed; urticaria; rash; prosthetic heart valve thrombosis; erosive gastritis; gastrointestinal events; pruritus; mbe; epidural hematoma; long-term paralysis; abdominal pain upper; decrease in hemoglobin; intracranial bleed; anaphylactic reaction; thrombocytopenia; hematomas; anaphylactic shock; fall in hemoglobin level; eso…	34066-1 - The Adverse Events reported in this section are listed as below: [AE1]: Thrombotic events due to premature discontinuation of PRADAXA. $$thromboembolic stroke$$ [AE2]: Spinal/epidural hematoma in patients treated with PRADAXA who are receiving neuraxial anesthesia or undergoing spinal puncture. ##epidural hematoma## $$epidural hematomas$$ [AE3]: Long-term or permanent paralysis resultin…	symptomatic intracranial bleed; mbe; bleeding intraocular; symptomatic bleeding in a critical area; bleeding intramuscular; compartment syndrome; symptomatic bleeding in a critical organ; bleeding intraspinal; intra-articular bleeding; retroperitoneal bleeding	[AE3]: Hypotension. [AE6]: Midline back pain. [AE7]: Sensory and motor deficits (numbness, tingling, or weakness in lower limbs). [AE8]: Bowel and/or bladder dysfunction. [AE11]: Increased risk of thrombosis in patients with triple-positive antiphospholipid syndrome. [AE3]: Spinal/Epidural Anesthesia or Puncture [AE17]: Agranulocytosis [AE18]: Neutropenia [AE22]: Anticoagulant-related nephropathy…	72	10	0.773585	0.861111	0.815005
BLINCYTO	BLINCYTO	38b482a8-960b-4591-9857-5031ecb830aa	elevated liver enzymes; cytokine storm; edema; rash; fatigue; effects on ability to drive; back pain; tumor lysis syndrome; increased weight; elevations in liver enzymes; maculo-papular rash; infusion reactions; seizures; staphylococcal bacteremia; hypertension; respiratory distress; cough; balance disorders; increased alanine aminotransferase; neurological toxicities; arthralgia; hyperglycemia; …	34066-1 - The Adverse Events reported in this section are listed as below: [AE1]: Cytokine Release Syndrome (CRS), which may be life-threatening or fatal. ##cytokine release syndrome## ##crs## ##fatal## $$cytokine storm$$ [AE2]: Neurological toxicities, including immune effector cell-associated neurotoxicity syndrome (ICANS), which may be severe, life-threatening, or fatal. ##neurological toxicit…	fatigue; increased weight; increased alanine aminotransferase; hyperglycemia; asthenia; hypoalbuminemia; vomiting; hypomagnesemia; enteritis; hlh; increased gamma-glutamyl-transferase; decreased immunoglobulins; increased aspartate aminotransferase; constipation; lymphopenia	[AE12]: Embryo-Fetal Toxicity, which may cause fetal harm when administered to a pregnant woman [AE23]: Cranial nerve disorders [AE24]: Metabolic acidosis [AE8]: Pancreatitis [AE28]: Pain [AE35]: Blood alkaline phosphatase increased [AE36]: Seizure [AE38]: Hypoesthesia [AE41]: Depression [AE45]: Flushing [AE47]: Lymphadenopathy [AE50]: Hyperbilirubinemia [AE55]: Altered state of consciousness [AE…	118	15	0.706349	0.872881	0.780835
OTEZLA	Otezla	f6b1f516-4972-4d82-bced-113e47b41cc5	sinus headache; rash; fatigue; migraine; weight decrease; back pain; tension headache; suicidal behavior; frequent bowel movement; abdominal pain upper; suicide; nasopharyngitis; cough; upper respiratory tract infection; suicidal ideation; hypersensitivity; tooth abscess; headache; insomnia; bronchitis; depressed mood; upper respiratory tractinfection; abdominal pain; folliculitis; nausea; vomiti…	34066-1 - No Section: 34066-1 43685-7 - The Adverse Events reported in this section are listed as below: [AE1]: Angioedema [AE2]: Anaphylaxis [AE3]: Diarrhea ##diarrhea## $$gastrointestinal adverse reactions$$ [AE4]: Nausea ##nausea## [AE5]: Vomiting ##vomiting## [AE6]: Depression ##depression## $$decrease appetite$$ [AE7]: Depressed mood ##depressed mood## $$decrease appetite$$ [AE8]: Suicidal t…	upper respiratory tractinfection	[AE1]: Angioedema [AE2]: Anaphylaxis [AE12]: Volume depletion [AE13]: Hypotension [AE25]: Arthralgia	35	1	0.871795	0.971429	0.918919
ZERBAXA	ZERBAXA	70ac1d90-eff3-4f0b-9f46-5846c571b32f	pyrexia; thrombocytosis; rash; hypersensitivity reactions; abdominal distension; urticaria; colitis; complications of infection; hypotension; ast increased; clostridium difficile -associated diarrhea; increased serum alkaline phosphatase; renal impairment; ischemic stroke; anemia; ileus; flatulence; fatal; constipation; fungal urinary tract infection; positive coombs test; hyperglycemia; cdad; an…	34066-1 - No Section: 34066-1 43685-7 - The Adverse Events reported in this section are listed as below: [AE1]: Decreased efficacy in patients with baseline creatinine clearance of 30 to 50 mL/min. [AE2]: Serious hypersensitivity (anaphylactic) reactions. $$urticaria$$ [AE3]: Clostridioides difficile-associated diarrhea (CDAD), which can range in severity from mild diarrhea to fatal colitis. ##co…		[AE1]: Decreased efficacy in patients with baseline creatinine clearance of 30 to 50 mL/min. [AE6]: Development of drug-resistant bacteria. [AE7]: Increase in hepatic transaminases [AE10]: Leukopenia [AE13]: Increased aspartate aminotransferase [AE42]: Dysesthesia [AE43]: Intracranial hemorrhage [AE45]: Blood alkaline phosphatase increased [AE46]: Gamma-glutamyltransferase increased [AE48]: Phleb…	52	0	0.789474	1	0.882353
FULYZAQ	MYTESI	45584fba-8081-4cd1-a21e-3ea8237f62ff	giardiasis; abdominal distension; back pain; procedural pain; herpes zoster; increased conjugated bilirubin; increased bilirubin; increased aspartate aminotransferase; decreased white blood cell count; cough; nasopharyngitis; flatulence; increased alanine aminotransferase; upper respiratory tract infection; sinusitis; arthralgia; constipation; anxiety; seasonal allergy; nephrolithiasis; bronchiti…	34066-1 - No Section: 34066-1 43685-7 - The Adverse Events reported in this section are listed as below: [AE1]: Worsening disease in patients with infectious diarrhea if MYTESI is initiated based on a presumptive diagnosis of non-infectious diarrhea without considering infectious etiologies. 34084-4 - The Adverse Events reported in this section are listed as below: [AE1]: Upper respiratory tract …		[AE1]: Worsening disease in patients with infectious diarrhea if MYTESI is initiated based on a presumptive diagnosis of non-infectious diarrhea without considering infectious etiologies.	36	0	0.971429	1	0.985507
ZYTIGA	Zytiga	4e338e89-3cf2-48eb-b6e2-a06c608c6513	edema; alt increases; pyrexia; fluid retention; fatigue; rash; myocardial ischemia; liver enzyme increases; mineralocorticoid excess; joint swelling; urinary frequency; elevated ast; chest pain; cardiac failure; high total bilirubin; ast increases; anemia; high alanine aminotransferase; hypertension; liver test elevation; cough; hot flush; nasopharyngitis; arrhythmia; rhabdomyolysis; upper respir…	34066-1 - No Section: 34066-1 43685-7 - The Adverse Events reported in this section are listed as below: [AE1]: Hypertension ##hypertension## [AE2]: Hypokalemia ##hypokalemia## $$low potassium$$ [AE3]: Fluid retention ##fluid retention## [AE4]: Adrenocortical insufficiency ##adrenocortical insufficiency## $$adrenal insufficiency$$ [AE5]: Hepatotoxicity ##hepatotoxicity## $$liver enzyme increases$…	urinary frequency; nasopharyngitis; deaths; myocardial infarction; sudden death; nocturia	[AE8]: QT prolongation [AE12]: Embryo-fetal toxicity [AE13]: Fetal harm [AE14]: Loss of pregnancy [AE15]: Hypoglycemia [AE16]: Severe hypoglycemia [AE17]: Adverse developmental effects [AE20]: Bilirubin increases [AE8]: Arthralgia [AE10]: Nausea [AE17]: Headache [AE51]: Anaphylactic reactions	68	6	0.833333	0.911765	0.870787
BREO	Breo Ellipta	96428df1-ea05-431a-98d3-1ec2c4b63878	rash; hypercorticism; flattening of the t wave; worsening of infections; back pain; paradoxical bronchospasm; increased intraocular pressure; worsening parasitic infections; worsening bacterial infections; supraventricular tachycardia; cough; cardiac arrhythmias; arthralgia; influenza; infections of the mouth with candida albicans; hyperglycemia; deaths; bronchitis; impaired adrenal function; oro…	34066-1 - No Section: 34066-1 43685-7 - The Adverse Events reported in this section are listed as below: [AE1]: Serious asthma-related events - hospitalizations, intubations, death ##death## $$deaths$$; $$fatalities$$ [AE2]: Deterioration of disease and acute episodes $$worsening of infections$$ [AE3]: Oropharyngeal Candidiasis ##candidiasis## ##oropharyngeal candidiasis## $$candida albicans infe…	hpa dysfunction; chickenpox; worsening ocular herpes simplex; worsening existing tuberculosis; aggravate preexisting ketoacidosis; measles	[AE17]: Asthma-related intubation (endotracheal) [AE18]: Asthma-related hospitalization	87	6	0.965517	0.931034	0.947962
SIRTURO	SIRTURO	1534c9ae-4948-4cf4-9f66-222a99db6d0e	rash; aminotransferase elevations; aspartate aminotransferase 3 times the upper limit of normal; chest pain; prolongs the qt interval; died; qt prolongation; arthralgia; deaths; hepatic-related adverse reactions; headache; alanine aminotransferase 3 times the upper limit of normal; nausea; hemoptysis; death; hepatotoxicity; anorexia; transaminases increased; increased mortality; blood amylase inc…	34066-1 - The Adverse Events reported in this section are listed as below: [AE1]: QTc prolongation can occur with SIRTURO. $$qt prolongation$$ [AE2]: Additive QTc prolongation (when used with other drugs that prolong the QTc interval) $$additive qt prolongation$$ [AE3]: Significant ventricular arrhythmia [AE4]: QTc interval greater than 500 ms $$qt prolongation$$ 43685-7 - The Adverse Events repo…	aspartate aminotransferase 3 times the upper limit of normal; died; deaths; alanine aminotransferase 3 times the upper limit of normal; death	[AE3]: Significant ventricular arrhythmia [AE4]: Clinically significant ventricular arrhythmia [AE5]: Syncope [AE7]: Development of resistance to bedaquiline [AE9]: Fatigue [AE12]: Jaundice [AE13]: Dark urine [AE14]: Liver tenderness [AE15]: Hepatomegaly [AE17]: Hyperbilirubinemia [AE18]: Bradyarrhythmias [AE19]: Hypothyroidism [AE20]: Uncompensated heart failure [AE21]: Electrolyte imbalance (lo…	21	5	0.5	0.761905	0.603774
FIRAZYR	Firazyr	ed6657ca-ab68-477a-9968-e12dc928b540	headache; pyrexia; rash; injection site reactions; nausea; transaminase increase; anaphylactic reactions; transaminase increased; hypersensitivity; dizziness; injection site reaction	34066-1 - No Section: 34066-1 43685-7 - The Adverse Events reported in this section are listed as below: [AE1]: Laryngeal attacks, which may cause airway obstruction during acute laryngeal HAE attacks. $$anaphylactic reactions$$ 34084-4 - The Adverse Events reported in this section are listed as below: [AE1]: Injection site reactions (including injection site bruising, injection site hematoma, in…			11	0	1	1	1
KALBITOR	Kalbitor	f56aec67-c662-477c-b866-bfc23e8809cf	sneezing; pyrexia; rash; fatigue; hypersensitivity reactions; urticaria; throat irritation; hypotension; rhinorrhea; pruritus; injection site urticaria; nasopharyngitis; injection site irritation; upper respiratory tract infection; upper abdominal pain; injection site bruising; hypersensitivity; wheezing; headache; chest discomfort; injection site erythema; anaphylaxis; pharyngeal edema; nausea; …	34066-1 - The Adverse Events reported in this section are listed as below: [AE1]: Anaphylaxis has been reported after administration of KALBITOR. ##anaphylaxis## [AE2]: Hypersensitivity reactions with symptoms similar to hereditary angioedema. ##hypersensitivity reactions## ##hypersensitivity## $$injection site urticaria$$ 43685-7 - The Adverse Events reported in this section are listed as below:…			31	0	1	1	1
BENLYSTA	BENLYSTA	2fa3c528-1777-4628-8a55-a69dae2381a3	pml; pyrexia; lupus nephritis; eyelid edema; hypersensitivity reactions; jc virus; rash; gastroenteritis viral; fatigue; urticaria; migraine; myalgia; suicidal behavior; hypotension; pruritus; infusion reactions; suicides; facial edema; suicide; nasopharyngitis; upper respiratory tract infection; sinusitis; pharyngitis; erythematous rash; mortality; fatal; influenza; hypersensitivity; deaths; anx…	34066-1 - No Section: 34066-1 43685-7 - The Adverse Events reported in this section are listed as below: [AE1]: Serious and sometimes fatal infections ##fatal## ##infection## ##infections## $$deaths$$ [AE2]: Progressive Multifocal Leukoencephalopathy (PML) ##pml## ##progressive multifocal leukoencephalopathy## $$jc virus$$ [AE3]: Hypersensitivity Reactions, including Anaphylaxis and death ##hyper…	eyelid edema; pruritus; dyspnea	[AE7]: Pyrexia is a term sometimes used to refer to elevated body temperature, which is a common symptom of upper respiratory tract infection or influenza, and pyrexia can lead to neurological deficits or cardiovascular disease, but the sentence itself doesn't mention the tested AE terms except for pyrexia which can be a symptom of influenza or upper respiratory tract infection. [AE33]: Myelosupp…	60	3	0.945455	0.95	0.947722
GILOTRIF	Gilotrif	fd638e5e-8032-e7ca-0179-95e96ab5d387	blistering lesions; rash; fatigue; cheilitis; skin exfoliating lesions; ild-like adverse reactions; ild; paronychia; interstitial lung disease; abortions at late gestational stages; nail infection; mouth ulceration; mucosal inflammation; erythema; stomatitis; decreased appetite; pancreatitis; hypokalemia; pyrexia; ventricular dysfunction; cutaneous reactions; exfoliating lesions; left ventricular…	34066-1 - No Section: 34066-1 43685-7 - The Adverse Events reported in this section are listed as below: [AE1]: Diarrhea, resulting in dehydration and renal failure. ##renal failure## ##dehydration## ##diarrhea## [AE2]: Bullous and exfoliative skin disorders, including severe bullous, blistering, and exfoliating lesions. ##exfoliating lesions## ##exfoliative skin disorders## $$bullous skin disord…	cheilitis; nail infection; mouth ulceration; mucosal inflammation; oral mucosa erosion; aphthous stomatitis	[AE5]: Gastrointestinal Perforation [AE32]: Increased Alkaline Phosphate [AE33]: Decreased Creatinine Clearance [AE35]: Decreased Lymphocytes [AE37]: Increased Bilirubin [AE39]: Respiratory Failure [AE41]: General Physical Health Deterioration [AE42]: Nail Disorders	80	6	0.866667	0.925	0.894884
TREANDA	TREANDA	39d53698-57fa-7c99-fc5b-f52a55684826	atypical pneumonia; rash; fatigue; sjs; bullous exanthema; taste disorder; increases in alt; back pain; tumor lysis syndrome; infusion reactions; herpes zoster; somnolence; infection cmv; cough; arthralgia; hyperglycemia; asthenia; insomnia; platelets decreased; injection site swelling; leukopenia; neutrophils decreased; leukocytes decreased; abdominal pain; mucosal inflammation; erythema; infusi…	34066-1 - No Section: 34066-1 43685-7 - The Adverse Events reported in this section are listed as below: [AE1]: Neutropenic sepsis ##sepsis## ##neutropenic sepsis## $$neutrophils decreased$$ [AE2]: Diffuse alveolar hemorrhage with Grade 3 thrombocytopenia ##diffuse alveolar hemorrhage## ##thrombocytopenia## $$platelets decreased$$ [AE3]: Pneumonia from an opportunistic infection (CMV) ##infection…	gastroesophageal reflux disease; bilirubin elevations; hematologic abnormalities; hypocalcemia; abdominal distension; abdominal pain upper; hyponatremia; changes in creatinine levels; hemolysis; dyspepsia; pulmonary fibrosis; injection site pruritus	[AE3]: Progressive Multifocal Leukoencephalopathy [AE8]: Hepatotoxicity [AE83]: Atrial fibrillation [AE85]: Myocardial infarction [AE86]: Palpitation [AE94]: Non-melanoma skin cancer	154	12	0.945946	0.922078	0.933859
VIZAMYL	Vizamyl	b3558f16-8f9a-4e55-8d9c-836427ebaa57	cancer; headache; flushing; dyspnea; hypersensitivity reactions; increased blood pressure; chest pressure; nausea; hypersensitivity reaction; long-term cumulative radiation exposure; dizziness; radiation risk	34066-1 - No Section: 34066-1 43685-7 - The Adverse Events reported in this section are listed as below: [AE1]: Hypersensitivity reactions such as flushing and dyspnea have been observed within minutes following Vizamyl administration. ##flushing## ##dyspnea## ##hypersensitivity reactions## ##hypersensitivity reaction## [AE2]: Cancer, associated with long-term cumulative radiation exposure from t…			12	0	1	1	1
FARXIGA	FARXIGA	72ad22ae-efe6-4cd6-a302-98aaee423d69	penile infection; prostatitis; changes in hematocrit; back pain; vaginitis bacterial; genital infection; vulvovaginal candidiasis; impairment in renal function; female genital mycotic infections; hyperphosphatemia; increased urination; influenza; increases in mean hematocrit values; vulval abscess; intravascular volume contraction; impairment in behavior; escherichia urinary tract infection; fung…	34066-1 - No Section: 34066-1 43685-7 - The Adverse Events reported in this section are listed as below: [AE1]: Diabetic Ketoacidosis - a life-threatening event that may occur in patients with type 1 diabetes mellitus and other ketoacidosis, characterized by nausea, vomiting, abdominal pain, generalized malaise, and shortness of breath. ##nausea## $$plasma glucose value <54 mg/dl$$; $$capillary g…	penile infection; prostatitis; changes in hematocrit; vaginitis bacterial; vulval abscess; impairment in behavior; bladder cancer; trigonitis; impairment in consciousness; balanoposthitis; bladder cancers; changes in mean lipid values; vulvitis; vulvovaginitis; urine output increased; fractures; fracture; posthitis; balanoposthitis infective; cystitis; vaginal infection; urticaria; bone fractures…	[AE33]: Decrease in Serum Bicarbonate [AE34]: Rash	94	26	0.954545	0.723404	0.823055
CARBAGLU	Carbaglu	10175e73-5172-4dde-a508-8a88b7afc0a1	pyrexia; rash; dysgeusia; tonsillitis; somnolence; anemia; nasopharyngitis; influenza; weight decreased; asthenia; hyperhidrosis; headache; infection; pneumonia; hyperammonemia; ear infection; abdominal pain; vomiting; anorexia; infections; diarrhea; tonsilitis; hemoglobin decreased	34066-1 - No Section: 34066-1 43685-7 - No Section: 43685-7 34084-4 - The Adverse Events reported in this section are listed as below: [AE1]: Vomiting ##vomiting## [AE2]: Abdominal pain ##abdominal pain## $$hyperammonemia$$ [AE3]: Pyrexia ##pyrexia## $$fever$$ [AE4]: Tonsillitis ##tonsillitis## $$tonsillitis$$ [AE5]: Anemia ##anemia## [AE6]: Diarrhea ##diarrhea## $$diarrhea$$ [AE7]: Ear infection…		[AE21]: Neutropenia [AE22]: Electrolyte imbalance [AE23]: Decreased appetite [AE24]: Hypoglycemia [AE26]: Encephalopathy [AE27]: Pancreatitis/Lipase increased [AE28]: Cardiomyopathy [AE29]: Alanine aminotransferase increased [AE30]: Aspartate aminotransferase increased [AE32]: White blood cell count increased [AE33]: Behavior disorder [AE34]: Sleep disorder [AE35]: Apnea [AE36]: Hyperventilation …	23	0	0.619048	1	0.764706
ILARIS	Ilaris	7d271f3b-e4f9-4d80-8dcf-28d49123f80e	otitis media; hypersensitivity reactions; infections cytomegalovirus; decreased white blood cell counts; tonsillitis; upper respiratory tract infections; rhinitis; varicella; vertigo; viral upper respiratory tract infection; herpes zoster; anc less than 0.5x10 9 /l; intra-abdominal abscess; abdominal pain upper; decreases in platelet counts; decreased wbc; infections of the upper respiratory trac…	34066-1 - No Section: 34066-1 43685-7 - The Adverse Events reported in this section are listed as below: [AE1]: Serious infections, including infections of the upper respiratory tract, have been reported with ILARIS. ##infections of the upper respiratory tract## ##infection## ##infections## $$viral upper respiratory tract infection$$; $$viral infection$$ [AE2]: Unusual or opportunistic infections…	local tolerability reaction; subcutaneous injection site reactions; decreased neutrophils	[AE3]: Hypersensitivity [AE4]: Macrophage Activation Syndrome [AE20]: Hypertriglyceridemia [AE21]: Back pain [AE32]: Conjunctivitis [AE36]: Thrombocytopenia [AE38]: Increased uric acid levels [AE41]: Hypertriglyceridemia [AE42]: Dizziness [AE44]: Blood triglycerides increased	61	3	0.807692	0.95082	0.873431
COARTEM	COARTEM	7866ec19-dfac-47d4-a53f-511a12643cbf	rash; fatigue; hematocrit decreased; back pain; plasmodium falciparum infection; cough; arthralgia; influenza; platelet count increased; asthenia; insomnia; bronchitis; abdominal pain; bullous eruption; gastroenteritis; clonus; anorexia; hematuria; chills; qt prolongation; dizziness; hypoesthesia; hypokalemia; acrodermatitis; pyrexia; hypersensitivity reactions; abscess; palpitations; oral herpes…	34066-1 - No Section: 34066-1 43685-7 - The Adverse Events reported in this section are listed as below: [AE1]: Prolongation of the QT interval ##prolongation of the qt interval## $$qt prolongation$$ [AE2]: Congenital prolongation of the QT interval ##prolongation of the qt interval## $$qt prolongation$$ [AE3]: Sudden death [AE4]: Symptomatic cardiac arrhythmias $$qt prolongation$$ [AE5]: Clinica…		[AE3]: Sudden death [AE5]: Clinically relevant bradycardia [AE6]: Severe cardiac disease [AE9]: Decreased exposure to lumefantrine (when administered with mefloquine) [AE10]: Decreased efficacy of hormonal contraceptives [AE11]: Increased risk of adverse effects (when administered with drugs metabolized by CYP2D6) [AE13]: Hepatic impairment [AE14]: Renal impairment	83	0	0.913043	1	0.954545
VIMIZIM	VIMIZIM	0caa2565-12b2-0ad0-1f9a-273e81c3d4cc	pyrexia; rash; fatigue; hypersensitivity reactions; urticaria; hypotension; cyanosis; gastrointestinal symptoms; cough; throat tightness; acute respiratory complications; hypersensitivity; peripheral edema; headache; chest discomfort; dyspnea; anaphylaxis; abdominal pain; nausea; erythema; vomiting; flushing; anaphylactic reactions; chills; retching	34066-1 - The Adverse Events reported in this section are listed as below: [AE1]: Anaphylaxis ##anaphylaxis## $$anaphylactic reactions$$ [AE2]: Cough ##cough## [AE3]: Erythema ##erythema## [AE4]: Throat tightness may be associated with $$anaphylactic reactions$$ [AE5]: Urticaria ##urticaria## [AE6]: Flushing ##flushing## $$anaphylactic reactions$$ [AE7]: Cyanosis ##cyanosis## $$anaphylactic react…		[AE16]: Acute exacerbation of respiratory compromise [AE16]: Sleep apnea [AE18]: Spinal or cervical cord compression (SCC) [AE19]: Back pain [AE21]: Urinary incontinence [AE22]: Fecal incontinence [AE23]: Extreme drowsiness/sleep [AE4]: Spinal or cervical cord compression	25	0	0.843137	1	0.914894
NORTHERA	Northera	2179f02c-48d7-48eb-8007-5ae43d8d16bc	fatigue; increased blood pressure; mental status changes; nms; confusion; hypertension; altered consciousness; cardiovascular risk; headache; hyperpyrexia; fever; muscle rigidity; nausea; allergic reactions; exacerbate congestive heart failure; hyperthermia; bronchial asthma; syncope; falls; allergic-type reactions; exacerbate arrhythmias; exacerbate ischemic heart disease; supine hypertension; n…	34066-1 - The Adverse Events reported in this section are listed as below: [AE1]: Supine hypertension ##hypertension## ##supine hypertension## $$increased blood pressure$$ 43685-7 - The Adverse Events reported in this section are listed as below: [AE1]: Supine hypertension ##hypertension## ##supine hypertension## $$increased blood pressure$$ [AE2]: Cardiovascular events, particularly stroke $$car…		[AE13]: Angioedema [AE14]: Bronchospasm [AE14]: Blurred vision [AE16]: Abdominal pain [AE17]: Vomiting [AE18]: Diarrhea [AE20]: Cerebrovascular accident [AE21]: Psychosis [AE22]: Hallucination [AE23]: Delirium [AE25]: Memory disorder	27	0	0.75	1	0.857143
XALKORI	Xalkori	2a51b0de-47d6-455e-a94c-d2c737b04ff7	edema; visual disturbances; rash; fatigue; dysesthesia; total bilirubin two times the uln; neuropathy sensory; neuropathy; parasthesia; ild; heart rate less than 50 beats per minute; muscle spasm; visual field defect; interstitial lung disease; acute respiratory failure; abdominal pain; respiratory failure; alt elevation; bradycardia; decreased appetite; diabetic ketoacidosis; neuropathy peripher…	34066-1 - No Section: 34066-1 43685-7 - The Adverse Events reported in this section are listed as below: [AE1]: Hepatotoxicity, including fatal hepatotoxicity and elevated transaminases. ##hepatotoxicity## ##fatal## ##elevated transaminases## $$elevations in alanine aminotransferase$$; $$elevations in aspartate aminotransferase$$; $$transaminase elevations$$; $$alanine aminotransferase elevation$…	rash; dysesthesia; parasthesia; local cystic invasion beyond the kidney; hypoaesthesia; pneumonia; weight increased; pain in extremity; gait disturbance; neuralgia; dysgeusia; paraesthesia; increase qtcf; burning sensation in skin; vitreous floaters; weight decreased; headache; renal abscesses; sensory disturbance; dysphagia	[AE12]: Congestive heart failure. [AE18]: Stomatitis. [AE6]: Gastrointestinal Toxicity in Pediatric and Young Adult Patients with ALCL or Pediatric Patients with IMT [AE21]: Thrombocytopenia [AE29]: Esophagitis [AE31]: Decreased blood testosterone [AE34]: Hypotension [AE37]: Acute renal injury [AE40]: Hypertension [AE42]: Alkaline phosphatase increase [AE43]: Hypernatremia [AE45]: Hyponatremia [A…	99	20	0.8	0.79798	0.798989
SAPHRIS	SAPHRIS	5429f134-839f-4ffc-9944-55f51238def8	suppress hypothalamic gnrh; rash; fatigue; salivary hypersecretion; oropharyngeal muscular dysfunction; application site sloughing; increased weight; ck elevations; dysarthria; blepharospasm; heart rate increased; somnolence; swallowing difficulty; body temperature increases; seizures; idiosyncratic drug reaction; hypertension; rhabdomyolysis; photosensitivity reaction; arthralgia; hyperinsulinem…	34066-1 - The Adverse Events reported in this section are listed as below: [AE1]: Increased mortality in elderly patients with dementia-related psychosis ##increased mortality## $$deaths$$ [AE2]: Increased risk of death in elderly patients with dementia-related psychosis treated with antipsychotic drugs ##death## $$deaths$$; $$fatalities$$ 43685-7 - The Adverse Events reported in this section are…	blepharospasm; bipolar i disorder; tumorigenesis; masked facies; increases in qtc interval; changes in body weight; toothache; hyperkinesia; decrease in prolactin; tightness of the throat; edema peripheral; acute dystonia; extrapyramidal disorder; decreases in prolactin levels; reduced pituitary gonadotropin secretion; pain in extremity; gait disturbance; diaphoresis; abnormal prolactin levels; d…	[AE20]: Hypokalemia or hypomagnesemia. [AE31]: Fractures or other injuries. [AE31]: Nasopharyngitis	216	26	0.977099	0.87963	0.925806
AMPYRA	AMPYRA	550eb76a-e4a6-4fa1-ad65-c0fd8b0ce783	multiple sclerosis relapse; urticaria; respiratory compromise; back pain; pharyngolaryngeal pain; seizures; utis; nasopharyngitis; constipation; asthenia; insomnia; headache; confusional state; angioedema of the tongue; anaphylaxis; balance disorder; nausea; urinary tract infection; allergic reactions; angioedema of the throat; paresthesia; dyspepsia; dizziness; urinary tract infections	34066-1 - No Section: 34066-1 43685-7 - The Adverse Events reported in this section are listed as below: [AE1]: Seizures - AMPYRA can cause seizures, and the risk of seizures increases with increasing AMPYRA doses. ##seizures## [AE2]: Anaphylaxis - AMPYRA can cause anaphylaxis and severe allergic reactions, with signs and symptoms including respiratory compromise, urticaria, and angioedema of the…	utis	[AE17]: Vomiting [AE18]: Vertigo	24	1	0.916667	0.958333	0.937037
TECFIDERA	TECFIDERA; Tecfidera	665d7e74-036c-5f68-5b67-ab84b9b49151	elevations in total bilirubin; pml; rash; urticaria; swelling of the tongue; gastrointestinal events; pruritus; itching; difficulty breathing; elevations of hepatic transaminases; increase in mean eosinophil counts; albumin urine present; redness; fatal; elevations in transaminases; prolonged lymphopenia; aspartate aminotransferase increased; anaphylaxis; decrease lymphocyte counts; lymphocyte co…	34066-1 - No Section: 34066-1 43685-7 - The Adverse Events reported in this section are listed as below: [AE1]: Anaphylaxis - can cause anaphylaxis after the first dose or at any time during treatment, signs and symptoms have included difficulty breathing, urticaria, and swelling of the throat and tongue. ##urticaria## ##difficulty breathing## ##anaphylaxis## ##swelling of the throat## $$swelling…	increase in mean eosinophil counts; lymphocyte counts <0.5 x 10 9 /l	[AE4]: Herpes Zoster - serious cases of herpes zoster have occurred with TECFIDERA, including disseminated herpes zoster, herpes zoster ophthalmicus, herpes zoster meningoencephalitis, and herpes zoster meningomyelitis. [AE4]: Herpes Zoster [AE21]: Acute Pancreatitis [AE27]: Rhinorrhea [AE28]: Alopecia	41	2	0.864865	0.95122	0.905989
HALAVEN	Halaven	31ce4750-ded5-4a0b-95e9-f229fa6bc822	peripheral neuropathy; pyrexia; rash; fatigue; muscular weakness; paraesthesia; dysgeusia; back pain; qt interval prolongation; increased lacrimation; bone pain; pruritus; febrile neutropenia; thrombocytopenia; elevations in alt; anemia; died; elevations in bilirubin; neuropathy; dehydration; cough; upper respiratory tract infection; neutropenia; polyneuropathy; arthralgia; peripheral edema; cons…	34066-1 - No Section: 34066-1 43685-7 - The Adverse Events reported in this section are listed as below: [AE1]: Neutropenia - severe neutropenia (ANC < 500/mm3) lasting more than one week occurred in 12% of patients with metastatic breast cancer and 12% of patients with liposarcoma or leiomyosarcoma. ##neutropenia## [AE2]: Febrile Neutropenia - occurred in 5% of patients with metastatic breast ca…	paraesthesia; polyneuropathy; alt elevation	[AE8]: Cytopenias - Grade 3 or 4 cytopenias, requiring monitoring and dose adjustment. [AE11]: Hypocalcemia [AE19]: Anxiety [AE40]: Hyperglycemia [AE41]: Orphanaryngeal pain [AE42]: Hypotension [AE53]: Stevens-Johnson syndrome [AE54]: Toxic epidermal necrolysis	66	3	0.876923	0.954545	0.914089
CLEVIPREX	Cleviprex	a6826aa3-fabb-4ff1-a7a3-cd4c34e3a330	exacerbate heart failure; hypotension; ileus; increased blood triglycerides; decreased oxygen saturation; systemic hypotension; hypersensitivity; headache; myocardial infarction; dyspnea; nausea; reflex tachycardia; vomiting; syncope; negative inotropic effects; pulmonary shunting; atrial fibrillation; cardiac arrest; acute renal failure	34066-1 - No Section: 34066-1 43685-7 - The Adverse Events reported in this section are listed as below: [AE1]: Hypotension ##hypotension## $$systemic hypotension$$ [AE2]: Reflex tachycardia is a known consequence of severe or acute systemic hypotension that can potentially exacerbate heart failure. ##reflex tachycardia## $$exacerbate heart failure$$; $$systemic hypotension$$ [AE3]: Heart failure…		[AE4]: Rebound hypertension [AE6]: Tachycardia (induced by Cleviprex) [AE7]: Lipid metabolism disorders (due to lipid content in Cleviprex)	19	0	0.863636	1	0.926829
TEFLARO	Teflaro	3ecde48b-75a2-4beb-9999-369f3f61bb8a	pyrexia; rash; hypersensitivity reactions; urticaria; increased transaminases; clostridium difficile colitis; colitis; hemolytic anemia; seroconversion from a negative to a positive direct coombs' test result; palpitations; clostridium difficile -associated diarrhea; thrombocytopenia; anemia; hyperkalemia; direct coombs' test seroconversion; phlebitis; neutropenia; fatal; hypersensitivity; consti…	34066-1 - No Section: 34066-1 43685-7 - The Adverse Events reported in this section are listed as below: [AE1]: Serious hypersensitivity (anaphylactic) reactions ##hypersensitivity## $$anaphylactic reactions$$ [AE2]: Serious skin reactions ##skin reactions## $$anaphylactic reactions$$ [AE3]: Clostridioides difficile-associated diarrhea (CDAD) ##cdad## ##diarrhea## $$clostridium difficile -associa…		[AE4]: Encephalopathy [AE5]: Seizures [AE9]: Neurological adverse reactions [AE3]: Neurological Adverse Reactions [AE30]: Alanine aminotransferase increased [AE31]: Aspartate aminotransferase increased [AE32]: Headache [AE33]: Pruritus [AE35]: Leukopenia [AE36]: Eosinophilic pneumonia [AE37]: Encephalopathy [AE38]: Seizures	38	0	0.76	1	0.863636
AFINITOR	Afinitor; Afinitor Disperz	2150f73a-179b-4afc-b8ce-67c85cc72f04	otitis media; edema; bicarbonate decreased; vaginal hemorrhage; rash; fatigue; gastroenteritis viral; back pain; phosphate decreased; reactivation of hepatitis b virus; pleural effusion; hand-foot syndrome; elevations of serum creatinine; hypertension; increased alkaline phosphatase; cough; menstrual irregularities; arthralgia; productive cough; decreases in hemoglobin; acute pancreatitis; lympho…	34066-1 - No Section: 34066-1 43685-7 - The Adverse Events reported in this section are listed as below: [AE1]: Non-infectious pneumonitis, with some cases reported with pulmonary hypertension (including pulmonary arterial hypertension) as a secondary event, and fatal outcomes have been observed. ##hypertension## ##non-infectious pneumonitis## ##fatal## ##pneumonitis## $$interstitial lung disease…	bicarbonate decreased; reactivation of hepatitis b virus; pleural effusion; hand-foot syndrome; increased alkaline phosphatase; lymphocele; gingival ulceration; potassium increased; bronchitis; acute respiratory failure; gingival swelling; erythema; elevated partial thromboplastin time; respiratory impairment; new onset of diabetes mellitus; elevated aspartate transaminase; seroma; dry mouth; ele…	[AE9]: Adverse reactions leading to permanent treatment discontinuation, with a higher incidence in patients ≥ 65 years of age. [AE20]: Anaphylaxis. [AE22]: Flushing. [AE8]: Metabolic Disorders [AE10]: Radiation Sensitization and Radiation Recall [AE60]: Otalgia [AE72]: Myalgia [AE74]: Azoospermia [AE84]: Decreased fibrinogen [AE88]: Pharyngitis streptococcal [AE95]: Thrombotic microangiopathy [A…	261	103	0.896552	0.605364	0.72273
BEPREVE	Bepreve	68bbf6a0-c4b5-47c1-8a1c-08220fbdbce6	headache; swelling of tongue; swelling of throat; hypersensitivity reactions; eye irritation; nasopharyngitis; taste following instillation; swelling of lips; itching; body rash	34066-1 - No Section: 34066-1 43685-7 - The Adverse Events reported in this section are listed as below: [AE1]: Contamination of the solution (through touching the dropper tip to any surface) $$contamination$$ [AE2]: Contact lens-related irritation (BEPREVE should not be used to treat this condition) [AE3]: Absorption of benzalkonium chloride by soft contact lenses (causing potential irritation o…		[AE2]: Contact lens-related irritation (BEPREVE should not be used to treat this condition) [AE3]: Absorption of benzalkonium chloride by soft contact lenses (causing potential irritation or other adverse effects)	10	0	0.846154	1	0.916667
IMBRUVICA	Imbruvica	0dfd0279-ff17-4ea9-89be-9803c71bab44	rash; fatigue; tumor lysis syndrome; skin cancers; non-skin carcinomas; hypertension; anaphylactic shock; cough; bleeding; arthralgia; asthenia; insomnia; platelets decreased; neutrophils decreased; decrease of hemoglobin; abdominal pain; petechiae; oropharyngeal pain; stomatitis; decreased appetite; gastroesophageal reflux disease; hematuria; chills; hemoglobin decreased; dizziness; peripheral n…	34066-1 - No Section: 34066-1 43685-7 - The Adverse Events reported in this section are listed as below: [AE1]: Hemorrhage, including fatal bleeding events, major hemorrhage (≥ Grade 3, serious, or any central nervous system events), and bleeding events of any grade (e.g., bruising, petechiae, intracranial hemorrhage, gastrointestinal bleeding, hematuria, and post-procedural hemorrhage). ##bleedi…	skin cancers; arthralgia; gastroesophageal reflux disease; renal failure; increases in creatinine; dehydration; anxiety; dyspepsia	[AE4]: Sudden Death, including deaths due to cardiac causes. [AE16]: PJP [AE18]: Syncope [AE19]: Palpitations [AE21]: Chest pain [AE3]: Cardiac Arrhythmias, Cardiac Failure, and Sudden Death [AE7]: Hepatotoxicity, including DILI [AE29]: Bronchitis [AE30]: Influenza [AE40]: Hypokalemia [AE44]: Nasopharyngitis [AE45]: Conjunctivitis [AE49]: Dry eye [AE50]: Lacrimation increased [AE52]: Visual acuit…	89	8	0.714286	0.910112	0.800395
TUDORZA	Tudorza Pressair	6f92cceb-a63f-4470-99b6-56179d98f10f	rash; osteoarthritis; urticaria; hypersensitivity reactions; swelling of the tongue; paradoxical bronchospasm; rhinitis; toothache; diabetes mellitus; cardiac failure; av block; itching; immediate hypersensitivity reactions; nasopharyngitis; cough; sinusitis; headache; fall; anaphylaxis; worsening of narrow-angle glaucoma; bronchospasm; vomiting; dry mouth; worsening of urinary retention; cardio-…	34066-1 - No Section: 34066-1 43685-7 - The Adverse Events reported in this section are listed as below: [AE1]: Paradoxical bronchospasm ##paradoxical bronchospasm## ##bronchospasm## [AE2]: Worsening of narrow-angle glaucoma ##worsening of narrow-angle glaucoma## [AE3]: Worsening of urinary retention ##worsening of urinary retention## [AE4]: Immediate hypersensitivity reactions ##hypersensitivity…		[AE10]: Eye pain or discomfort [AE11]: Blurred vision [AE12]: Visual halos [AE13]: Colored images in association with red eyes from conjunctival congestion and corneal edema [AE15]: Painful urination [AE20]: Nausea [AE21]: Back pain [AE22]: Hypertension [AE23]: Constipation [AE24]: Arthralgia [AE25]: Anemia [AE26]: Muscle spasms [AE28]: Cellulitis [AE29]: Gastroesophageal reflux disease [AE36]: D…	29	0	0.672727	1	0.804348
ZYDELIG	Zydelig	efbdafa9-d18c-4e85-b4a2-1e620fc74e50	skin disorder; pyrexia; rash; fatigue; colitis; recurrence alt elevations; hemoglobin decreased; cutaneous reactions; rash generalized; rash maculo-papular; lymphocyte count decreased; toxicities hepatic; toxic epidermal necrolysis; ast increased; febrile neutropenia; elevations in alt; toxicities; alt elevations; lymphocyte count increased; cough; hypoglycemia; night sweats; sinusitis; neutropen…	34066-1 - The Adverse Events reported in this section are listed as below: [AE1]: Hepatotoxicity (fatal and/or serious) ##fatal## ##hepatotoxicity## $$toxicities hepatic$$ [AE2]: Severe diarrhea ##diarrhea## [AE3]: Colitis (fatal and/or serious and severe) ##colitis## ##fatal## [AE4]: Pneumonitis (fatal and/or serious) ##fatal## ##pneumonitis## [AE5]: Infections (fatal and/or serious) ##fatal## $…	hemoglobin decreased; lymphocyte count increased; hypoglycemia; night sweats; peripheral edema; hyperglycemia; headache; dyspnea; platelets decreased; neutrophils decreased; ggt increased; hypertriglyceridemia; hyponatremia; nasal congestion; teratogenic	[AE8]: Hypersensitivity Reactions [AE25]: Lethargy [AE31]: Dehydration [AE38]: Anemia [AE39]: Thrombocytopenia [AE40]: Stevens-Johnson syndrome (SJS) [AE42]: Drug reaction with eosinophilia and systemic symptoms (DRESS)	73	15	0.87931	0.794521	0.834768
DOTAREM	DOTAREM	e2c4a5ac-2df2-4cf4-a2d3-6fbe2d898ebc	superficial phlebitis; oropharyngeal discomfort; injection site coldness; rash; fatigue; hypersensitivity reactions; eyelid edema; acute kidney injury; urticaria; malaise; dysgeusia; salivary hypersecretion; palpitations; respiratory arrest; administration tissue irritation; hypersensitivity reaction; pruritus; respiratory manifestations; cyanosis; conjunctivitis; nsf; somnolence; injection site …	34066-1 - The Adverse Events reported in this section are listed as below: [AE1]: Death due to intrathecal administration of gadolinium-based contrast agents (GBCAs). ##death## $$died$$ [AE2]: Coma due to intrathecal administration of GBCAs. ##coma## $$administration tissue irritation$$ [AE3]: Encephalopathy due to intrathecal administration of GBCAs. [AE4]: Seizures due to intrathecal administra…		[AE3]: Encephalopathy due to intrathecal administration of GBCAs. [AE4]: Seizures due to intrathecal administration of GBCAs. [AE7]: Encephalopathy [AE8]: Seizures [AE17]: Bronchial asthma [AE18]: Allergic disorders [AE19]: Gadolinium retention in brain [AE20]: Gadolinium retention in bone [AE22]: Gadolinium retention in kidney [AE23]: Gadolinium retention in liver [AE24]: Gadolinium retention in…	71	0	0.775281	1	0.873418
INLYTA	INLYTA	84137882-e000-47da-bd5b-fa76ab3c76f9	bicarbonate decreased; venous thrombotic events; visual disturbances; elevation of liver enzymes; fatigue; rash; alanine aminotransferase elevations; hand-foot syndrome; fetotoxic; hypertension; cough; arthralgia; hyperglycemia; asthenia; deaths; platelets decreased; abdominal pain; mucosal inflammation; erythema; hemoptysis; stomatitis; decreased appetite; arterial thromboembolic events; hypoalb…	34066-1 - No Section: 34066-1 43685-7 - The Adverse Events reported in this section are listed as below: [AE1]: Hypertension including hypertensive crisis ##hypertension## ##hypertensive crisis## $$blood pressure increases$$; $$systolic blood pressure >150 mmhg$$; $$diastolic blood pressure >100 mmhg$$ [AE2]: Arterial thromboembolic events, including deaths, transient ischemic attack, cerebrovasc…	bicarbonate decreased; hand-foot syndrome; erythema; blindness; pruritus; hemorrhoids; gastrointestinal fistulas; seizure; dry skin; pain in extremity; confusion; alp increased; dysgeusia; creatinine increased; dyspepsia; alopecia; white blood cells decreased	[AE14]: Musculoskeletal pain [AE32]: Myocarditis [AE33]: Necrotizing pancreatitis [AE34]: Acute kidney injury [AE35]: Pneumonia [AE36]: Infusion-related reactions [AE38]: Chills [AE54]: Blood triglycerides increased [AE55]: Blood cholesterol increased [AE56]: Blood sodium decreased [AE58]: Blood bilirubin increased [AE74]: Cardiac arrest [AE76]: Plasma cell myeloma [AE78]: Pneumonitis [AE79]: Res…	116	17	0.826531	0.853448	0.839774
NESINA	Nesina	a3768c7e-aa4c-44d3-bc53-43bb7346c0b0	rash; hypersensitivity reactions; urticaria; cutaneous adverse reactions; alt elevations; nasopharyngitis; hypoglycemia; upper respiratory tract infection; fatal; fulminant hepatic failure; arthralgia; hypersensitivity; acute pancreatitis; headache; changes in vital signs; anaphylaxis; hepatic enzyme elevations; serum sickness; serum alanine aminotransferase elevations; pancreatitis; hepatic fail…	34066-1 - No Section: 34066-1 43685-7 - The Adverse Events reported in this section are listed as below: [AE1]: Acute pancreatitis ##acute pancreatitis## ##pancreatitis## $$alt elevations$$ [AE2]: Heart failure [AE3]: Hypersensitivity reactions, including anaphylaxis, angioedema, and severe cutaneous adverse reactions, such as Stevens-Johnson syndrome ##hypersensitivity reactions## ##cutaneous ad…	serum sickness	[AE2]: Heart failure [AE7]: Bullous pemphigoid, requiring hospitalization [AE9]: Fatigue [AE10]: Anorexia [AE12]: Dark urine [AE13]: Jaundice [AE2]: Heart Failure [AE6]: Bullous Pemphigoid [AE11]: Renal Impairment [AE15]: Decreased Renal Clearance [AE17]: Diarrhea [AE19]: Nausea [AE20]: Ileus [AE23]: Rhabdomyolysis [AE24]: Tubulointerstitial Nephritis	25	1	0.651163	0.96	0.775982
SIMPONI	Simponi	f86cb4a7-c358-4136-ae57-b32bda9bba00	new onset central nervous system demyelinating disorders; rash; active tb; reactivation of hepatitis b virus; non-hodgkin's lymphoma; infusion reactions; tb; multiple sclerosis; anaphylactic reaction; worsening congestive heart failure; hypertension; pulmonary tb; influenza; chronic leukemia; interstitial lung disease; lymphoma; sarcoidosis; blastomycosis; opportunistic infections mycobacterial; …	34066-1 - The Adverse Events reported in this section are listed as below: [AE1]: Serious infections leading to hospitalization or death including tuberculosis (TB), bacterial sepsis, invasive fungal (such as histoplasmosis), and other opportunistic infections. ##tb## ##tuberculosis## ##bacterial sepsis## ##sepsis## ##opportunistic infections## ##histoplasmosis## ##death## ##infections## $$opport…	pyrexia; optic neuritis; laryngitis; increased mortality; acute liver failure; rhinitis; immunosuppression; heart failure worsening; nmsc; chf exacerbations	[AE3]: Injection site reactions [AE8]: Anemia [AE13]: Autoimmune Disorders [AE26]: Arthritis bacterial [AE27]: Bursitis infective [AE29]: Psoriasis (new onset or worsening, palmar/plantar and pustular) [AE30]: Vasculitis (cutaneous) [AE38]: Lichenoid reactions	128	10	0.903614	0.921875	0.912653
DATSCAN	DaTscan	ef7804d7-c691-495b-8aaf-5bc54fd5d9f6	headache; pruritis; rash; hypersensitivity reactions; skin erythema; injection site reactions; nausea; vertigo; hypersensitivity; dizziness; injection site pain; dry mouth	34066-1 - No Section: 34066-1 43685-7 - The Adverse Events reported in this section are listed as below: [AE1]: Dyspnea (reported as part of hypersensitivity reactions following DATSCAN administration) ##hypersensitivity reactions## ##hypersensitivity## [AE2]: Edema (reported as part of hypersensitivity reactions following DATSCAN administration) ##hypersensitivity reactions## ##hypersensitivity#…		[AE6]: Thyroid neoplasia (reported as a long-term risk associated with thyroid uptake of iodine-123) [AE7]: Cancer (reported as a risk associated with long-term cumulative radiation exposure) [AE7]: Dyspnea [AE8]: Edema	12	0	0.789474	1	0.882353
HORIZANT	Horizant	4c486fc7-c8c4-4c6c-b30c-366dabaeaadd	elevated creatine kinase; rash; fatigue; lymphadenopathy; tumors breast; suicidal behavior; non-hodgkin's lymphoma; vertigo; tumors worsened prostate; feeling drunk; somnolence; suicides; dress; increased appetite; suicidal thoughts; endometrial carcinoma in situ; suicide; myocarditis; tumors adrenal; flatulence; tumors brain; suicidal ideation; nephritis; fatal; tumors lung; sedation; feeling ab…	34066-1 - No Section: 34066-1 43685-7 - The Adverse Events reported in this section are listed as below: [AE1]: Driving impairment ##driving impairment## $$impair ability to operate complex machinery$$ [AE2]: Somnolence ##somnolence## [AE3]: Sedation ##sedation## [AE4]: Dizziness ##dizziness## $$impair ability to operate complex machinery$$ [AE5]: Suicidal thoughts ##suicidal thoughts## $$suicida…	tumors worsened prostate; suicides; suicide; tumors worsened breast; tumors worsened brain	[AE20]: Facial swelling	62	5	0.983333	0.919355	0.950268
PROLIA	Prolia	49e5afe9-a0c7-40c4-af9f-f287a80c5c88	rash; infections of the abdomen; atypical subtrochanteric femoral fractures; back pain; herpes zoster; flatulence; erysipelas; arthralgia; throat tightness; asthenia; insomnia; elevations of serum parathyroid hormone; atypical fractures; erythema; spinal osteoarthritis; rashes; hypocalcemia exacerbated; infections in the urinary tract; gastroesophageal reflux disease; dermal adverse events; decre…	The Adverse Events reported in this section are listed as below: $$mortality$$ [AE1]: Severe hypocalcemia ##hypocalcemia## $$hypocalcemia exacerbated$$ [AE2]: Hospitalization due to severe hypocalcemia ##hypocalcemia## $$hypocalcemia exacerbated$$ [AE3]: Life-threatening events resulting from severe hypocalcemia ##hypocalcemia## $$hypocalcemia exacerbated$$ [AE4]: Fatal cases resulting from sever…	basal cell carcinoma; pneumonia; prostate cancers; toxicity; atrial fibrillation	[AE14]: Coagulopathy [AE6]: Multiple Vertebral Fractures (MVF) Following Discontinuation of Prolia Treatment - Multiple vertebral fractures were reported in patients after discontinuation of Prolia. [AE34]: Hypertension - The most common adverse reaction reported in patients with glucocorticoid-induced osteoporosis. [AE35]: Bronchitis - The most common adverse reaction reported in patients with g…	92	5	0.857143	0.945652	0.899225
ONFI	Onfi	de03bd69-2dca-459c-93b4-541fd3e9571c	pyrexia; rash; fatigue; urticaria; sjs; toxic epidermal necrolysis; suicidal behavior; apathy; dysarthria; somnolence; suicides; thrombocytopenia; facial edema; increased appetite; suicidal thoughts; anemia; suicide; cough; urinary retention; suicidal ideation; upper respiratory tract infection; delirium; sedation; constipation; anxiety; irritability; insomnia; pneumonia; confusional state; lip e…	34066-1 - The Adverse Events reported in this section are listed as below: [AE1]: Profound sedation ##sedation## $$psychological dependence$$ [AE2]: Respiratory depression ##respiratory depression## ##depression## [AE3]: Coma ##coma## [AE4]: Death ##death## $$suicide$$; $$suicides$$ [AE5]: Abuse $$psychological dependence$$ [AE6]: Misuse ##misuse## $$psychological dependence$$ [AE7]: Addiction $$…		[AE1]: Risks from Concomitant Use with Opioids	63	0	0.987952	1	0.993939
APTIOM	Aptiom	3d0c9554-eaeb-4694-8089-00133fcadce3	neurological adverse reactions; morbidity; rash; fatigue; sjs; suicidal behavior; dysarthria; decreases in serum t3 total; somnolence; slowness of thought; suicidal thoughts; seizures; hypertension; cough; elevations in transaminases; decreases in sodium values; hypochloremia; asthenia; impaired vision; insomnia; eye events; abdominal pain; abnormal thyroid function tests; injury; lethargy; hemat…	34066-1 - No Section: 34066-1 The Adverse Events reported in this section are listed as below: $$morbidity$$ [AE1]: Suicidal thoughts or behavior ##suicidal thoughts## $$suicidal behaviors$$; $$suicidal thinking$$; $$suicidal ideation$$ [AE2]: Serious dermatologic reactions, including Stevens-Johnson Syndrome (SJS) and toxic epidermal necrolysis (TEN) ##sjs## ##ten## ##stevens-johnson syndrome## …	hypochloremia; lymphadenopathy; suicide; laryngeal edema; myocarditis; fatal; nephritis; elevations of total bilirubin; myositis; fever; malaise; suicides; mortality; elevated bilirubin	[AE13]: Status epilepticus (following withdrawal of APTIOM) [AE14]: Increased seizure frequency (following withdrawal of APTIOM) [AE18]: Agranulocytosis [AE19]: Leukopenia	102	14	0.948718	0.862745	0.903691
PRISTIQ	Pristiq Extended-Release	0f43610c-f290-46ea-d186-4f998ed99fce	ejaculation delayed; rash; fatigue; myocardial ischemia; serum sodium lower than 110 mmol/l; coronary occlusion; feeling jittery; angle closure attack; suicidal behavior; mydriasis; photosensitivity; precipitation of a manic episode; blood prolactin increased; anorgasmia; somnolence; suicidal thoughts; seizures; activation of mania; depersonalization; hypertension; increases in blood pressure; ha…	34066-1 - The Adverse Events reported in this section are listed as below: [AE1]: Suicidal thoughts ##suicidal thoughts## $$suicidal thinking$$; $$suicidality$$ [AE2]: Suicidal behaviors ##suicidal behavior## ##suicidal behaviors## $$suicidality$$; $$suicidal impulses$$; $$suicidal thinking$$ [AE3]: Clinical worsening ##clinical worsening## $$worsening of depression$$ 43685-7 - The Adverse Events…	systolic orthostatic hypotension; total cholesterol >= 261 mg/dl; increases in bun; elevations in fasting serum cholesterol; ldl cholesterol >= 190 mg/dl; elevations in fasting serum triglycerides; increases creatinine; elevations in fasting serum total cholesterol; elevations in fasting serum ldl; elevations in fasting serum low density lipoproteins; triglycerides, fasting >= 327 mg/dl; suicide …	[AE13]: Visual changes (such as blurred vision or trouble focusing). [AE15]: Postpartum hemorrhage. [AE66]: Pancreatitis acute [AE67]: Takotsubo cardiomyopathy [AE68]: Anosmia [AE69]: Hyposmia	148	18	0.935484	0.878378	0.906032
DYSPORT	Dysport	71313a04-1349-4c26-b840-a39e4a3ddaed	fatigue; back pain; creutzfeldt-jakob disease; photophobia; dysarthria; spread of effects from toxin; respiratory difficulties; injection site haematoma; cjd; muscle atrophy; hypertension; cough; breathing difficulties; injection site bruising; influenza; injection site tenderness; asthenia; deaths; injection site swelling; bronchitis; viral diseases; burning sensation; erythema; respiratory fail…	34066-1 - The Adverse Events reported in this section are listed as below: [AE1]: Asthenia ##asthenia## $$feeling abnormal$$ [AE2]: Generalized muscle weakness ##generalized muscle weakness## $$weaken neck muscles$$ [AE3]: Diplopia ##diplopia## [AE4]: Blurred vision ##blurred vision## $$reduced visual accommodation$$ [AE5]: Ptosis ##ptosis## [AE6]: Dysphagia ##dysphagia## $$speech difficulties$$ …	spread of effects from toxin; injection site haematoma; reduction in heart rate; increase in mean blood glucose; injection site haemorrhage; aspiration	[AE11]: Anaphylaxis [AE12]: Serum sickness [AE13]: Urticaria [AE14]: Soft tissue edema [AE22]: Corneal disorders [AE33]: Atrophy [AE2]: Lack of Interchangeability between Botulinum Toxin Products [AE3]: Hypersensitivity Reactions [AE5]: Facial Anatomy in the Treatment of Glabellar Lines [AE7]: Pre-existing Neuromuscular Disorders [AE66]: Myalgia [AE68]: Injection site eczema [AE70]: Pharyngitis […	105	6	0.846154	0.942857	0.891892
STENDRA	Stendra	fa7d93e3-b69b-4e02-8146-89760cd8e9d6	unstable angina; transient decreases in sitting blood pressure; fainting; rash; fatigue; potentiates the anti-aggregatory effect of sodium nitroprusside; loss of hearing; gastroenteritis viral; non-arteritic anterior ischemic optic neuropathy; lightheadedness; stomach discomfort; palpitations; back pain; hypotension; vertigo; pruritus; angina; edema peripheral; somnolence; priapism; hypertension;…	34066-1 - No Section: 34066-1 43685-7 - The Adverse Events reported in this section are listed as below: [AE1]: Cardiovascular risks, including cardiac risk during sexual activity in patients with pre-existing cardiovascular disease. ##uri## ##cardiac risk## [AE2]: Prolonged erection greater than 4 hours and priapism (painful erections greater than 6 hours in duration). ##priapism## ##prolonged e…		[AE10]: Potential for increased risk of bleeding in patients with bleeding disorders and patients with active peptic ulceration. [AE55]: Myocardial infarction [AE56]: Sudden cardiac death [AE57]: Cerebrovascular accident [AE58]: Subarachnoid hemorrhage [AE59]: Transient global amnesia [AE60]: Vitreous detachment [AE61]: Visual impairment	72	0	0.890411	1	0.942029
DUREZOL	DUREZOL	830dd64e-8b1a-4bc4-86bd-e0a0915b59e7	punctate keratitis; iop increase; blepharitis; application site irritation; application site discomfort; damage to the optic nerve; secondary ocular infection; corneal pigmentation; reduced visual acuity; increased lacrimation; sclera hyperemia; photophobia; corneal striae; iridocyclitis; visual acuity defects; dry eye; episcleritis; posterior subcapsular cataract; suppress the host response; eye…	34066-1 - No Section: 34066-1 43685-7 - The Adverse Events reported in this section are listed as below: [AE1]: Glaucoma with damage to the optic nerve ##damage to the optic nerve## ##glaucoma## $$optic nerve damage$$ [AE2]: Defects in visual acuity and fields of vision ##defects in visual acuity## $$visual acuity defects$$; $$defects fields of vision$$ [AE3]: Posterior subcapsular cataract forma…	visual field defects; intraocular pressure increase	[AE11]: Fungus invasion in persistent corneal ulceration where a steroid has been used or is in use.	58	2	0.980769	0.965517	0.973083
STRIBILD	Stribild	74ae2a93-b267-444c-8f0f-a2a6522260ee	increased gamma gt; nephrogenic diabetes insipidus; rash; fatigue; abnormalities of fasting cholesterol; increases in biochemical markers of bone metabolism; accumulation of body fat; back pain; elevations in serum creatinine; somnolence; flatulence; rhabdomyolysis; arthralgia; abnormalities of bilirubin; pneumocystis jirovecii pneumonia; hyperpigmentation on the soles; asthenia; increase serum c…	34066-1 - The Adverse Events reported in this section are listed as below: [AE1]: Severe acute exacerbations of hepatitis B in patients coinfected with HIV-1 and HBV who have discontinued EMTRIVA or VIREAD, which are components of STRIBILD. ##hepatitis## ##acute exacerbations of hepatitis b## ##exacerbations of hepatitis b## [AE2]: Severe acute exacerbations of hepatitis B in patients coinfected …	abnormalities of fasting cholesterol; accumulation of body fat; breast enlargement; dorsocervical fat enlargement; hematuria; alt >3.0 * uln; central obesity; abnormalities of fasting triglycerides; cushingoid appearance; ast >5.0 * uln; urine rbc; redistribution of body fat; buffalo hump; abnormalities of serum glucose; abnormalities of neutrophils; abnormalities of alkaline phosphatase; body fa…	[AE18]: Clinically significant adverse reactions from greater exposures of concomitant drugs metabolized by CYP3A. [AE19]: Loss of therapeutic effect of concomitant drugs that utilize CYP3A to form active metabolites. [AE22]: Skeletal growth (height) abnormalities in pediatric patients. [AE43]: Elevated lipase	136	20	0.959596	0.852941	0.903131
